# Supplementary material for: Exploration of the Mechanism of the Control of Coccidiosis in Chickens Based on Network Pharmacology and Molecular Docking With the Addition of Modified Gegen Qinlian Decoction
Source: Front Vet Sci. 2022 Mar 17;9:849518. doi: 10.3389/fvets.2022.849518 (PMC8968990; doi:10.3389/fvets.2022.849518)
Supplement: Supplementary file 1 [file Data_Sheet_1.Zip]

Archive with 4 entries (4 files):
- Supplementary Material 4.xlsx
- Supplementary Material 5.xlsx
- Supplementary Material 6.tsv
- Supplementary Table.docx
