# Supplementary material for: Exploration of the Mechanism of the Control of Coccidiosis in Chickens Based on Network Pharmacology and Molecular Docking With the Addition of Modified Gegen Qinlian Decoction
Source: Front Vet Sci. 2022 Mar 17;9:849518. doi: 10.3389/fvets.2022.849518 (PMC8968990; doi:10.3389/fvets.2022.849518)
Supplement: Supplementary file 1 [file Data_Sheet_1.Zip › Supplementary Material 4.xlsx]

## Sheet: Baicalein
Name
Tyrosine-protein kinase HCK
Estrogen receptor
Transthyretin
Glucosylceramidase
Peptidyl-prolyl cis-trans isomerase A
Methionine aminopeptidase 1
P-selectin
Proto-oncogene serine/threonine-protein kinase Pim-1
TGF-beta receptor type-2
Calmodulin
ADP-ribose pyrophosphatase, mitochondrial
Heat shock protein HSP 90-alpha
Glycogen phosphorylase, liver form
cAMP-specific 3,5-cyclic phosphodiesterase 4B
Carbonic anhydrase 2
Angiogenin
Carbonic anhydrase 12
Macrophage migration inhibitory factor
Carbonic anhydrase 1
Estrogen receptor beta
cAMP-dependent protein kinase catalytic subunit alpha
S-methyl-5-thioadenosine phosphorylase
Cell division protein kinase 2
Progesterone receptor
cGMP-specific 3,5-cyclic phosphodiesterase
Proto-oncogene tyrosine-protein kinase Src
Aldose reductase
NONE
Cyclin-A2
Alpha-amylase 1
NAD(P)H dehydrogenase [quinone] 1
Purine nucleoside phosphorylase
Stromelysin-1
Mineralocorticoid receptor
cAMP-specific 3,5-cyclic phosphodiesterase 4D
RAC-alpha serine/threonine-protein kinase
BAG family molecular chaperone regulator 1
Dihydrofolate reductase
Vascular endothelial growth factor receptor 2
Carbonyl reductase [NADPH] 1
3-phosphoinositide-dependent protein kinase 1
Inositol monophosphatase
Cell division protein kinase 6
ADP-ribosyl cyclase 2
Collagenase 3
Hexokinase-1
Lanosterol synthase
Sorbitol dehydrogenase
Cyclin-T1
Pancreatic alpha-amylase
Adenosylhomocysteinase
Tyrosine-protein phosphatase non-receptor type 1
Estradiol 17-beta-dehydrogenase 1
Heat shock cognate 71 kDa protein
Corticosteroid 11-beta-dehydrogenase isozyme 1
Phenylalanine-4-hydroxylase
Androgen receptor
Interferon-stimulated gene 20 kDa protein
Casein kinase I isoform gamma-2
B-Raf proto-oncogene serine/threonine-protein kinase
Inosine-5-monophosphate dehydrogenase 2
Beta-secretase 1
Prothrombin
Superoxide dismutase [Mn], mitochondrial
Alcohol dehydrogenase 1C
Catenin alpha-1
Aldehyde dehydrogenase, mitochondrial
Mitogen-activated protein kinase 14
Transforming protein RhoA
Macrophage metalloelastase
Placenta growth factor
Lithostathine-1-alpha
Aldo-keto reductase family 1 member C3
Adenosine kinase
Tyrosine-protein kinase ITK/TSK
S-adenosylmethionine decarboxylase proenzyme
cGMP-inhibited 3,5-cyclic phosphodiesterase B
Epidermal growth factor receptor
Basic fibroblast growth factor receptor 1
Histone deacetylase 8
Activated CDC42 kinase 1
Renin
Urokinase-type plasminogen activator
Serine/threonine-protein kinase 6
Ribonuclease 4
Glycogen synthase kinase-3 beta
Kinesin-like protein KIF11
Leukotriene A-4 hydrolase
ADAM 17
Matrilysin
Aldo-keto reductase family 1 member C1
Galectin-2
Alcohol dehydrogenase class-3
Oxysterols receptor LXR-beta
Uridine 5-monophosphate synthase
Neutrophil collagenase
Alpha-1-antitrypsin
Proto-oncogene tyrosine-protein kinase LCK
Dihydroorotate dehydrogenase, mitochondrial
Prostaglandin G/H synthase 1
Prostaglandin G/H synthase 2
Heat shock protein HSP 90
mRNA of PKA Catalytic Subunit C-alpha
Dipeptidyl peptidase IV
Phosphatidylinositol-4,5-bisphosphate 3-kinase catalytic subunit, gamma isoform
CGMP-inhibited 3',5'-cyclic phosphodiesterase A
Trypsin-1
Nuclear receptor coactivator 2
Nuclear receptor coactivator 1
Transcription factor p65
Vascular endothelial growth factor A
Apoptosis regulator Bcl-2
Proto-oncogene c-Fos
Apoptosis regulator BAX
Matrix metalloproteinase-9
Caspase-3
Cellular tumor antigen p53
Hypoxia-inducible factor 1-alpha
Fos-related antigen 1
Fos-related antigen 2
Cell division control protein 2 homolog
G2/mitotic-specific cyclin-B1
Myeloperoxidase
Aryl hydrocarbon receptor
Insulin-like growth factor II
Cytochrome c
Arachidonate 12-lipoxygenase, 12S-type
Nuclear factor of activated T-cells, cytoplasmic 1
Tudor domain-containing protein 7
Egl nine homolog 1
NADPH oxidase 5
Fatty acid-binding protein, epidermal
Apolipoprotein D
Lysine-specific demethylase 4D-like
Xanthine dehydrogenase
Arachidonate 15-lipoxygenase
Cyclin-dependent kinase 1
Arachidonate 12-lipoxygenase
G protein-coupled receptor kinase 6
Cytochrome P450 19A1
P-glycoprotein 1
Carbonic anhydrase VII
Carbonic anhydrase XII
Carbonic anhydrase IV
Cytochrome P450 1B1
Cyclin-dependent kinase 5/CDK5 activator 1
Carbonic anhydrase II
Cyclin-dependent kinase 1/cyclin B
Cyclin-dependent kinase 6
Carbonic anhydrase I
Carbonic anhydrase IX
ATP-binding cassette sub-family G member 2
Estrogen receptor alpha
Cyclooxygenase-2
Acetylcholinesterase
Adenosine A1 receptor (by homology)
Adenosine A2a receptor (by homology)
Receptor-type tyrosine-protein phosphatase S
AMY1C
Tyrosine-protein kinase receptor FLT3
Inhibitor of nuclear factor kappa B kinase beta subunit
Neurotrophic tyrosine kinase receptor type 2
NADPH oxidase 4
Monoamine oxidase A
Tyrosine-protein kinase SYK
Multidrug resistance-associated protein 1
Casein kinase II alpha
Cystic fibrosis transmembrane conductance regulator
Aldo-keto reductase family 1 member B10
Tankyrase-2
Tankyrase-1
Estradiol 17-beta-dehydrogenase 2
Telomerase reverse transcriptase
Butyrylcholinesterase
Adenosine A3 receptor
Tyrosine-protein kinase LCK
6-phosphofructo-2-kinase/fructose-2,6-bisphosphatase 3
Serine/threonine-protein kinase PIM1
Poly [ADP-ribose] polymerase-1
Arachidonate 5-lipoxygenase
Beta amyloid A4 protein
Nitric oxide synthase, inducible (by homology)
Arginase-1 (by homology)
Glyoxalase I
Matrix metalloproteinase 9
Matrix metalloproteinase 2
Matrix metalloproteinase 12
Lymphocyte differentiation antigen CD38
DNA topoisomerase I (by homology)
Epidermal growth factor receptor erbB1
Tyrosine-protein kinase SRC
NEDD8-activating enzyme E1 regulatory subunit
Tyrosinase
Estrogen-related receptor alpha
Cytochrome P450 1A1
Stem cell growth factor receptor
Delta opioid receptor
Serine/threonine-protein kinase Aurora-B
Microtubule-associated protein tau
DNA topoisomerase II alpha
Insulin receptor
Myosin light chain kinase, smooth muscle
DNA-(apurinic or apyrimidinic site) lyase
PI3-kinase p110-gamma subunit
Insulin-like growth factor I receptor
G-protein coupled receptor 35
Protein-tyrosine phosphatase 1B
Serine/threonine-protein kinase PLK1
Hepatocyte growth factor receptor
ALK tyrosine kinase receptor
Tyrosine-protein kinase receptor UFO
Beta-galactoside alpha-2,6-sialyltransferase 1
Solute carrier family 22 member 12
Tyrosine-protein kinase FYN
Neurokinin 2 receptor
DNA-dependent protein kinase
MAP kinase ERK1
NAD-dependent deacetylase sirtuin 1
Carbonic anhydrase VI
Phospholipase A2 group IIA
Cytosolic phospholipase A2
Interleukin-8 receptor A

## Sheet: Berberine
Name
Nitric oxide synthase, inducible
Prostaglandin G/H synthase 1
Potassium voltage-gated channel subfamily H member 2
Estrogen receptor
Androgen receptor
Sodium channel protein type 5 subunit alpha
Coagulation factor Xa
Prostaglandin G/H synthase 2
Nitric-oxide synthase, endothelial
Retinoic acid receptor RXR-alpha
Beta-2 adrenergic receptor
Heat shock protein HSP 90
mRNA of PKA Catalytic Subunit C-alpha
Trypsin-1
Nuclear receptor coactivator 2
cAMP and cAMP-inhibited cGMP 3',5'-cyclic phosphodiesterase 10A
Cytochrome P450 19A1
Estrogen receptor
Androgen receptor
Carbonic anhydrase 2
Peptidyl-prolyl cis-trans isomerase A
Bone morphogenetic protein 2
Aldo-keto reductase family 1 member C2
Steryl-sulfatase
Apolipoprotein A-II
Proto-oncogene serine/threonine-protein kinase Pim-1
ADAM 17
Serum albumin
Estrogen-related receptor gamma
Complement factor D
Cyclin-A2
B-Raf proto-oncogene serine/threonine-protein kinase
Transthyretin
Retinoic acid receptor RXR-alpha
Cell division protein kinase 2
Nitric oxide synthase, endothelial
Glutathione reductase, mitochondrial
Estradiol 17-beta-dehydrogenase 1
Sex hormone-binding globulin
Prothrombin
cAMP-dependent protein kinase catalytic subunit alpha
Mineralocorticoid receptor
Caspase-3
Proto-oncogene tyrosine-protein kinase Src
cAMP-specific 3,5-cyclic phosphodiesterase 4D
C-1-tetrahydrofolate synthase, cytoplasmic
Annexin A5
Bile salt sulfotransferase
Hepatocyte growth factor receptor
NONE
Estrogen receptor beta
Progesterone receptor
Beta-secretase 1
Sorbitol dehydrogenase
cAMP-specific 3,5-cyclic phosphodiesterase 4B
Corticosteroid 11-beta-dehydrogenase isozyme 1
Aldose reductase
Dual specificity protein phosphatase 6
Dipeptidyl peptidase 4
Macrophage metalloelastase
Collagenase 3
Aldo-keto reductase family 1 member C1
Serine/threonine-protein phosphatase 5
Mitogen-activated protein kinase 14
Tyrosine-protein phosphatase non-receptor type 1
3-phosphoinositide-dependent protein kinase 1
Serine/threonine-protein kinase Chk1
Coagulation factor X
Ig lambda chain V-II region MGC
cGMP-inhibited 3,5-cyclic phosphodiesterase B
Alcohol dehydrogenase 1C
Vitamin D-binding protein
Aldo-keto reductase family 1 member C3
Fibroblast growth factor receptor 2
Heat shock protein HSP 90-alpha
Alpha-tocopherol transfer protein
Tyrosine-protein phosphatase non-receptor type 11
Histone deacetylase 8
Neutrophil collagenase
Phospholipase A2, membrane associated
Oxysterols receptor LXR-beta
Liver carboxylesterase 1
Lanosterol synthase
Glycogen synthase kinase-3 beta
S-methyl-5-thioadenosine phosphorylase
[Pyruvate dehydrogenase [lipoamide]] kinase isozyme 2, mitochondrial
Adenosine kinase
Ephrin type-B receptor 4
Serine/threonine-protein kinase 6
Vascular endothelial growth factor receptor 2
Thyroid hormone receptor beta
Leukotriene A-4 hydrolase
Dihydroorotate dehydrogenase, mitochondrial
Cholinesterase
Baculoviral IAP repeat-containing protein 4
Caspase-7
Glutathione-requiring prostaglandin D synthase
Nuclear receptor subfamily 1 group I member 2
Placenta growth factor
Insulin-like growth factor IA
Catenin alpha-1
Stromelysin-1
NAD(P)H dehydrogenase [quinone] 1
Amine oxidase [flavin-containing] B
Methionine aminopeptidase 2
Alcohol dehydrogenase class-3
Peroxisome proliferator-activated receptor gamma
Cell division protein kinase 6
Peptidyl-prolyl cis-trans isomerase FKBP1A
Mitogen-activated protein kinase 10
Fatty acid-binding protein, heart
Tyrosine-protein kinase ITK/TSK
Basic fibroblast growth factor receptor 1
Disintegrin and metalloproteinase domain-containing protein 17
cGMP-specific 3,5-cyclic phosphodiesterase
Serotonin 2b (5-HT2b) receptor
Butyrylcholinesterase
Adrenergic receptor alpha-2
Alpha-2b adrenergic receptor
Muscarinic acetylcholine receptor M1
Acetylcholinesterase
Sigma opioid receptor
Cytochrome P450 2D6
SUMO-activating enzyme
Cell division control protein 42 homolog
Ribosomal protein S6 kinase 1
Serine/threonine-protein kinase Aurora-A
Dihydrofolate reductase (by homology)
Ras-related C3 botulinum toxin substrate 1
Serine/threonine-protein kinase Aurora-B
Cytochrome P450 11B2
Glutamate receptor ionotropic, AMPA 1
Serotonin 3a (5-HT3a) receptor (by homology)
GABA-A receptor; alpha-3/beta-3/gamma-2
GABA-A receptor; alpha-1/beta-3/gamma-2
GABA-A receptor; alpha-5/beta-3/gamma-2
Inhibitor of nuclear factor kappa B kinase beta subunit
Serine/threonine-protein kinase Chk2
Dual specificity mitogen-activated protein kinase kinase 1
15-hydroxyprostaglandin dehydrogenase [NAD+]
Cyclophilin A
Excitatory amino acid transporter 1
Thromboxane-A synthase
MAP kinase-activated protein kinase 2
Perforin-1
Poly [ADP-ribose] polymerase 2
PI3-kinase p110-delta subunit
PI3-kinase p110-beta subunit
PI3-kinase p110-gamma subunit
Tyrosine-protein kinase ABL
Muscarinic acetylcholine receptor M4
Stem cell growth factor receptor
Tyrosine-protein kinase LCK
Tyrosine-protein kinase SRC
Serine/threonine-protein kinase Chk1
Thymidylate synthase
Cyclooxygenase-2
Tyrosine-protein kinase JAK2
Cyclin-dependent kinase 2
Cyclin-dependent kinase 4
Branched-chain-amino-acid aminotransferase, mitochondrial
Ephrin receptor
Short transient receptor potential channel 6
Intercellular adhesion molecule-1
Selectin E
5-lipoxygenase activating protein
Monoamine oxidase B
MAP kinase p38 alpha
Rho-associated protein kinase 2
LIM domain kinase 1
Sodium channel protein type IV alpha subunit
Serine/threonine-protein kinase PIM1
6-phosphofructo-2-kinase/fructose-2,6-bisphosphatase 3
Coagulation factor VII/tissue factor
Poly [ADP-ribose] polymerase 10
Estradiol 17-beta-dehydrogenase 1
Hepatocyte growth factor receptor
Macrophage colony stimulating factor receptor
40S ribosomal protein S27
c-Jun N-terminal kinase 1
Orexin receptor 2
Epoxide hydratase
Tyrosine-protein kinase ZAP-70
Tyrosine-protein kinase Lyn
Tyrosine-protein kinase TIE-2
Transient receptor potential cation channel subfamily M member 8 (by homology)
Protein-tyrosine phosphatase 1B
Estradiol 17-beta-dehydrogenase 2
CDK2/Cyclin A
Cytochrome P450 11B1
Tyrosine-protein kinase receptor FLT3
Nerve growth factor receptor Trk-A
11-beta-hydroxysteroid dehydrogenase 1
MAP kinase-interacting serine/threonine-protein kinase MNK1
Dual specificity phosphatase Cdc25B
CDK8/Cyclin C
Metabotropic glutamate receptor 5
Metabotropic glutamate receptor 1
N-acylsphingosine-amidohydrolase
Serine-protein kinase ATR
Cyclin-dependent kinase 2/cyclin A
Serine/threonine-protein kinase PLK1
Cyclin-dependent kinase 9
Dual specificity protein kinase TTK
Muscle glycogen synthase
Serine/threonine-protein kinase PLK3
Serine/threonine-protein kinase PLK2
Acid ceramidase (by homology)
Sodium/hydrogen exchanger 1
MAP kinase p38 delta
Beta-adrenergic receptor kinase 2
Aldehyde dehydrogenase
G-protein coupled receptor kinase 2
MAP kinase signal-integrating kinase 2
Protein-arginine N-methyltransferase 1

## Sheet: Glycyyhizic acid
Name
11-beta-hydroxysteroid dehydrogenase 2
11-beta-hydroxysteroid dehydrogenase 1
Apoptosis regulator Bcl-X
Zinc finger protein GLI1
Proto-oncogene c-JUN
Androgen Receptor (by homology)
Gamma-secretase
Signal transducer and activator of transcription 3
Vitamin D receptor
Serotonin 2b (5-HT2b) receptor
Alpha-2a adrenergic receptor
Adrenergic receptor alpha-2
Alpha-2b adrenergic receptor
Dopamine D1 receptor
Alpha-1d adrenergic receptor
Serotonin 2c (5-HT2c) receptor
Cytochrome P450 2D6
Serotonin 6 (5-HT6) receptor
Serotonin 1b (5-HT1b) receptor (by homology)
Interleukin-2
Protein phosphatase 2C beta
Serine/threonine protein phosphatase PP1-gamma catalytic subunit
Serine/threonine protein phosphatase 2A, catalytic subunit, alpha isoform
Serine/threonine protein phosphatase 2A, 56 kDa regulatory subunit, alpha isoform
Protein phosphatase 2C alpha
Thymidylate synthase (by homology)
Glucocorticoid receptor
Matrix metalloproteinase 9
Protein-tyrosine phosphatase 1B
Glycine receptor subunit alpha-1
Glycine receptor subunit alpha-2
Platelet activating factor receptor
HLA class I histocompatibility antigen A-3
Protein phosphatase 2A regulatory subunit B'
Matrix metalloproteinase 3
Matrix metalloproteinase 1
Prostanoid EP4 receptor (by homology)
Protein kinase C alpha
Caspase-3
Growth factor receptor-bound protein 2
Cytochrome P450 17A1
Cathepsin D
Matrix metalloproteinase 13
Toll-like receptor (TLR7/TLR9)
Beta secretase 2
Angiotensin-converting enzyme (by homology)
Receptor-type tyrosine-protein phosphatase S
GAR transformylase (by homology)
Thromboxane-A synthase
Prostanoid EP2 receptor (by homology)
Phospholipase A2 group 1VB
Leukocyte common antigen
Cyclooxygenase-2
Proteinase-activated receptor 2
Prostanoid EP1 receptor (by homology)
Protein kinase C delta
Protein kinase C beta
Protein kinase C epsilon
Protein kinase C eta
Protein kinase C theta
Hepatic lipase
Endothelial lipase
Tyrosine-protein kinase receptor FLT3
Serine/threonine-protein kinase Aurora-B
Sphingosine 1-phosphate receptor Edg-8
Caspase-6
Caspase-7
Caspase-8
Sphingosine 1-phosphate receptor Edg-1
Caspase-1
Acidic fibroblast growth factor
Prostanoid IP receptor
Dipeptidyl peptidase IV
Leukotriene B4 receptor 1
Squalene monooxygenase (by homology)
Corticosteroid binding globulin
Hematopoietic cell protein-tyrosine phosphatase 70Z-PEP
Sphingosine 1-phosphate receptor Edg-3
Leukotriene A4 hydrolase
Voltage-gated potassium channel subunit Kv1.3
Lysyl-tRNA synthetase
Metabotropic glutamate receptor 2 (by homology)
Methionine aminopeptidase 2
Sodium/glucose cotransporter 2
Sodium/glucose cotransporter 1
Hydroxyacid oxidase 1
Nuclear receptor ROR-gamma
Sodium/potassium-transporting ATPase alpha-1 chain
Kappa Opioid receptor
Sodium channel protein type IX alpha subunit
Prostanoid FP receptor
MAP kinase p38 alpha
Adrenergic receptor beta
Beta-1 adrenergic receptor
Beta-3 adrenergic receptor
Renin
Protein kinase C gamma
Proto-oncogene vav
Transient receptor potential cation channel subfamily V member 4 (by homology)
Telomerase reverse transcriptase
Name
Proto-oncogene tyrosine-protein kinase Src
Thymidylate synthase
Tyrosine-protein phosphatase non-receptor type 1
Ribonuclease UK114
Transthyretin
Serum albumin
Glycine amidinotransferase, mitochondrial
Steryl-sulfatase
Estradiol 17-beta-dehydrogenase 11
Carboxypeptidase B
U1 small nuclear ribonucleoprotein A
Neutrophil gelatinase-associated lipocalin
Peptidyl-prolyl cis-trans isomerase A
Carbonic anhydrase 2
Plasminogen
Galactosylgalactosylxylosylprotein 3-beta-glucuronosyltransferase 1
Early endosome antigen 1
Bone morphogenetic protein 2
Phosphoserine phosphatase
Glutathione S-transferase P
Glucosylceramidase
Angiogenin
Serum amyloid P-component
NAD-dependent malic enzyme, mitochondrial
Tyrosine-protein kinase HCK
cAMP-specific 3,5-cyclic phosphodiesterase 4B
Ribonuclease 4
Lactotransferrin
S-methyl-5-thioadenosine phosphorylase
Ornithine carbamoyltransferase, mitochondrial
Inosine-5-monophosphate dehydrogenase 2
Dipeptidyl peptidase 4
TGF-beta receptor type-2
Peroxiredoxin-5, mitochondrial
L-lactate dehydrogenase B chain
Pyridoxine-5-phosphate oxidase
Serine/threonine-protein kinase 6
Chymase
Fatty acid-binding protein, adipocyte
ADP-ribose pyrophosphatase, mitochondrial
Progesterone receptor
Phospholipase A2, membrane associated
Serine/threonine-protein kinase Chk1
Amine oxidase [flavin-containing] B
Fatty acid-binding protein, epidermal
Apolipoprotein A-II
Carbonic anhydrase 12
ADP-ribosylation factor 1
Probable ATP-dependent RNA helicase DDX6
Ephrin type-B receptor 4
Kynurenine--oxoglutarate transaminase 1
Cholinesterase
Mitogen-activated protein kinase 10
Cathepsin L2
Thyroid hormone receptor beta
Kinesin-like protein KIF11
Intercellular adhesion molecule 2
Aldo-keto reductase family 1 member C2
Complement C1s subcomponent
Insulin-like growth factor 1 receptor
Collagenase 3
Proto-oncogene serine/threonine-protein kinase Pim-1
Peroxisome proliferator-activated receptor gamma
Carbonic anhydrase 1
Cathepsin S
Casein kinase II subunit alpha
Kinesin heavy chain
Seprase
Prostatic acid phosphatase
Dihydrofolate reductase
Galectin-7
Methionine aminopeptidase 1
Cell division protein kinase 2
3-hydroxy-3-methylglutaryl-coenzyme A reductase
Vitamin D-binding protein
Prothrombin
Eosinophil lysophospholipase
Stromelysin-1
Purine nucleoside phosphorylase
Reticulon-4 receptor
UDP-glucose 4-epimerase
Androgen receptor
Aldose reductase
Heparin-binding growth factor 1
Alpha-amylase 1
Immunoglobulin alpha Fc receptor
Phosphoenolpyruvate carboxykinase, cytosolic [GTP]
Caspase-7
Epidermal growth factor receptor
Eosinophil cationic protein
Bile salt sulfotransferase
Atrial natriuretic peptide clearance receptor
Heat shock cognate 71 kDa protein
Protein-glutamine gamma-glutamyltransferase E
Hydroxyacylglutathione hydrolase, mitochondrial
Chitotriosidase-1
cAMP-specific 3,5-cyclic phosphodiesterase 4D
Triggering receptor expressed on myeloid cells 1
MAP kinase-activated protein kinase 2

## Sheet: Magnolol
Name
Prostaglandin G/H synthase 1
Muscarinic acetylcholine receptor M3
Thrombin
Muscarinic acetylcholine receptor M1
Estrogen receptor
Androgen receptor
Sodium channel protein type 5 subunit alpha
Peroxisome proliferator activated receptor gamma
Prostaglandin G/H synthase 2
Retinoic acid receptor RXR-alpha
CGMP-inhibited 3',5'-cyclic phosphodiesterase A
5-hydroxytryptamine 2A receptor
Sodium-dependent noradrenaline transporter
Alpha-1A adrenergic receptor
Sodium-dependent dopamine transporter
Beta-2 adrenergic receptor
Sodium-dependent serotonin transporter
Estrogen receptor beta
Gamma-aminobutyric acid receptor subunit alpha-1
Dipeptidyl peptidase IV
Mitogen-activated protein kinase 14
Glycogen synthase kinase-3 beta
Heat shock protein HSP 90
Cell division protein kinase 2
Amine oxidase [flavin-containing] B
Serine/threonine-protein kinase Chk1
mRNA of PKA Catalytic Subunit C-alpha
Ig gamma-1 chain C region
Trypsin-1
Proto-oncogene serine/threonine-protein kinase Pim-1
Cyclin-A2
Peptidyl-prolyl cis-trans isomerase A
Mitogen-activated protein kinase 14
Glutathione S-transferase P
Cyclin-A2
Bone morphogenetic protein 2
cGMP-specific 3,5-cyclic phosphodiesterase
Androgen receptor
Cholinesterase
Carbonic anhydrase 2
Cytochrome P450 19A1
Mitogen-activated protein kinase 1
Thyroid hormone receptor beta
Aldo-keto reductase family 1 member C2
NONE
Liver carboxylesterase 1
Proto-oncogene serine/threonine-protein kinase Pim-1
Carbonic anhydrase 1
cAMP-specific 3,5-cyclic phosphodiesterase 4B
Aldose reductase
Transthyretin
Mitogen-activated protein kinase 8
Beta-secretase 1
Cell division protein kinase 2
Amine oxidase [flavin-containing] B
Kinesin-like protein KIF11
Tyrosine-protein kinase HCK
Corticosteroid 11-beta-dehydrogenase isozyme 1
Serine/threonine-protein kinase Chk1
Cyclin-dependent kinase 5 activator 1
Leukotriene A-4 hydrolase
Mitogen-activated protein kinase 10
Vascular endothelial growth factor receptor 2
Nuclear receptor ROR-alpha
Coagulation factor X
Annexin A5
Putative ATP-dependent Clp protease proteolytic subunit, mitochondrial
Ephrin type-B receptor 4
TGF-beta receptor type-1
Dihydrofolate reductase
Tyrosine-protein kinase SYK
Prothrombin
Peroxisome proliferator-activated receptor gamma
Basic fibroblast growth factor receptor 1
Troponin C, slow skeletal and cardiac muscles
Heat shock protein HSP 90-alpha
Vitamin D-binding protein
Epidermal growth factor receptor
SEC14-like protein 2
Tyrosine-protein phosphatase non-receptor type 1
Cathepsin S
Estrogen receptor
Estrogen-related receptor gamma
Proto-oncogene tyrosine-protein kinase Src
ADAM 17
Nitric oxide synthase, endothelial
Hepatocyte growth factor receptor
Serine/threonine-protein kinase 6
3-phosphoinositide-dependent protein kinase 1
Serine/threonine-protein phosphatase 5
Dual specificity protein phosphatase 6
B-Raf proto-oncogene serine/threonine-protein kinase
Caspase-7
Sorbitol dehydrogenase
Mineralocorticoid receptor
cAMP-specific 3,5-cyclic phosphodiesterase 4D
Insulin-like growth factor 1 receptor
Glutathione reductase, mitochondrial
Protein farnesyltransferase/geranylgeranyltransferase type-1 subunit alpha
Progesterone receptor
Retinoic acid receptor RXR-alpha
Sex hormone-binding globulin
Methionine aminopeptidase 2
Collagenase 3
Dipeptidyl peptidase 4
Poly [ADP-ribose] polymerase 1
Estradiol 17-beta-dehydrogenase 1
Cathepsin B
NAD(P)H dehydrogenase [quinone] 1
Bile salt sulfotransferase
Serum albumin
Adenosine receptor A2a
cAMP-dependent protein kinase catalytic subunit alpha
Macrophage migration inhibitory factor
Renin
Neutrophil collagenase
Branched-chain-amino-acid aminotransferase, mitochondrial
Alcohol dehydrogenase 1B
Wiskott-Aldrich syndrome protein
E3 ubiquitin-protein ligase Mdm2
Phenylethanolamine N-methyltransferase
Complement factor D
Complement factor B
Bile acid receptor
Integrin alpha-L
Glycogen synthase kinase-3 beta
Oxysterols receptor LXR-alpha
Casein kinase II subunit alpha
Dihydroorotate dehydrogenase, mitochondrial
Glutathione-requiring prostaglandin D synthase
Cannabinoid receptor 1
Cannabinoid receptor 2
Arachidonate 5-lipoxygenase
Carbonic anhydrase II
Receptor protein-tyrosine kinase erbB-2
Epidermal growth factor receptor erbB1
Dual-specificity tyrosine-phosphorylation regulated kinase 1A (by homology)
Macrophage migration inhibitory factor
Cyclin-dependent kinase 5/CDK5 activator 1
Cyclin-dependent kinase 1/cyclin B
Adenosine A1 receptor
Delta opioid receptor
Epoxide hydratase
Adenosine A2a receptor
Tyrosine-protein kinase JAK2
p53-binding protein Mdm-2
Vascular endothelial growth factor receptor 2
11-beta-hydroxysteroid dehydrogenase 1
Interleukin-8 receptor B
Prenyl protein specific protease
Monoamine oxidase B
Serine/threonine-protein kinase Aurora-B
Serine/threonine-protein kinase Aurora-C
Serine/threonine-protein kinase PAK 1
Serine/threonine-protein kinase Aurora-A
Histone deacetylase 8
G-protein coupled receptor 55
Cholesteryl ester transfer protein
5-lipoxygenase activating protein
Glycogen synthase kinase-3 beta
ATP-binding cassette sub-family G member 2
Melanocortin receptor 4
Calcium-activated potassium channel subunit alpha-1
Aldo-keto-reductase family 1 member C3
Thymidylate synthase
Vanilloid receptor
Carbonic anhydrase XII
Steryl-sulfatase
Carbonic anhydrase IX
Carbonic anhydrase I
Alpha-2a adrenergic receptor
Alpha-2b adrenergic receptor (by homology)
Alpha-1a adrenergic receptor (by homology)
Arachidonate 15-lipoxygenase
Dual-specificity tyrosine-phosphorylation regulated kinase 2
Carboxypeptidase B
Fibroblast growth factor receptor 1
Egl nine homolog 1
Mu opioid receptor
Matrix metalloproteinase 9
Matrix metalloproteinase 1
Matrix metalloproteinase 2
Histone deacetylase 6
Phosphodiesterase 4B
Estradiol 17-beta-dehydrogenase 3
Estradiol 17-beta-dehydrogenase 2
Serine/threonine protein phosphatase PP1-alpha catalytic subunit
Poly [ADP-ribose] polymerase-1
Neurokinin 3 receptor
Macrophage colony stimulating factor receptor
Serine/threonine-protein kinase RAF
Serine/threonine-protein kinase B-raf
ADAMTS5
Purinergic receptor P2Y1
Nischarin
Tyrosine-protein kinase receptor FLT3
Cyclin-dependent kinase 5 regulatory subunit 1
Cyclin-dependent kinase 1
Adrenergic receptor alpha-2
Kinesin-1 heavy chain/ Tyrosine-protein kinase receptor RET
Serotonin 1a (5-HT1a) receptor
MAP kinase p38 alpha
Quinone reductase 1
Quinone reductase 2
Serine/threonine-protein kinase RIPK2
Pantothenate kinase 3
Prostaglandin E synthase
Tubulin beta-1 chain
Cytochrome P450 19A1
NAD-dependent deacetylase sirtuin 2
Serine/threonine-protein kinase Chk1
Myosin light chain kinase, smooth muscle
Histone deacetylase 1
Cyclin-dependent kinase 2/cyclin E1
Arachidonate 12-lipoxygenase
Muscarinic acetylcholine receptor M1 (by homology)
Serine/threonine-protein kinase AKT
Serine/threonine-protein kinase TNNI3K
Cytochrome b-c1 complex subunit 7
Adenosine A3 receptor
Focal adhesion kinase 1
Serine/threonine-protein kinase PLK1
Monoglyceride lipase
Lysine-specific demethylase 4D-like
Alpha-1d adrenergic receptor
Alpha-1b adrenergic receptor
Heat shock protein HSP 90-beta
Acid ceramidase
Isocitrate dehydrogenase [NADP] cytoplasmic
Tyrosine-protein kinase JAK3

## Sheet: Puerarin
Name
Carbonic anhydrase VII
Carbonic anhydrase XII
Aldose reductase (by homology)
Equilibrative nucleoside transporter 1
Thrombin and coagulation factor X
Integrin alpha-V/beta-3
Thrombin
Carbonic anhydrase II
Coagulation factor VII
Protein kinase C gamma
Protein kinase C delta
Protein kinase C alpha
Protein kinase C beta
Protein kinase C (PKC)
Protein kinase C epsilon
Protein kinase C eta
Serine/threonine-protein kinase AKT
Integrin alpha-V/beta-6
cAMP-dependent protein kinase alpha-catalytic subunit
Quinone reductase 1
Sodium/glucose cotransporter 2
Metastin receptor
Coagulation factor IX
Squalene monooxygenase (by homology)
Egl nine homolog 1
Tumour suppressor p53/oncoprotein Mdm2
Beta-secretase 1
Integrin alpha-IIb/beta-3
Integrin alpha-5/beta-1
Quinone reductase 2
Inhibitor of nuclear factor kappa B kinase beta subunit
Induced myeloid leukemia cell differentiation protein Mcl-1
Apoptosis regulator Bcl-2
Adrenergic receptor alpha-2
Bcl2-antagonist of cell death (BAD)
DNA topoisomerase I
Prostaglandin E synthase
Transitional endoplasmic reticulum ATPase
Troponin, cardiac muscle
Cyclooxygenase-2
Urokinase-type plasminogen activator
Carbonic anhydrase VI
Dual specificity protein phosphatase 3
Aldehyde dehydrogenase
Interleukin-2
PI3-kinase p110-alpha subunit
Matrix metalloproteinase 9
Matrix metalloproteinase 2
Calmodulin
Peroxisome proliferator-activated receptor gamma
TNF-alpha
Leukotriene B4 receptor 1
Arachidonate 12-lipoxygenase
Thromboxane-A synthase
Monoamine oxidase A
Epidermal growth factor receptor erbB1
Maltase-glucoamylase
Serotonin 2a (5-HT2a) receptor
Serotonin 2c (5-HT2c) receptor
Adenosine A2a receptor
Estradiol 17-beta-dehydrogenase 1
Estrogen-related receptor alpha
Estrogen-related receptor beta
ATP-binding cassette sub-family G member 2
Adenosine A1 receptor (by homology)
Macrophage migration inhibitory factor
Tyrosinase (by homology)
6-phosphofructo-2-kinase/fructose-2,6-bisphosphatase 3
Estradiol 17-beta-dehydrogenase 2
Carbonyl reductase [NADPH] 1
Cyclooxygenase-1
Norepinephrine transporter
P-selectin
Receptor-type tyrosine-protein phosphatase S
P-glycoprotein 1
Arachidonate 15-lipoxygenase
Arachidonate 5-lipoxygenase
Leukocyte adhesion molecule-1
Monoamine oxidase B
Estrogen receptor alpha
CDK9/cyclin T1
CDK2/Cyclin A
Estrogen receptor beta
Phosphodiesterase 4D
Mu opioid receptor
Kappa Opioid receptor
Hypoxia-inducible factor 1 alpha
Serum paraoxonase/arylesterase 1
Carbonic anhydrase IV
Protein-tyrosine phosphatase 1B
Acetylcholinesterase
Cytochrome P450 19A1
Xanthine dehydrogenase
NADPH oxidase 4
Cyclin-dependent kinase 5/CDK5 activator 1
ADP-ribose pyrophosphatase, mitochondrial
Proto-oncogene serine/threonine-protein kinase Pim-1
Progesterone receptor
Estrogen receptor beta
Beta-secretase 1
S-methyl-5-thioadenosine phosphorylase
Alpha-amylase 1
Carbonic anhydrase 12
Glutathione S-transferase P
Transthyretin
Cholinesterase
TGF-beta receptor type-2
Seprase
Glucosylceramidase
Eosinophil lysophospholipase
Peroxisome proliferator-activated receptor gamma
Aldose reductase
Carbonic anhydrase 1
Carbonic anhydrase 2
Cell division protein kinase 2
Heat shock cognate 71 kDa protein
Glycogen phosphorylase, liver form
cAMP-specific 3,5-cyclic phosphodiesterase 4B
Estrogen receptor
Cyclin-A2
Cyclin-dependent kinase 5 activator 1
Ephrin type-B receptor 4
P-selectin
Serine/threonine-protein kinase Chk1
Purine nucleoside phosphorylase
Cathepsin D
Calmodulin
Peptidyl-prolyl cis-trans isomerase A
Cathepsin B
Peptidyl-prolyl cis-trans isomerase FKBP1A
Aldo-keto reductase family 1 member C3
Serum albumin
Androgen receptor
Tyrosine-protein kinase HCK
NONE
Immunoglobulin alpha Fc receptor
Lanosterol synthase
Steryl-sulfatase
Apolipoprotein A-II
Cathepsin L2
Probable ATP-dependent RNA helicase DDX6
Triggering receptor expressed on myeloid cells 1
Glutathione reductase, mitochondrial
Inositol monophosphatase
Angiogenin
Methionine aminopeptidase 1
Aldehyde dehydrogenase, mitochondrial
Hexokinase-1
Liver carboxylesterase 1
Estradiol 17-beta-dehydrogenase 11
cGMP-specific 3,5-cyclic phosphodiesterase
Complement factor B
Dihydrofolate reductase
Thymidine phosphorylase
Macrophage migration inhibitory factor
Phenylalanine-4-hydroxylase
Serine/threonine-protein kinase 6
ADAM 17
Neutrophil collagenase
Caspase-7
Chitotriosidase-1
Heat shock protein HSP 90-alpha
Dual specificity protein phosphatase 6
Coagulation factor X
Mitogen-activated protein kinase 14
cGMP-inhibited 3,5-cyclic phosphodiesterase B
Vascular endothelial growth factor receptor 2
Bile salt sulfotransferase
Epidermal growth factor receptor
Sex hormone-binding globulin
Galectin-7
Death-associated protein kinase 1
Protein farnesyltransferase/geranylgeranyltransferase type-1 subunit alpha
Dihydroorotate dehydrogenase, mitochondrial
BAG family molecular chaperone regulator 1
Activated CDC42 kinase 1
Insulin-like growth factor 1 receptor
Estrogen-related receptor gamma
Cytidine deaminase
Dipeptidyl peptidase 4
Collagenase 3
Ribonuclease 4
Retinoic acid receptor RXR-alpha
Leukotriene A-4 hydrolase
Stromelysin-1
Bone morphogenetic protein 7
Kinesin-like protein KIF11
cAMP-specific 3,5-cyclic phosphodiesterase 4D
Proto-oncogene tyrosine-protein kinase Src
RAC-alpha serine/threonine-protein kinase
Macrophage metalloelastase
Basic fibroblast growth factor receptor 1
Lactoylglutathione lyase
3-phosphoinositide-dependent protein kinase 1
Estrogen receptor
Androgen receptor
Prostaglandin G/H synthase 2
Carbonic anhydrase II
mRNA of Protein-tyrosine phosphatase, non-receptor type 1
Glycogen synthase kinase-3 beta
Proto-oncogene serine/threonine-protein kinase Pim-1
Calmodulin
Transcription factor p65
Signal transducer and activator of transcription 3
RAC-alpha serine/threonine-protein kinase
Vascular endothelial growth factor A
Apoptosis regulator Bcl-2
Proto-oncogene c-Fos
Apoptosis regulator BAX
Caspase-9
72 kDa type IV collagenase
Matrix metalloproteinase-9
Tumor necrosis factor
Transcription factor AP-1
Nitric oxide synthase, inducible
Caspase-3
NF-kappa-B inhibitor alpha
Caspase-8
Bcl2 antagonist of cell death
Superoxide dismutase [Cu-Zn]
Protein kinase C alpha type
Metalloproteinase inhibitor 2
Hypoxia-inducible factor 1-alpha
Tumor necrosis factor receptor superfamily member 6
Peroxisome proliferator-activated receptor gamma
Vascular cell adhesion protein 1
Mitogen-activated protein kinase 9
Baculoviral IAP repeat-containing protein 5
Nitric oxide synthase, endothelial
Tissue-type plasminogen activator
Cytochrome P450 19A1
Glutathione S-transferase P
Serine/threonine-protein kinase Chk2
P-selectin
Type-1 angiotensin II receptor
Aldose reductase
Interferon beta
Platelet-derived growth factor subunit A
Angiotensin-converting enzyme 2
Alanine aminotransferase 1
Phosphoglycolate phosphatase
Tyrosine-protein kinase JAK3
Cyclin-dependent kinase inhibitor 1B
CDKN2A-interacting protein
Interferon alpha-1/13
Integrin beta-5
Leptin receptor
Perilipin-2
Proteinase-activated receptor 1
