# Supplementary material for: Exploration of the Mechanism of the Control of Coccidiosis in Chickens Based on Network Pharmacology and Molecular Docking With the Addition of Modified Gegen Qinlian Decoction
Source: Front Vet Sci. 2022 Mar 17;9:849518. doi: 10.3389/fvets.2022.849518 (PMC8968990; doi:10.3389/fvets.2022.849518)
Supplement: Supplementary file 1 [file Data_Sheet_1.Zip › Supplementary Material 5.xlsx]

## Sheet: Up gene
gene_name	gene_biotype	description	log2FoldChange	pvalue	padj	NC-1_FPKM	NC-2_FPKM	NC-3_FPKM	PC-1_FPKM	PC-2_FPKM	PC-3_FPKM
EXFABP	protein_coding	extracellular fatty acid-binding protein	7.85312	5.33269e-85	9.08797e-81	11.5401	9.89494	12.1102	3836.29	2702.03	1830.44
CHRDL2	protein_coding	chordin like 2	8.05251	4.18324e-65	3.56454e-61	0.94314	1.55228	0.922764	229.525	448.018	302.996
ENSGALG00000052087	protein_coding	NA	3.84031	2.79698e-56	1.58887e-52	6.12134	7.88679	6.1255	98.541	116.591	95.7385
SLC1A6	protein_coding	solute carrier family 1 (high affinity aspartate/glutamate transporter), member 6	4.55872	3.41563e-54	1.45523e-50	1.08271	1.25882	0.989154	30.1838	32.0515	22.4322
IMP3	protein_coding	IMP3, U3 small nucleolar ribonucleoprotein, homolog (yeast)	3.77665	2.33418e-53	7.95583e-50	9.95278	8.0841	8.94385	119.113	135.226	142.66
APBB1	protein_coding	amyloid beta precursor protein binding family B member 1	2.97194	4.64225e-48	1.13019e-44	7.87069	6.40074	6.27153	53.2722	62.7128	57.1651
INAFM2	protein_coding	InaF motif containing 2	3.54166	1.97667e-47	3.74294e-44	10.5072	7.9823	9.01208	114.181	112.103	117.594
CEBPB	protein_coding	CCAAT/enhancer binding protein beta	4.92763	2.86579e-45	4.43988e-42	6.92057	5.57948	7.70561	275.147	228.173	160.343
VIP	protein_coding	vasoactive intestinal peptide	4.08233	4.26653e-40	5.19359e-37	16.5821	21.9925	16.986	324.501	287.907	396.899
RRS1	protein_coding	ribosome biogenesis regulator homolog	3.9824	1.58367e-38	1.79926e-35	5.171	5.53016	6.93553	82.9759	119.303	98.6607
NANOS1	protein_coding	nanos C2HC-type zinc finger 1	5.27099	3.98165e-38	4.24095e-35	1.41422	1.57244	1.65528	69.3623	78.7832	45.6742
IGFBP4	protein_coding	insulin like growth factor binding protein 4	3.44823	1.09626e-36	1.09897e-33	12.0765	16.1408	16.2595	154.382	188.808	180.474
CDK2AP2	protein_coding	cyclin dependent kinase 2 associated protein 2	3.59063	2.53844e-33	2.27685e-30	16.7686	15.584	23.16	236.233	270.92	215.108
MMP9	protein_coding	matrix metallopeptidase 9	4.85103	4.24877e-30	3.29125e-27	1.90166	3.24631	2.76091	72.2985	113.744	61.8811
FST	protein_coding	follistatin	2.92471	6.01593e-30	4.45754e-27	7.43686	5.9983	4.78453	52.4907	49.262	46.5558
ENSGALG00000042275	protein_coding	transducin-like enhancer protein 1-like	3.93222	1.47718e-29	1.04892e-26	0.832536	0.491765	0.515882	9.28839	10.1799	10.6675
ENSGALG00000026449	protein_coding	histone H2A type 2-B-like	3.66921	8.04375e-29	5.39858e-26	3.02889	3.94657	2.93258	47.5207	47.4141	40.6705
TMEM132A	protein_coding	transmembrane protein 132A	2.61953	8.23631e-29	5.39858e-26	1.71635	1.92981	1.73273	10.8347	13.6783	11.1094
CSF1	protein_coding	colony stimulating factor 1	2.54378	1.51764e-28	9.57914e-26	2.03767	2.35536	2.08357	13.6148	15.2487	11.8558
RASIP1	protein_coding	ras-interacting protein 1-like	2.74338	2.2669e-28	1.37974e-25	1.81447	1.80914	2.15906	15.0027	14.863	11.9016
NMU	protein_coding	neuromedin U	4.96101	2.43584e-27	1.43143e-24	1.98194	1.48209	0.845439	55.436	54.5298	34.2583
ENSGALG00000050796	protein_coding	acyl-CoA binding domain containing 4	3.02034	2.89357e-27	1.64374e-24	2.60421	2.59656	2.72848	24.1984	27.0625	18.2045
HAX1	protein_coding	HCLS1 associated protein X-1	5.96482	1.03692e-26	5.52227e-24	0.303473	0.158167	0.522353	27.7017	19.5627	18.9629
SUOX	protein_coding	sulfite oxidase	2.52615	1.65989e-26	8.57207e-24	3.61412	4.42248	3.89478	23.394	25.0188	25.4849
MBLAC1	protein_coding	metallo-beta-lactamase domain containing 1	4.06926	1.25101e-25	5.97362e-23	0.501916	0.470869	0.414684	8.236	9.23368	7.61167
PIGBOS1	protein_coding	PIGB opposite strand 1	3.36622	2.26381e-25	1.0427e-22	14.1163	8.50685	13.8952	126.316	135.665	142.392
SOD3	protein_coding	superoxide dismutase 3, extracellular	3.8305	2.9335e-25	1.3156e-22	6.69204	10.541	6.70644	100.572	153.602	113.702
FLOT2	protein_coding	flotillin 2	1.76223	3.48449e-25	1.44836e-22	27.0566	27.9643	27.6533	106.286	107.603	88.354
ENSGALG00000053766	protein_coding	bolA family member 3	2.93613	4.56487e-25	1.80941e-22	13.2371	11.4984	15.9491	123.93	117.36	94.5455
SIPA1	protein_coding	signal-induced proliferation-associated 1-like protein 3-like	3.67957	2.95529e-24	1.04925e-21	0.595053	0.620272	0.99863	9.5649	11.5681	9.50456
TARBP2	protein_coding	TARBP2 subunit of RISC loading complex	2.86573	5.28078e-24	1.83663e-21	4.09803	3.32244	3.9501	25.8292	31.2867	31.9369
ENSGALG00000046828	protein_coding	NA	2.04842	7.34246e-24	2.45353e-21	108.849	102.721	112.686	506.732	532.298	407.336
RCC1	protein_coding	regulator of chromosome condensation 1	1.83199	1.32273e-23	4.09855e-21	11.4469	12.3544	11.1941	47.4453	45.804	40.8595
ENSGALG00000046939	protein_coding	Rab geranylgeranyltransferase subunit alpha	3.41707	1.96944e-23	5.99344e-21	0.641827	0.878101	0.62142	8.97994	8.26888	7.35079
PRR7	protein_coding	proline rich 7, synaptic	2.70236	2.52553e-23	7.55088e-21	5.90682	6.04914	8.02668	44.7072	49.1539	46.2733
IL6R	protein_coding	interleukin 6 receptor	3.41678	2.61445e-23	7.68198e-21	2.58016	2.02748	2.09074	32.9991	23.5354	20.3586
OPA3	protein_coding	optic atrophy 3 (autosomal recessive, with chorea and spastic paraplegia)	3.25953	6.55046e-23	1.86055e-20	4.20829	2.80258	3.38031	40.523	37.3105	29.2999
BDKRB1	protein_coding	bradykinin receptor B1	3.88576	6.79781e-23	1.89915e-20	1.47113	1.32626	0.985503	15.209	26.7029	18.3405
RPS28	protein_coding	ribosomal protein S28	2.21321	1.25964e-22	3.46237e-20	88.5771	74.1259	88.0308	357.237	476.953	417.205
MAP7D1	protein_coding	MAP7 domain containing 1	2.19266	3.24261e-22	8.50163e-20	5.01246	6.06964	6.10656	27.496	31.2013	26.078
ENSGALG00000037166	protein_coding	uncharacterized LOC101752158	3.077	4.05736e-22	1.04766e-19	0.940619	0.980484	1.28367	10.2582	10.7594	8.17249
MADPRT1	protein_coding	mono(ADP-ribosyl)transferase 1	5.21635	5.16346e-22	1.31337e-19	0.549317	0.286299	0.425481	24.7134	14.9151	10.8181
RAB7B	protein_coding	RAB7B, member RAS oncogene family	2.48311	5.74311e-22	1.43455e-19	4.00441	3.74231	2.94718	19.407	24.4337	20.4559
ENSGALG00000048236	protein_coding	NA	3.65134	5.80823e-22	1.43455e-19	0.671069	0.532236	1.03957	10.6692	9.78139	9.92495
IER5L	protein_coding	immediate early response 5 like	3.08014	1.06827e-21	2.60077e-19	27.6525	37.5452	33.0146	295.139	376.239	228.245
ADAMTS4	protein_coding	ADAM metallopeptidase with thrombospondin type 1 motif 4	4.2999	1.15884e-21	2.74292e-19	0.745482	0.466246	0.577423	8.74921	15.9039	13.2681
ADAMTS1	protein_coding	ADAM metallopeptidase with thrombospondin type 1 motif 1	1.92964	1.28628e-21	3.00285e-19	7.84932	7.58595	7.08639	31.4926	34.7959	26.1679
SHROOM4	protein_coding	shroom family member 4	2.30087	1.38555e-21	3.19089e-19	2.14607	1.708	2.18641	11.7552	10.8473	9.4375
FMC1	protein_coding	formation of mitochondrial complex V assembly factor 1 homolog	2.90001	1.73167e-21	3.93481e-19	3.6418	3.61096	2.38507	27.4131	24.4129	25.3506
ENSGALG00000032803	protein_coding	proto-oncogene Mas-like	2.89291	1.79553e-21	4.02623e-19	3.58185	4.35593	4.48383	33.3801	40.0565	26.3482
EML3	protein_coding	microtubule associated protein like 3A	2.39892	4.68403e-21	1.01045e-18	5.54222	5.93648	7.50008	36.7593	38.3778	32.887
ENSGALG00000052538	protein_coding	NA	3.62502	4.93864e-21	1.05205e-18	2.19831	2.07324	3.3514	40.4974	31.5554	29.3249
ANO8	protein_coding	anoctamin 8	2.33055	7.43967e-21	1.54618e-18	2.63263	2.7442	3.23566	17.2361	15.9865	13.496
TIMP2	protein_coding	TIMP metallopeptidase inhibitor 2	2.16912	3.31579e-20	6.57067e-18	71.8662	93.595	76.0487	419.676	406.794	344.814
NOP56	protein_coding	NOP56 ribonucleoprotein	1.60465	4.23824e-20	8.30208e-18	13.2123	10.6889	11.3793	39.1088	40.5399	35.6946
NFKBIB	protein_coding	NFKB inhibitor beta	2.34166	4.81013e-20	9.31525e-18	17.2403	16.0942	22.4252	100.789	108.229	95.8383
EGR2	protein_coding	uncharacterized LOC101748577	3.53803	4.92582e-20	9.43212e-18	0.647556	0.739286	0.85984	9.01401	7.58659	11.3661
ENSGALG00000026836	protein_coding	collagen type XVI alpha 1 chain	3.73775	1.15584e-19	2.14107e-17	1.13571	1.13382	1.0903	17.8694	21.0601	9.61901
ENSGALG00000049557	protein_coding	Ts translation elongation factor, mitochondrial	3.66166	1.43959e-19	2.638e-17	0.487212	0.54548	0.913158	10.0596	9.13915	7.43048
RAMP1	protein_coding	receptor activity modifying protein 1	2.4639	1.57236e-19	2.82066e-17	2.94612	2.04732	2.31013	13.6362	15.2368	14.4217
ENSGALG00000003313	protein_coding	myotubularin related protein 9-like, pseudogene	1.91368	1.67577e-19	2.97483e-17	6.80885	6.56441	6.05907	29.8891	24.7851	24.0062
CEBPD	protein_coding	CCAAT/enhancer binding protein delta	2.99201	1.85432e-19	3.25787e-17	34.6741	29.527	46.2167	341.278	359.389	249.35
DDIT4	protein_coding	DNA damage inducible transcript 4	2.40082	2.56808e-19	4.42074e-17	21.7843	16.9425	23.5469	116.28	108.953	127.786
SOCS3	protein_coding	suppressor of cytokine signaling 3	3.19043	2.68859e-19	4.58189e-17	8.71975	9.87074	10.8798	125.843	96.1552	68.728
ENSGALG00000045671	protein_coding	uncharacterized LOC416755	2.41477	3.16919e-19	5.29503e-17	4.08597	4.47093	4.12654	25.4392	20.0144	27.0549
ENSGALG00000038714	protein_coding	NADH:ubiquinone oxidoreductase subunit B7	1.8461	4.25634e-19	6.97466e-17	95.6988	70.3002	81.7429	310.29	339.281	307.285
NHSL2	protein_coding	NHS like 2	2.16851	4.44296e-19	7.21114e-17	2.45066	2.88484	2.5091	11.2264	12.9475	13.7276
RNF24	protein_coding	ring finger protein 24	1.94119	5.07918e-19	8.16598e-17	5.85186	4.81047	5.3065	22.5932	23.9903	19.4405
ENSGALG00000052537	protein_coding	NA	3.09424	5.36814e-19	8.5499e-17	3.01541	3.05826	2.86167	32.237	21.0444	28.495
ENSGALG00000052196	protein_coding	semaphorin-4A-like	3.66155	1.11472e-18	1.75899e-16	2.83474	3.34515	4.83327	59.75	37.2248	53.0045
MGAT1	protein_coding	alpha-1,3-mannosyl-glycoprotein 2-beta-N-acetylglucosaminyltransferase	2.78083	1.25638e-18	1.96433e-16	15.9859	12.924	18.3294	123.313	94.6496	130.176
ENSGALG00000003348	protein_coding	HIG1 hypoxia inducible domain family member 2A	2.70106	1.39593e-18	2.16268e-16	17.9212	19.4463	25.1832	133.77	136.748	166.922
ENSGALG00000042572	protein_coding	translocase of inner mitochondrial membrane 10B	1.62907	1.44387e-18	2.21679e-16	12.1657	10.7791	11.3975	38.3393	39.6774	36.2403
CYB561D2	protein_coding	cytochrome b561 family member D2	2.11111	1.80516e-18	2.72244e-16	8.594	8.79078	10.4515	41.8949	48.8674	38.9941
CAPG	protein_coding	capping actin protein, gelsolin like	3.1872	2.54759e-18	3.80842e-16	3.7382	5.19551	6.1316	52.0133	41.0223	54.5756
PRR5	protein_coding	proline rich 5	2.13198	3.28795e-18	4.83046e-16	3.56078	4.30773	3.06003	17.9917	17.2251	16.2865
PYGO2	protein_coding	pygopus family PHD finger 2	1.94253	5.75844e-18	8.24667e-16	3.35407	3.17596	3.887	15.3863	14.5848	13.1585
SNAI1	protein_coding	snail family transcriptional repressor 1	3.02838	9.24351e-18	1.29121e-15	1.27328	1.49851	0.933216	9.50717	10.424	12.4578
THY1	protein_coding	Thy-1 cell surface antigen	3.30517	1.12739e-17	1.56203e-15	8.09964	14.766	13.6518	113.09	131.77	144.716
PLEK	protein_coding	pleckstrin	1.66674	1.20923e-17	1.66191e-15	4.65919	4.41764	3.99623	16.0475	14.878	13.6946
IL20RA	protein_coding	interleukin 20 receptor subunit alpha	1.57782	1.36644e-17	1.83361e-15	6.02472	6.8158	6.22204	20.8202	21.4229	19.0346
SVBP	protein_coding	small vasohibin binding protein	2.37547	1.60341e-17	2.13479e-15	22.9112	34.1278	29.166	154.651	176.741	151.625
KLF2	protein_coding	Kruppel like factor 2	1.27343	1.98684e-17	2.62479e-15	29.3788	26.7664	26.5191	67.2576	76.5009	71.0666
CRLF1	protein_coding	cytokine receptor like factor 1	4.48778	2.0437e-17	2.67914e-15	0.16234	0.145046	0.143706	3.55349	4.88334	2.51566
ENSGALG00000050178	protein_coding	all-trans retinoic acid induced differentiation factor	2.18419	2.22489e-17	2.8944e-15	7.12458	9.58114	6.90373	40.3362	38.8453	36.3117
S100A11	protein_coding	S100 calcium binding protein A11	2.47357	2.71034e-17	3.49922e-15	39.8455	54.415	56.9075	335.711	278.087	291.483
ENSGALG00000031430	protein_coding	selectin E	4.08811	3.17906e-17	4.0735e-15	0.942316	0.716779	0.552344	17.4082	15.2696	7.85866
ENSGALG00000039071	protein_coding	importin 4	2.54376	3.49361e-17	4.41023e-15	2.17947	3.32851	2.66962	17.5704	18.4805	15.3731
ENSGALG00000055069	protein_coding	NA	1.6651	4.1735e-17	5.22976e-15	6.93876	6.88842	6.53229	23.0313	25.7898	20.7294
PHLDA1	protein_coding	pleckstrin homology like domain family A member 1	2.96028	4.30832e-17	5.3593e-15	30.007	22.4227	21.8422	159.114	277.46	185.993
ENSGALG00000040291	protein_coding	rho-related BTB domain-containing protein 2-like	2.15432	5.16902e-17	6.33745e-15	1.53318	1.34702	1.85484	7.64028	7.79178	7.26596
SRF	protein_coding	serum response factor	1.72304	5.52067e-17	6.72024e-15	12.7081	11.8042	13.9117	41.9818	45.944	48.4479
CD5	protein_coding	CD5 molecule	3.19615	5.71036e-17	6.90184e-15	2.12889	3.21389	3.75281	25.0093	30.6713	34.2102
PGF	protein_coding	placental growth factor	2.91801	5.91692e-17	7.10113e-15	0.760478	1.33509	1.15741	8.96001	8.87154	8.64119
CSTA	protein_coding	cystatin A	3.62469	6.60921e-17	7.87651e-15	5.31281	6.20924	6.65068	68.0562	117.936	57.3077
NPM3	protein_coding	nucleophosmin/nucleoplasmin 3	2.93707	7.05344e-17	8.34755e-15	13.452	8.80108	16.4789	112.747	110.621	96.3041
TGM4	protein_coding	transglutaminase 4	3.24883	9.78863e-17	1.15047e-14	2.28879	1.25254	2.00919	22.8824	19.4996	14.4022
PTGDR	protein_coding	prostaglandin D2 receptor-like	3.68626	1.28384e-16	1.47832e-14	2.66413	5.70556	3.05154	53.9016	61.4659	43.667
OST4	protein_coding	oligosaccharyltransferase complex subunit 4, non-catalytic	1.70596	1.37673e-16	1.56183e-14	547.9	614.647	677.576	2248.22	2197.44	2026.88
MST1	protein_coding	macrophage stimulating 1 (hepatocyte growth factor-like)	3.1848	1.38385e-16	1.56183e-14	3.5956	6.09842	5.85327	61.5901	43.5965	47.3655
GRAPL	protein_coding	GRB2 related adaptor protein like	2.13163	1.97271e-16	2.21178e-14	14.0001	15.3101	17.9442	64.2512	80.4867	78.3935
MMP7	protein_coding	matrix metallopeptidase 7	8.28567	2.92694e-16	3.26019e-14	0.125001	0.521193	0.0645473	127.008	26.9443	82.5403
PCYOX1L	protein_coding	prenylcysteine oxidase 1 like	2.11025	3.15484e-16	3.49122e-14	5.58547	7.39164	7.32336	29.3457	33.534	31.6109
ENSGALG00000054913	protein_coding	drebrin-like	2.29794	4.22801e-16	4.61883e-14	1.52063	1.39859	1.87836	7.58186	9.087	8.72938
FHOD1	protein_coding	formin homology 2 domain containing 1	1.31562	4.29408e-16	4.66113e-14	5.64935	5.88878	5.51364	15.0585	16.5372	14.1107
ENSGALG00000034737	protein_coding	GLIS family zinc finger 2	2.08202	4.59035e-16	4.95119e-14	2.27764	2.67994	2.10276	10.688	12.4871	9.06773
CNTF	protein_coding	ciliary neurotrophic factor	3.25682	5.31617e-16	5.698e-14	1.64261	1.14148	1.59359	13.036	20.4658	11.7423
ENSGALG00000027587	protein_coding	leucine rich alpha-2-glycoprotein 1	3.23386	5.53505e-16	5.89552e-14	3.05503	4.43062	4.73264	54.1287	34.6669	35.1813
EDA2R	protein_coding	ectodysplasin A2 receptor	3.07701	5.66413e-16	5.99553e-14	0.77222	0.684206	0.957014	7.34272	6.03345	8.45787
SLC2A14	protein_coding	solute carrier family 2 member 14	1.73253	6.48825e-16	6.7836e-14	9.72069	9.92472	9.81431	37.8786	30.6907	36.518
TUBA1C	protein_coding	tubulin alpha-1C chain-like	2.93932	7.81627e-16	8.02439e-14	57.3091	31.4491	37.067	357.777	288.57	382.778
METRN	protein_coding	meteorin, glial cell differentiation regulator	3.55951	8.2865e-16	8.4562e-14	0.651981	0.764564	0.505001	6.99648	9.3932	7.98204
ENSGALG00000052930	protein_coding	poly(A) binding protein nuclear 1	2.49472	8.49464e-16	8.617e-14	5.57793	4.60172	7.23928	36.9526	39.1398	29.9372
SNRPE	protein_coding	small nuclear ribonucleoprotein polypeptide E	2.04091	8.9712e-16	9.04658e-14	11.7448	8.55413	8.4751	38.6165	46.8915	41.6263
CHRD	protein_coding	chordin	2.71843	9.37311e-16	9.39626e-14	1.27582	0.968507	0.816342	6.70609	9.14437	5.84181
NAXE	protein_coding	apolipoprotein A-I binding protein	1.44842	9.98707e-16	9.95319e-14	19.0752	18.7742	21.0527	57.4715	59.337	56.2142
ST3GAL1	protein_coding	ST3 beta-galactoside alpha-2,3-sialyltransferase 1	1.92895	1.15653e-15	1.13274e-13	3.7209	3.1734	2.87237	12.5797	15.2034	12.2309
G0S2	protein_coding	G0/G1 switch 2	3.96674	1.31199e-15	1.27039e-13	2.27004	1.82846	2.66408	43.2819	22.8705	46.8354
ARID5A	protein_coding	AT rich interactive domain 5A (MRF1-like)	2.64773	1.51832e-15	1.44554e-13	2.66807	3.71579	4.26869	25.429	26.8785	19.9684
ENSGALG00000049536	protein_coding	ecto-ADP-ribosyltransferase 5-like	2.69512	1.64443e-15	1.55691e-13	2.36908	2.60668	1.56315	13.7305	18.4151	13.4451
ENSGALG00000052816	protein_coding	cyclin-related protein FAM58A-like	3.87893	2.48557e-15	2.32742e-13	0.867818	2.41226	2.29039	30.8065	29.4938	28.2304
TGFB1	protein_coding	transforming growth factor beta 1	1.49791	2.635e-15	2.45386e-13	41.892	34.4499	39.2846	123.687	110.373	116.539
ZNF467	protein_coding	gastrula zinc finger protein XlCGF57.1-like	2.48619	2.74485e-15	2.54227e-13	4.21586	5.10716	6.55051	34.5459	34.2207	27.3993
ENSGALG00000049293	protein_coding	NA	3.57848	3.17121e-15	2.87467e-13	0.390923	0.436598	0.201863	3.67161	5.50832	4.05816
SUV39H1	protein_coding	suppressor of variegation 3-9 homolog 1	2.52496	3.63349e-15	3.27629e-13	2.5002	2.26623	2.91888	19.1959	15.3601	13.1081
NR4A1	protein_coding	nuclear receptor subfamily 4 group A member 1	2.89943	4.09294e-15	3.64901e-13	0.856894	0.457498	0.690699	4.6332	5.46626	5.94283
EFHD2	protein_coding	EF-hand domain family member D2	2.82707	4.11108e-15	3.64901e-13	2.153	2.70629	3.59685	19.2677	25.9658	19.6731
RNH1	protein_coding	ribonuclease/angiogenin inhibitor 1	1.74951	4.23467e-15	3.73924e-13	19.0856	21.3035	15.5787	68.772	65.432	67.8442
ISYNA1	protein_coding	inositol-3-phosphate synthase 1	2.46084	6.19124e-15	5.32884e-13	2.26352	3.08768	2.4531	16.7932	17.7146	11.919
AAAS	protein_coding	aladin WD repeat nucleoporin	1.90699	7.12347e-15	6.03971e-13	10.2503	8.7094	11.8611	38.2843	42.6074	43.4522
SELENOW	protein_coding	selenoprotein W	1.62102	7.60489e-15	6.41597e-13	230.346	215.387	251.647	691.283	877.458	743.158
CPLANE2	protein_coding	ciliogenesis and planar polarity effector 2	1.82955	7.97257e-15	6.66022e-13	9.99059	7.62661	9.01369	37.938	34.3274	29.5306
RHOG	protein_coding	ras homolog family member G	2.86534	8.12818e-15	6.75709e-13	8.8865	10.7711	15.6516	103.681	82.2229	91.7011
ENSGALG00000051612	protein_coding	NA	2.10809	8.63972e-15	7.11295e-13	3.4411	4.11302	4.50148	20.8411	17.4916	17.6366
ENSGALG00000011324	protein_coding	tubulin alpha 4b	3.83878	1.00512e-14	8.07987e-13	0.756229	1.18242	0.63456	9.91286	11.6808	17.77
ENSGALG00000050005	protein_coding	NA	2.74251	1.01741e-14	8.10613e-13	10.2621	6.05494	8.14864	72.4868	56.0601	47.2572
RASSF1	protein_coding	Ras association domain family member 1	2.99162	1.10157e-14	8.72976e-13	2.78666	5.43931	4.34511	31.7373	40.269	36.0801
ENSGALG00000043016	protein_coding	CD6 molecule	4.0835	1.14869e-14	9.02116e-13	0.799912	0.416907	1.30801	13.2079	16.0308	16.8952
S100A12	protein_coding	S100 calcium binding protein A12	7.00457	1.21926e-14	9.53147e-13	1.60553	10.2989	1.40302	661.787	505.464	672.958
FANCD2	protein_coding	Fanconi anemia complementation group D2	2.08324	1.37166e-14	1.06739e-12	4.77352	6.16826	6.79679	28.8068	26.3259	25.954
CCDC137	protein_coding	coiled-coil domain containing 137	1.97596	1.42706e-14	1.10545e-12	4.28409	3.18102	3.75771	16.0711	17.4304	14.0297
ENSGALG00000025773	protein_coding	NA	1.83432	1.67748e-14	1.29356e-12	10.4134	11.2996	12.253	48.7894	41.1487	40.4511
KIFC3	protein_coding	kinesin family member C2	1.5818	1.69126e-14	1.29831e-12	4.44769	4.79222	4.65962	13.5239	15.3324	15.8762
BATF	protein_coding	basic leucine zipper ATF-like transcription factor	3.4033	2.00294e-14	1.52384e-12	1.26788	0.810994	1.7558	11.1477	16.5741	15.9928
ENSGALG00000052251	protein_coding	NA	5.19133	2.26908e-14	1.71865e-12	0.0646285	0.26947	0.200235	8.49801	7.37729	5.10471
GAR1	protein_coding	GAR1 ribonucleoprotein	1.77722	2.40265e-14	1.81177e-12	8.41462	7.4043	9.14166	31.9451	31.0041	29.1173
DNAJB2	protein_coding	DnaJ heat shock protein family (Hsp40) member B2	1.71817	2.42339e-14	1.81936e-12	9.51998	8.48474	10.8186	36.997	33.4948	31.6057
SIVA1	protein_coding	SIVA1 apoptosis inducing factor	1.84397	2.61675e-14	1.95591e-12	13.4231	11.0359	11.3245	39.7541	52.7995	45.5948
CD63	protein_coding	CD63 molecule	1.23026	2.69539e-14	2.00589e-12	419.677	431.858	375.052	1067.85	1101.88	927.822
CSF3R	protein_coding	colony stimulating factor 3 receptor	3.20527	2.98865e-14	2.21446e-12	9.39769	13.5923	16.9386	173.335	108.863	115.654
CG-1B	protein_coding	galectin 1	2.75249	3.05475e-14	2.25364e-12	29.7258	24.8605	37.7198	279.583	226.646	165.628
SYNC	protein_coding	syncoilin, intermediate filament protein	2.78512	3.1111e-14	2.28532e-12	2.76188	3.62866	1.90156	17.8516	21.0114	22.4511
ENSGALG00000034939	protein_coding	NA	1.98048	3.32544e-14	2.42189e-12	4.32068	4.99431	3.62277	16.3172	19.4853	19.0571
ENSGALG00000050375	protein_coding	NA	2.94359	4.09029e-14	2.92886e-12	2.45572	2.27537	4.13298	27.2792	24.6954	21.6476
RASL11A	protein_coding	ras- like family 11 member A	4.07025	4.40051e-14	3.1378e-12	2.48265	5.13113	6.3215	61.8189	116.981	76.0934
GPR20	protein_coding	G protein-coupled receptor 20	2.23065	5.50157e-14	3.89036e-12	1.81642	1.70869	1.41838	8.47333	9.57423	6.95194
ESYT1	protein_coding	extended synaptotagmin 1	1.49269	7.71535e-14	5.34492e-12	16.1715	17.5189	17.9895	56.3437	48.236	51.8331
PKLR	protein_coding	pyruvate kinase, liver and RBC	1.51187	7.80583e-14	5.38571e-12	149.852	145.327	173.133	474.507	460.091	501.636
ENSGALG00000005956	protein_coding	annexin A8-like 1	3.56347	8.61901e-14	5.92279e-12	0.563479	0.25697	0.327338	5.97022	4.05907	4.52485
SERPINE2	protein_coding	serpin family E member 2	1.93461	8.88869e-14	6.07227e-12	79.4557	82.9937	55.7305	317.176	298.042	280.053
NNF1	protein_coding	Nnf1 protein	2.63112	8.91923e-14	6.07227e-12	3.0591	3.45174	4.46209	29.8845	19.8521	23.4484
ENSGALG00000054017	protein_coding	integrator complex subunit 5	3.05468	9.32576e-14	6.30673e-12	1.4172	1.53002	1.25453	15.4557	8.75051	13.1661
HMGA1	protein_coding	high mobility group AT-hook 1	2.02081	9.3936e-14	6.3275e-12	33.0098	25.6574	37.835	135.607	138.296	147.094
GAS2L1	protein_coding	growth arrest specific 2 like 1	2.15496	9.69615e-14	6.50558e-12	3.91914	4.29122	5.71412	20.6862	23.0673	23.0996
ENSGALG00000051456	protein_coding	reticulon 2	3.1131	9.83337e-14	6.57178e-12	0.419577	0.612304	0.649979	5.42584	6.23092	4.06524
RGS19	protein_coding	regulator of G-protein signaling 19	2.6655	1.29845e-13	8.57681e-12	3.19046	2.78049	4.59133	28.9017	23.0407	20.3804
ENSGALG00000052481	protein_coding	proteolipid protein 2-like	2.55799	1.58747e-13	1.04454e-11	5.20946	7.41879	9.32042	46.8037	48.545	44.354
NKX2-3	protein_coding	NK2 homeobox 3	2.65226	1.62097e-13	1.06248e-11	6.30466	9.37586	8.72495	55.3581	69.7314	41.2989
ENSGALG00000029066	protein_coding	discoidin, CUB and LCCL domain-containing protein 1-like	2.10233	1.78916e-13	1.16824e-11	7.1595	6.99304	6.65459	27.7782	41.8764	26.8367
MTSS2	protein_coding	MTSS1L, I-BAR domain containing	1.45593	1.82134e-13	1.1847e-11	6.11141	5.94325	5.98035	16.1868	20.6348	16.4939
ARPC1B	protein_coding	actin related protein 2/3 complex subunit 1B	2.2399	1.88049e-13	1.21799e-11	32.8782	39.8758	50.8258	202.957	202.398	223.998
KRT14	protein_coding	keratin 14	7.97759	1.8868e-13	1.21799e-11	0.0906097	0.141675	0.140366	18.0684	77.4723	7.82483
RLN3	protein_coding	relaxin 3	4.90543	1.9407e-13	1.24712e-11	0.778586	0.221341	0.58479	15.6911	25.8075	9.98861
ENSGALG00000039708	protein_coding	PML-RARA regulated adaptor molecule 1	3.38064	1.99754e-13	1.27499e-11	1.50772	1.90057	2.20892	30.254	19.0019	13.9952
FZD7	protein_coding	frizzled class receptor 7	2.03976	2.02133e-13	1.28536e-11	3.9196	3.37622	3.41775	15.8899	13.0837	18.1677
CADM3	protein_coding	cell adhesion molecule 3	1.41733	2.22828e-13	1.40646e-11	27.295	27.0871	23.8459	66.6518	84.2413	73.8691
GNG2	protein_coding	G protein subunit gamma 2	1.22826	2.40172e-13	1.50838e-11	16.0658	16.3256	16.6562	42.7856	44.1161	36.9155
ENSGALG00000027822	protein_coding	uncharacterized LOC101747660	2.8828	2.41115e-13	1.50838e-11	1.25231	2.48839	1.69749	15.5226	15.5268	12.2819
TAMALIN	protein_coding	general receptor for phosphoinositides 1 associated scaffold protein	3.92474	2.41631e-13	1.50838e-11	0.952876	1.22247	2.42236	30.746	27.0503	17.986
ENSGALG00000035206	protein_coding	canopy FGF signaling regulator 2	1.14145	2.50684e-13	1.55918e-11	47.8447	49.1256	51.4671	118.952	118.223	115.195
ENSGALG00000050069	protein_coding	NA	3.36065	2.5908e-13	1.59395e-11	0.176394	0.265589	0.121447	2.21504	2.34585	1.6719
ENSGALG00000036935	protein_coding	membrane-spanning 4-domains subfamily A member 12-like	1.69344	2.61808e-13	1.60494e-11	25.8983	22.545	30.1018	93.1058	97.3181	83.3878
ENSGALG00000047283	protein_coding	deleted in malignant brain tumors 1	1.67197	2.87544e-13	1.75639e-11	10.6735	10.4361	9.15125	39.9239	31.1185	32.4799
HHEX	protein_coding	hematopoietically expressed homeobox	1.6704	3.04842e-13	1.84879e-11	8.8673	9.97091	11.2489	36.4577	35.7104	31.1406
ILK	protein_coding	integrin linked kinase	1.52947	3.21531e-13	1.93623e-11	37.9139	47.8572	43.6295	138.409	139.225	125.128
SEMA6C	protein_coding	semaphorin 6C	3.33176	3.61821e-13	2.156e-11	0.286895	0.239243	0.503695	3.67886	4.45129	3.08183
TESK1	protein_coding	testis-specific kinase 1	2.29595	3.779e-13	2.24396e-11	1.96239	1.22734	1.49661	7.08653	9.03382	8.58464
SHISA4	protein_coding	shisa family member 4	2.46585	4.14253e-13	2.45129e-11	2.31643	3.98776	2.93601	17.0869	20.7708	17.2615
RAC2	protein_coding	ras-related C3 botulinum toxin substrate 2 (rho family, small GTP binding protein Rac2)	1.76864	4.17474e-13	2.4618e-11	35.2917	37.5464	47.4615	147.82	147.334	146.684
ITGB3	protein_coding	integrin subunit beta 3	2.39082	5.38687e-13	3.13321e-11	2.73313	3.47965	2.24088	14.1702	14.5899	18.7423
ST3GAL2	protein_coding	ST3 beta-galactoside alpha-2,3-sialyltransferase 2	2.15873	5.6921e-13	3.29948e-11	2.89165	4.15071	3.91653	16.6132	20.7252	15.576
SNTB2	protein_coding	syntrophin beta 2	2.23664	6.58887e-13	3.78073e-11	1.38919	1.60462	2.07449	9.28218	9.279	7.25576
ENSGALG00000029569	protein_coding	GTPase IMAP family member 7-like	2.13665	6.68973e-13	3.82572e-11	19.4583	17.7138	22.0381	84.0875	82.1609	112.913
STIP1	protein_coding	stress induced phosphoprotein 1	1.63398	6.79818e-13	3.87474e-11	40.554	37.2698	47.4756	129.721	158.45	131.281
ITGB7	protein_coding	integrin beta-7-like	3.26564	7.20457e-13	4.06557e-11	2.50014	1.18459	2.85588	20.0886	27.1619	20.5853
ACAP1	protein_coding	arf-GAP with coiled-coil, ANK repeat and PH domain-containing protein 1-like	2.44666	7.24647e-13	4.07572e-11	2.12804	2.13901	3.3751	14.591	16.9579	13.5001
ECSIT	protein_coding	ECSIT signalling integrator	1.94574	7.58127e-13	4.25e-11	4.30749	4.62927	5.24172	21.9895	21.2043	15.7894
ENSGALG00000051652	protein_coding	NA	2.16918	7.7516e-13	4.33124e-11	2.31345	3.61725	2.9514	13.4574	14.9685	14.6184
WAS	protein_coding	suppressor of variegation 3-9 homolog 1	3.98518	8.24716e-13	4.57811e-11	1.57479	3.3925	5.3128	61.037	63.1781	52.7395
ENSGALG00000042733	protein_coding	cytochrome b5 domain-containing protein 1-like	2.49093	8.45981e-13	4.66576e-11	1.97604	1.87253	2.69009	14.9339	13.4382	11.2566
IL4I1	protein_coding	interleukin 4 induced 1	5.86302	8.74412e-13	4.80701e-11	0.37	0.12856	0.458542	37.1252	8.96644	13.6901
ENSGALG00000051212	protein_coding	NA	2.81856	9.13949e-13	5.00821e-11	3.65192	2.85502	4.08582	24.4726	26.6442	29.1654
CD44	protein_coding	CD44 molecule (Indian blood group)	1.23659	9.34522e-13	5.10453e-11	14.6766	16.6961	14.2505	37.9836	38.7631	38.86
CNN2	protein_coding	calponin 2	2.10319	9.7214e-13	5.29304e-11	15.9352	16.3551	22.5336	80.0301	80.7476	92.7918
ENSGALG00000035254	protein_coding	E3 ubiquitin-protein ligase RNF31-like	2.55942	9.99363e-13	5.42393e-11	1.30024	1.42179	2.01425	11.6639	10.8357	7.71932
SUSD3	protein_coding	sushi domain containing 3	1.7283	1.01772e-12	5.50601e-11	3.68168	3.93019	4.39779	13.4005	14.2561	15.1356
CTU2	protein_coding	cytosolic thiouridylase subunit 2	1.61962	1.03043e-12	5.55714e-11	6.08045	5.42079	5.49465	21.3443	18.4869	16.346
SELENOM	protein_coding	selenoprotein M	1.92938	1.04073e-12	5.59499e-11	34.0985	44.5524	30.3468	160.343	152.029	134.54
ENSGALG00000040002	protein_coding	CD244 molecule	3.17067	1.34581e-12	7.16725e-11	3.85576	4.07828	6.32442	63.8981	39.9663	34.8739
TMEM167B	protein_coding	transmembrane protein 167B	1.79076	1.37485e-12	7.25395e-11	24.6846	25.0607	29.6091	97.3791	115.838	83.405
MYG1	protein_coding	chromosome 33 C12orf10 homolog	2.63512	1.37984e-12	7.2578e-11	3.29764	2.37974	4.23523	24.0281	18.4604	23.6423
CWC15	protein_coding	CWC15 spliceosome associated protein homolog	1.11596	1.43699e-12	7.52587e-11	13.688	12.3594	12.8362	29.6251	33.2059	27.8907
FNDC10	protein_coding	fibronectin type III domain containing 10	3.93911	1.43964e-12	7.52587e-11	1.00174	0.696131	0.9196	11.0068	21.7101	10.7842
DMA	protein_coding	major histocompatibility complex, class II, DM alpha	3.41741	1.53832e-12	8.01716e-11	0.945906	2.13632	1.87237	24.1559	15.9865	16.9349
EHD2	protein_coding	EH domain-containing protein 2-like	2.53039	1.58778e-12	8.24968e-11	9.53266	13.9113	7.36778	66.0978	59.9451	65.1093
SHISA5	protein_coding	shisa family member 5	1.5442	1.59566e-12	8.26543e-11	53.2354	53.3435	42.2096	157.876	145.782	161.682
ENSGALG00000045199	protein_coding	dispanin subfamily A member 2b-like	1.4789	1.6443e-12	8.49158e-11	123.665	123.348	117.62	311.421	426.088	357.097
LAPTM5	protein_coding	lysosomal protein transmembrane 5	1.04532	1.8188e-12	9.30811e-11	109.475	100.651	98.9747	221.835	225.082	237.91
ENSGALG00000048210	protein_coding	NA	2.8381	2.33658e-12	1.1781e-10	0.644136	0.354369	0.332616	3.16935	4.08487	2.97727
ARHGAP30	protein_coding	rho GTPase-activating protein 30-like	2.62063	2.77205e-12	1.38132e-10	3.97293	5.03149	7.53504	36.3345	37.0755	36.5616
POLR2F	protein_coding	RNA polymerase II subunit F	1.60865	2.78684e-12	1.38464e-10	38.511	46.9026	43.5992	155.175	146.665	122.509
C5H11ORF96	protein_coding	chromosome 5 open reading frame, human C11orf96	2.31531	3.0252e-12	1.4987e-10	41.0469	50.7327	36.2597	204.867	301.94	182.099
ENSGALG00000053991	protein_coding	small EDRK-rich factor 2	3.83295	3.0769e-12	1.51551e-10	17.6306	44.2739	55.4519	684.069	593.277	538.459
RORC	protein_coding	RAR related orphan receptor C	2.59916	3.4102e-12	1.66047e-10	1.41572	1.7948	1.30403	9.27234	12.891	7.41448
SLC31A2	protein_coding	solute carrier family 31 member 2	2.05218	3.42389e-12	1.66239e-10	4.67873	5.89043	4.5182	26.6103	21.3468	19.3895
GNLY	protein_coding	granulysin	3.20484	3.60945e-12	1.74751e-10	45.6075	51.4536	73.7452	796.977	389.04	510.593
ZNF703	protein_coding	zinc finger protein 703	2.43564	3.68669e-12	1.77482e-10	1.65534	2.99907	2.2794	13.9196	14.1957	12.3691
ENSGALG00000054374	protein_coding	uncharacterized LOC107050351	4.96763	3.74632e-12	1.79339e-10	0.0593136	0.0309137	0.122512	2.93274	1.84055	2.37369
ENSGALG00000007536	protein_coding	deoxyribodipyrimidine photo-lyase-like	2.64208	4.61705e-12	2.19787e-10	1.2526	1.97959	2.29514	12.8655	14.1505	10.3405
PHLDB1	protein_coding	pleckstrin homology like domain family B member 1	1.79308	4.6369e-12	2.20117e-10	1.98175	2.13369	1.57539	6.71571	8.2938	6.23373
CWH43	protein_coding	cell wall biogenesis 43 C-terminal homolog	3.41981	5.00925e-12	2.36476e-10	0.511074	0.466143	0.681758	9.51092	4.97956	4.64226
VTN	protein_coding	vitronectin	6.74315	5.7442e-12	2.68936e-10	0	0.0420012	0.249679	10.4213	15.5846	8.0626
TROJANZ	protein_coding	phosphotyrosine phosphatase kappa-like-Z	2.50133	7.04478e-12	3.28924e-10	2.29459	2.78452	2.54658	20.7669	12.9805	12.7318
ENSGALG00000003747	protein_coding	oncostatin M receptor	1.54739	7.32927e-12	3.41272e-10	7.81961	9.78541	7.57747	28.0484	26.0427	25.1077
NTMT1	protein_coding	N-terminal Xaa-Pro-Lys N-methyltransferase 1	1.41789	7.5171e-12	3.48115e-10	15.4081	14.862	12.6726	36.5185	46.0124	40.8243
BIN2	protein_coding	bridging integrator 2	2.41987	8.1998e-12	3.78702e-10	3.84726	3.40201	5.91526	27.6215	24.2409	24.1281
TMEM100	protein_coding	transmembrane protein 100	1.57558	8.6902e-12	3.98499e-10	7.3273	6.99369	5.69826	23.4559	21.8665	18.8268
ARL4C	protein_coding	ADP ribosylation factor like GTPase 4C	2.76613	8.6986e-12	3.98499e-10	4.12145	4.03309	7.29674	36.8355	45.0698	32.022
IMP4	protein_coding	IMP4 homolog, U3 small nucleolar ribonucleoprotein	1.52206	9.14142e-12	4.16546e-10	15.5347	16.0485	14.611	49.8155	53.8776	39.3668
MTA2	protein_coding	metastasis associated 1 family member 2	1.82107	9.19665e-12	4.17945e-10	14.5922	12.9464	18.8376	57.3463	59.471	59.6814
COL8A2	protein_coding	collagen type VIII alpha 2 chain	3.06683	9.27105e-12	4.20206e-10	0.857579	1.51042	0.732965	8.99792	11.7982	7.2875
ENSGALG00000051339	protein_coding	NA	2.53198	9.35521e-12	4.21777e-10	1.70751	1.56629	1.97505	12.6919	12.111	7.98424
AGAP3	protein_coding	ArfGAP with GTPase domain, ankyrin repeat and PH domain 3	1.77355	9.49374e-12	4.26893e-10	2.65224	3.17121	2.11072	9.86723	10.132	9.16821
IL11	protein_coding	interleukin 11	7.34731	9.727e-12	4.3623e-10	0	0.373298	0.14794	19.4584	57.9451	15.3877
FAM43A	protein_coding	family with sequence similarity 43 member A	2.50904	1.04863e-11	4.69049e-10	8.47754	8.69876	13.7484	60.3851	77.3635	53.0103
FGFR1	protein_coding	fibroblast growth factor receptor 1	1.81705	1.05922e-11	4.72543e-10	6.84088	7.85453	5.18798	23.1229	27.2703	24.9036
CHADL	protein_coding	chondroadherin-like	3.85509	1.08152e-11	4.81233e-10	0.250435	0.652623	0.387956	9.253	6.46676	4.48364
PDE4B	protein_coding	phosphodiesterase 4B	2.02727	1.13188e-11	5.01027e-10	8.80032	5.12054	6.87652	30.5367	32.3807	28.0736
PTPN9	protein_coding	protein tyrosine phosphatase, non-receptor type 9	1.65902	1.13801e-11	5.02433e-10	10.4217	10.9008	8.79599	30.1485	40.9022	31.4127
IER5	protein_coding	immediate early response 5	2.28244	1.1802e-11	5.19713e-10	25.8755	22.2998	36.7178	144.358	173.639	128.635
RGS14	protein_coding	regulator of G-protein signaling 14	1.86363	1.19087e-11	5.23062e-10	6.76541	6.39329	8.31669	29.1534	32.5075	22.8047
CYR61	protein_coding	cysteine rich angiogenic inducer 61	2.50286	1.22538e-11	5.36837e-10	8.60064	7.13042	6.40354	34.5595	39.9884	59.3594
SFT2D3	protein_coding	SFT2 domain containing 3	2.54748	1.23544e-11	5.39855e-10	3.77126	1.8427	2.92108	17.4174	17.5016	18.6172
SMUG1	protein_coding	single-strand-selective monofunctional uracil-DNA glycosylase 1	2.04212	1.2856e-11	5.60337e-10	3.31985	4.47836	4.36976	20.6557	17.4582	15.9046
ENSGALG00000028301	protein_coding	tripartite motif containing 47	1.57213	1.41571e-11	6.15473e-10	11.3138	8.92686	11.3598	30.1389	36.4834	34.4211
ENSGALG00000054746	protein_coding	NA	2.81434	1.51872e-11	6.53882e-10	4.69108	6.11237	3.48214	46.8358	32.9803	28.2527
AHDC1	protein_coding	AT-hook DNA binding motif containing 1	1.77008	1.59849e-11	6.84458e-10	1.21998	0.991916	1.05835	3.8049	4.79974	3.4176
RBM8A	protein_coding	RNA binding motif protein 8A	1.82597	1.6961e-11	7.15471e-10	31.0784	36.9798	43.7539	156.119	140.532	131.074
HMGCS2	protein_coding	3-hydroxy-3-methylglutaryl-CoA synthase 2	3.28257	1.70612e-11	7.17919e-10	0.580576	0.418972	0.322856	5.38699	5.34533	3.1512
ENSGALG00000000407	protein_coding	LSM7 homolog, U6 small nuclear RNA and mRNA degradation associated	1.59838	1.79134e-11	7.51923e-10	5.83673	7.00155	6.64982	19.0283	22.1265	22.3435
ISG20	protein_coding	apoptosis enhancing nuclease	1.96114	1.91249e-11	7.98839e-10	4.93735	3.82518	4.89234	22.0416	16.7112	18.3396
TGFB3	protein_coding	transforming growth factor beta 3	1.30781	2.04321e-11	8.41072e-10	20.1064	20.8171	20.0175	49.7699	52.7871	59.4517
DRD4	protein_coding	dopamine receptor D4	2.18141	2.14896e-11	8.8247e-10	8.09401	6.64562	5.83992	36.0263	40.3656	24.2295
ENSGALG00000026043	protein_coding	SNF-related serine/threonine-protein kinase-like	2.07124	2.21813e-11	9.06508e-10	2.13881	2.93132	2.29067	9.72735	13.3879	10.2612
RAD23A	protein_coding	RAD23 homolog A, nucleotide excision repair protein	1.76521	2.91065e-11	1.16989e-09	19.153	18.0789	25.6845	75.9929	77.9543	76.5678
ARPC4	protein_coding	actin related protein 2/3 complex subunit 4	1.21268	3.03266e-11	1.21606e-09	56.4299	43.722	50.0518	124.434	131.594	118.114
SLC43A3	protein_coding	solute carrier family 43 member 3	2.00474	3.19567e-11	1.27842e-09	1.67422	2.30363	2.23624	9.04832	10.44	7.47592
SHE	protein_coding	Src homology 2 domain containing E	2.43823	3.27333e-11	1.30642e-09	3.10217	4.51008	2.95084	24.8841	16.5112	20.075
ENSGALG00000012394	protein_coding	nidogen 2	1.59885	3.32279e-11	1.32306e-09	14.6797	16.2649	12.2556	40.7175	50.4897	49.3847
ENSGALG00000045510	protein_coding	mesothelin-like	8.62131	3.38926e-11	1.34638e-09	0	0	0	2.12679	1.75431	2.97043
ACKR4	protein_coding	atypical chemokine receptor 4	2.34564	3.48268e-11	1.38028e-09	3.35123	2.95386	4.17354	22.0648	22.0381	13.5204
GPN2	protein_coding	GPN-loop GTPase 2	1.12142	3.60092e-11	1.42383e-09	11.0533	11.2313	11.0796	24.8812	27.3304	25.8737
ENSGALG00000006152	protein_coding	tyrosine-protein phosphatase non-receptor type substrate 1-like	1.91561	3.92928e-11	1.54503e-09	3.41918	3.56409	3.0981	16.2996	11.2606	13.2485
PSMB6	protein_coding	proteasome subunit beta type-6-like	2.76269	3.94272e-11	1.54503e-09	18.3896	15.4347	32.1464	161.342	174.158	148.814
VPS72	protein_coding	vacuolar protein sorting-associated protein 72 homolog	1.53438	3.94371e-11	1.54503e-09	15.9654	17.521	12.8887	51.8042	46.4145	46.0604
ADAM33	protein_coding	ADAM metallopeptidase domain 33	1.45667	4.06196e-11	1.58046e-09	10.1842	11.9098	11.9567	32.2103	32.3155	35.9914
ENSGALG00000053925	protein_coding	NA	3.84087	4.35841e-11	1.68427e-09	0.251684	0.206132	0.649817	6.05615	4.98084	6.09634
ENSGALG00000050125	protein_coding	NA	2.74021	4.52014e-11	1.74281e-09	0.217737	0.283706	0.168651	1.38025	1.93045	1.50961
ENSGALG00000052552	protein_coding	NA	2.18413	4.56001e-11	1.75422e-09	3.61757	2.53357	4.26144	18.7961	15.786	16.3108
DCSTAMP	protein_coding	dendrocyte expressed seven transmembrane protein	3.3685	4.73754e-11	1.81777e-09	1.02075	0.749645	1.19793	16.6387	7.1731	9.11302
TUBB2B	protein_coding	tubulin beta 2B class IIb	2.35656	4.74656e-11	1.81777e-09	3.93809	3.04073	2.37246	13.1555	20.9328	17.3191
BAHCC1	protein_coding	BAH domain and coiled-coil containing 1	1.79133	4.8944e-11	1.87019e-09	4.27417	5.26722	5.58054	19.4782	21.6772	15.4623
ENSGALG00000043198	protein_coding	SPEG complex locus	2.20659	5.01064e-11	1.91032e-09	1.20647	1.52518	0.841705	5.66968	6.69957	5.37972
KRT6A	protein_coding	keratin 6A	8.13352	5.39322e-11	2.05159e-09	0.0724514	0.037761	0.0374121	15.3529	27.9423	2.06014
SASH3	protein_coding	SAM and SH3 domain containing 3	2.06781	5.49424e-11	2.07612e-09	9.98079	9.22601	13.6139	42.0201	57.6015	48.92
HYAL3	protein_coding	hyaluronoglucosaminidase 3	3.57535	5.65344e-11	2.12684e-09	0.785738	0.367155	0.699545	11.6301	6.99635	5.13616
MRPS21	protein_coding	mitochondrial ribosomal protein S21	1.03853	5.70258e-11	2.1359e-09	13.2835	12.4763	12.2181	27.1035	28.101	28.5981
RPL38	protein_coding	ribosomal protein L38	1.39557	5.95393e-11	2.22028e-09	360.233	344.688	369.996	890.429	1208.38	950.514
ENSGALG00000003203	protein_coding	NA	3.34206	6.24565e-11	2.32398e-09	0.309219	0.72523	0.47902	5.88048	6.2541	4.39629
TRPT1	protein_coding	tRNA phosphotransferase 1	3.12859	6.419e-11	2.38328e-09	0.429659	0.477726	0.29582	3.39287	5.30132	2.68478
HLX	protein_coding	H2.0 like homeobox	2.27357	7.18027e-11	2.64862e-09	2.81368	4.62659	3.47882	15.7187	21.3885	19.8242
ENSGALG00000047981	protein_coding	NA	3.92098	7.78801e-11	2.86659e-09	0.183245	0.382023	0.681289	8.28389	7.3109	4.90177
SLC2A6	protein_coding	solute carrier family 2 member 6	2.96673	8.03776e-11	2.93947e-09	3.19273	2.2187	4.58482	37.1735	24.0606	23.0244
HSPB7	protein_coding	heat shock protein family B (small) member 7	2.86007	8.40771e-11	3.0551e-09	5.49144	6.35244	3.87308	29.3282	37.0347	55.5052
CD8BP	protein_coding	CD8b molecule pseudogene	3.00288	8.5983e-11	3.11109e-09	1.16221	1.28273	1.6592	11.6639	7.80384	15.7316
LOXL1	protein_coding	lysyl oxidase like 1	2.35923	8.93989e-11	3.22783e-09	8.59418	14.3163	10.0647	54.9185	76.5147	51.707
ENSGALG00000046727	protein_coding	inositol polyphosphate-1-phosphatase	3.19898	9.09624e-11	3.27734e-09	0.707829	0.407078	0.957878	6.71056	9.03468	4.88394
ENSGALG00000045602	protein_coding	RRAD and GEM like GTPase 1	2.92527	9.89309e-11	3.54197e-09	0.639693	1.00021	1.45342	9.10648	7.1957	9.0274
SEMA4C	protein_coding	semaphorin-4C-like	1.80892	9.93843e-11	3.55075e-09	2.915	3.47262	4.27917	13.6891	14.3066	12.3673
NAB2	protein_coding	NGFI-A binding protein 2	3.32269	1.01998e-10	3.62681e-09	1.49289	0.972602	1.79875	11.3562	23.8178	11.1366
SLC28A3	protein_coding	solute carrier family 28 member 3	6.15669	1.09273e-10	3.84758e-09	0.0612443	0	0.0632501	3.9045	4.41179	1.35448
CSF3	protein_coding	colony stimulating factor 3	6.57427	1.203e-10	4.21842e-09	0.0578391	0	0.238934	15.1477	10.6406	4.93393
HIC1	protein_coding	HIC ZBTB transcriptional repressor 1	1.74427	1.32776e-10	4.61789e-09	12.7787	13.9466	16.2172	58.811	44.3724	51.595
MAFF	protein_coding	MAF bZIP transcription factor F	2.544	1.36504e-10	4.71867e-09	11.1507	5.09248	7.62593	52.1982	45.2565	51.2541
TMEM200B	protein_coding	transmembrane protein 200B	2.00026	1.41839e-10	4.89315e-09	2.45513	3.38006	3.30099	12.3331	15.7606	11.4157
IL1B	protein_coding	interleukin 1, beta	4.33175	1.44234e-10	4.96571e-09	1.94087	1.10946	2.0691	57.8312	39.8275	13.9784
RASD1	protein_coding	ras related dexamethasone induced 1	3.37579	1.51542e-10	5.19633e-09	3.33992	1.54242	1.17888	19.0662	28.9556	19.3235
NPR2	protein_coding	natriuretic peptide receptor 2	1.94282	1.70495e-10	5.81116e-09	4.06878	5.26258	4.20204	16.495	23.8712	15.8807
EVL	protein_coding	Enah/Vasp-like	1.16409	1.80211e-10	6.11782e-09	48.4892	50.8133	41.6613	105.586	119	114.869
MGAT2	protein_coding	mannosyl (alpha-1,6-)-glycoprotein beta-1,2-N-acetylglucosaminyltransferase	1.32137	1.81199e-10	6.13914e-09	13.351	12.0856	15.0323	36.9256	35.8779	35.9969
RARG	protein_coding	retinoic acid receptor gamma-like	1.62429	1.88007e-10	6.31161e-09	6.48503	5.16427	7.44536	22.1792	21.7616	19.4662
MMD	protein_coding	monocyte to macrophage differentiation associated	1.64736	1.88141e-10	6.31161e-09	63.4186	60.6231	41.7046	187.26	191.049	178.613
LPXN	protein_coding	leupaxin	1.92743	2.11479e-10	7.0391e-09	5.13504	5.44444	7.3033	21.4919	28.8772	23.1459
CCL4	protein_coding	C-C motif chemokine ligand 4	4.44101	2.23545e-10	7.42623e-09	3.33914	2.58563	5.22201	155.72	40.072	64.6046
MRI1	protein_coding	methylthioribose-1-phosphate isomerase 1	3.45759	2.2707e-10	7.52866e-09	2.83251	3.60068	7.63426	69.7447	51.604	46.2733
CISH	protein_coding	cytokine inducible SH2 containing protein	1.65523	2.43274e-10	8.05023e-09	19.1458	21.6253	14.8739	57.0758	64.4147	66.6289
PTPN7	protein_coding	protein tyrosine phosphatase, non-receptor type 7	2.29902	2.67175e-10	8.82402e-09	6.29949	5.87527	7.74376	24.805	37.9312	42.6526
KIRREL1	protein_coding	kin of IRRE like (Drosophila)	1.53186	2.72516e-10	8.98301e-09	8.48699	10.6189	8.16998	28.4623	32.0633	24.5499
SLC1A2	protein_coding	solute carrier family 1 member 2	2.20759	2.91369e-10	9.56747e-09	0.828181	0.805728	0.58921	3.33993	3.2022	4.43848
ENSGALG00000016127	protein_coding	NA	5.83812	3.06105e-10	1.00127e-08	2.34035	0	1.09864	77.2223	81.8189	51.9832
VPS37D	protein_coding	VPS37D, ESCRT-I subunit	2.94875	3.34241e-10	1.08498e-08	0.669688	0.837684	0.553297	6.0403	7.12491	4.02007
ENSGALG00000048802	protein_coding	NA	3.18951	3.50673e-10	1.134e-08	2.69857	2.81294	1.52015	23.9934	16.5846	27.903
NEDD8	protein_coding	neural precursor cell expressed, developmentally down-regulated 8	3.25595	3.54952e-10	1.14566e-08	7.26845	13.1132	13.2807	163.44	113.702	71.542
ENSGALG00000048899	protein_coding	chromosome 30 C19orf53 homolog	3.67875	3.57055e-10	1.15027e-08	13.7739	12.7914	36.7265	344.81	252.565	280.096
HEXIM1	protein_coding	HEXIM P-TEFb complex subunit 1	1.94103	3.91783e-10	1.25977e-08	62.7069	54.169	84.4705	283.168	314.969	237.445
NCF2	protein_coding	neutrophil cytosolic factor 2	2.67394	4.09816e-10	1.31527e-08	2.40329	3.11751	3.41965	29.2214	17.2531	15.1298
FANCF	protein_coding	Fanconi anemia, complementation group F	3.13157	4.34987e-10	1.39081e-08	0.674642	0.255722	0.633398	4.93197	4.21413	5.55476
TCF15	protein_coding	transcription factor 15 (basic helix-loop-helix)	2.90773	4.51893e-10	1.44216e-08	0.56293	0.806833	1.01739	6.72907	5.06889	7.41055
IL6	protein_coding	interleukin 6	5.26239	4.57089e-10	1.45602e-08	0	0.112296	0.111259	2.517	3.70113	2.94983
ENSGALG00000052712	protein_coding	S-adenosylmethionine synthase isoform type-2-like	1.28332	4.77707e-10	1.51886e-08	4.60423	4.61023	5.20008	13.6053	12.5931	11.5848
ENSGALG00000051159	protein_coding	F-box and WD repeat domain containing 9	1.3387	4.95517e-10	1.56672e-08	5.65169	5.55093	6.80608	17.006	16.8458	15.2346
TNFRSF25	protein_coding	TNF receptor superfamily member 25	2.33868	5.40848e-10	1.70688e-08	5.56339	4.14227	4.59648	29.1922	32.1932	16.7401
ENSGALG00000004820	protein_coding	NA	3.04778	5.81537e-10	1.82515e-08	2.72743	2.84302	1.56487	22.0645	16.7925	24.2555
ENSGALG00000051500	protein_coding	signal transducer and activator of transcription 6-like	1.21617	5.84869e-10	1.83067e-08	8.08365	7.73368	8.95833	20.8982	20.249	20.7583
ACBD6	protein_coding	acyl-CoA binding domain containing 6	1.81249	5.85445e-10	1.83067e-08	8.07179	6.039	4.9748	21.9997	26.8366	23.1028
ENSGALG00000050235	protein_coding	queuine tRNA-ribosyltransferase catalytic subunit 1	2.10878	5.99045e-10	1.86635e-08	1.83914	1.3926	2.27566	7.6738	10.4603	7.52821
ABHD14A	protein_coding	abhydrolase domain containing 14A	2.74038	6.19894e-10	1.92591e-08	1.10396	1.22746	0.912093	9.51737	5.6279	8.06086
ENSGALG00000051597	protein_coding	suppressor of SWI4 1 homolog	2.67274	6.26432e-10	1.94103e-08	2.09315	2.26072	3.72438	21.0196	21.7998	13.0935
IGF2	protein_coding	insulin like growth factor 2	1.35845	6.71e-10	2.06411e-08	10.1293	11.5763	9.20067	30.1047	29.6197	25.5764
ENSGALG00000050845	protein_coding	NA	1.65959	6.92417e-10	2.11473e-08	3.58114	4.32232	4.02285	15.2251	12.7419	12.5715
CLIC2	protein_coding	chloride intracellular channel 2	1.96118	6.94532e-10	2.11739e-08	24.0778	34.1156	38.7514	146.847	137.136	124.092
SLC25A44	protein_coding	solute carrier family 25 member 44	1.25512	7.06337e-10	2.14953e-08	4.75523	4.79061	5.37737	12.4135	12.7185	13.1773
BYSL	protein_coding	bystin like	1.45844	7.23431e-10	2.18983e-08	15.5555	15.1922	18.7184	51.9815	44.6773	49.5401
TYSND1	protein_coding	trypsin domain containing 1	1.65394	7.31032e-10	2.20891e-08	6.00728	4.63696	6.24329	18.0968	17.8658	21.0617
IRF5	protein_coding	interferon regulatory factor 5	2.59286	7.41104e-10	2.23538e-08	2.49331	2.18465	3.91844	22.4611	20.1033	13.5857
ENSGALG00000053799	protein_coding	NA	3.40083	7.4436e-10	2.24123e-08	1.66957	2.43646	1.72425	29.029	21.4634	15.8246
BZFP1	protein_coding	B-locus zinc finger protein 1	4.60217	7.47873e-10	2.24784e-08	0.0395858	0.123791	0.204412	4.38781	2.1058	3.08502
ENSGALG00000054310	protein_coding	NA	2.69407	7.98856e-10	2.38844e-08	0.711032	0.393745	0.619583	5.31215	3.39824	3.27608
CP	protein_coding	ceruloplasmin	1.53146	8.00551e-10	2.38932e-08	5.59393	5.07373	5.50704	17.1946	14.1379	18.7753
LIMK1	protein_coding	LIM domain kinase 1	1.40676	8.14968e-10	2.42809e-08	1.96541	1.75218	2.0832	5.45192	5.76065	5.33804
SAP30	protein_coding	Sin3A associated protein 30	1.44877	8.36423e-10	2.47901e-08	14.0003	14.5937	10.8848	38.89	36.8718	39.8428
COLGALT1	protein_coding	glycosyltransferase 25 domain containing 1-like	1.45517	8.49401e-10	2.51311e-08	8.18854	8.64336	9.03333	29.6391	22.8019	23.8458
F5	protein_coding	coagulation factor V	2.40125	8.68805e-10	2.56606e-08	0.917885	1.23319	0.737292	6.62758	4.13678	5.58516
CYBA	protein_coding	cytochrome b-245 alpha chain	2.10139	8.77499e-10	2.58725e-08	31.7109	27.927	46.1151	185.213	165.736	139.243
PTK7	protein_coding	protein tyrosine kinase 7 (inactive)	1.35182	9.59764e-10	2.81036e-08	18.7881	22.1699	21.1179	60.6143	62.2275	48.1912
KANSL2	protein_coding	KAT8 regulatory NSL complex subunit 2	1.3517	9.74063e-10	2.84734e-08	8.5897	7.54464	9.30731	24.8815	24.8755	20.2278
FNDC4	protein_coding	fibronectin type III domain containing 4	2.18403	1.00151e-09	2.92257e-08	0.61253	0.558678	0.593054	2.62093	2.92747	3.06413
SYP	protein_coding	synaptophysin	3.80718	1.00772e-09	2.93564e-08	0.268409	0.159877	0.0792	3.08346	2.84715	1.73642
ENSGALG00000006229	protein_coding	T-lymphocyte surface antigen Ly-9-like	1.99419	1.05088e-09	3.03543e-08	8.96346	7.66891	9.25703	47.9347	35.2486	27.9472
PHPT1	protein_coding	phosphohistidine phosphatase 1	1.43701	1.07536e-09	3.09566e-08	24.7694	18.202	22.8363	69.5092	62.5788	59.3673
GTPBP3	protein_coding	GTP binding protein 3 (mitochondrial)	2.71135	1.14858e-09	3.29529e-08	0.577928	0.602421	0.835598	5.9035	3.97101	4.32134
ENSGALG00000053846	protein_coding	NA	3.49685	1.1529e-09	3.29659e-08	1.41422	4.42248	2.52275	24.8687	34.9081	41.8379
CDC26	protein_coding	cell division cycle 26	2.51659	1.20834e-09	3.44568e-08	2.81605	3.83399	5.93527	27.5417	27.0688	23.3624
ENSGALG00000047587	protein_coding	NA	4.76812	1.20908e-09	3.44568e-08	0.207929	0.216741	0.134212	10.4787	3.08208	2.79197
ENSGALG00000037733	protein_coding	death-associated protein kinase 3	1.34079	1.22198e-09	3.47663e-08	14.9922	18.4813	17.3344	48.0612	43.524	46.886
ENSGALG00000052202	protein_coding	exosome component 5	1.69209	1.25997e-09	3.57874e-08	2.40246	2.11075	2.9951	9.39869	8.00657	8.69281
PRRX2	protein_coding	paired related homeobox 2	2.69817	1.34557e-09	3.80285e-08	0.650229	0.651718	0.749008	3.20688	6.8181	4.37207
PTGES	protein_coding	prostaglandin E synthase	2.1234	1.36579e-09	3.84725e-08	7.6193	8.35357	5.92515	31.0742	46.0554	25.9588
MEPCE	protein_coding	methylphosphate capping enzyme	1.98233	1.3775e-09	3.87381e-08	4.04074	3.95107	3.98843	21.8775	16.5255	12.6158
WDR76	protein_coding	WD repeat domain 76	1.54759	1.46102e-09	4.09518e-08	4.13457	3.31787	4.40554	13.0512	13.6009	10.7129
ENSGALG00000007619	protein_coding	UBA like domain containing 1	1.80575	1.47436e-09	4.12579e-08	26.4859	39.3068	39.7164	132.69	140.379	125.52
MDK	protein_coding	midkine (neurite growth-promoting factor 2)	2.81446	1.49015e-09	4.16313e-08	3.75374	6.61454	4.7997	53.9033	29.4176	31.6257
DCAF15	protein_coding	DDB1 and CUL4 associated factor 15	1.58911	1.56983e-09	4.37142e-08	3.38411	2.44768	3.13832	10.3821	8.75099	9.81904
PIN1	protein_coding	peptidylprolyl cis/trans isomerase, NIMA-interacting 1	1.03763	1.66657e-09	4.60319e-08	32.7712	29.2375	29.5586	69.5141	68.1964	64.3534
SLC7A3	protein_coding	solute carrier family 7 member 3	2.54619	1.68804e-09	4.65496e-08	2.85974	2.23571	4.51596	23.9038	17.3021	19.296
ERMN	protein_coding	ermin	4.10991	1.69128e-09	4.65634e-08	0.151127	0.157532	0.507249	4.96793	6.99253	3.38211
EIF4EBP2	protein_coding	eukaryotic translation initiation factor 4E binding protein 2	1.18771	1.70747e-09	4.69335e-08	26.6705	27.0016	31.1638	65.5236	74.895	67.8259
KANK3	protein_coding	KN motif and ankyrin repeat domains 3	1.75637	1.72392e-09	4.73093e-08	8.30845	11.0226	9.87575	40.219	38.7896	27.6607
PTGER2	protein_coding	prostaglandin E receptor 2	2.13364	1.77283e-09	4.85734e-08	5.25503	8.42204	4.95227	27.1255	33.8512	27.1872
ENSGALG00000049241	protein_coding	hair growth associated	3.88694	1.82486e-09	4.99186e-08	0.440723	0.119844	0.435368	7.12152	5.4789	3.28937
ENSGALG00000029330	protein_coding	mediator complex subunit 29	1.34265	1.91137e-09	5.22012e-08	86.0188	70.3967	62.2601	187.215	223.731	184.87
NPTXR	protein_coding	neuronal pentraxin receptor	2.76978	1.96779e-09	5.34851e-08	0.555587	0.789728	0.73027	4.33606	7.05287	3.93621
RPRM	protein_coding	reprimo, TP53 dependent G2 arrest mediator homolog	5.52653	1.98262e-09	5.37166e-08	1.78823	10.7699	3.078	149.631	496.991	144.174
HAND1	protein_coding	heart and neural crest derivatives expressed 1	3.79688	2.16482e-09	5.85601e-08	1.60533	3.82485	1.30264	42.2421	39.9027	19.2009
RPL36AL	protein_coding	ribosomal protein L36a	1.14421	2.20693e-09	5.96046e-08	326.262	318.002	271.718	704.077	828.228	647.289
ENSGALG00000003345	protein_coding	1-phosphatidylinositol-4,5-bisphosphate phosphodiesterase delta-4-like	2.36198	2.22373e-09	5.99633e-08	0.9194	0.875748	1.015	3.47965	5.49866	6.52739
ITPRIPL2	protein_coding	ITPRIP like 2	1.69588	2.22946e-09	6.00229e-08	4.19165	3.81686	3.98063	13.9793	11.6935	15.9324
TPP1	protein_coding	tripeptidyl peptidase 1	1.07016	2.25986e-09	6.07454e-08	64.2316	65.9514	68.8596	162.156	156.002	132.252
ENSGALG00000050888	protein_coding	NA	3.6402	2.26628e-09	6.08219e-08	0.263472	0.137319	0.612227	5.15364	4.67186	3.81525
ACOD1	protein_coding	aconitate decarboxylase 1	4.25646	2.31823e-09	6.21184e-08	0.327843	0.478432	0.970596	20.9721	8.0417	7.80297
IFITM5	protein_coding	interferon induced transmembrane protein 5	2.01528	2.39413e-09	6.37511e-08	7.65987	5.81272	4.30345	24.5057	30.6963	22.0066
FSCN1	protein_coding	fascin actin-bundling protein 1	1.98416	2.40139e-09	6.38446e-08	2.26634	3.23275	2.66907	11.7092	9.7382	13.232
CCS	protein_coding	RNA-binding protein 14-like	1.93151	2.45099e-09	6.50619e-08	3.05099	3.81635	4.4743	18.1026	15.2156	13.3666
NHP2	protein_coding	NHP2 ribonucleoprotein	2.28468	2.72876e-09	7.17648e-08	12.0418	18.1745	22.7997	92.6909	107.735	79.657
UBA52	protein_coding	ubiquitin A-52 residue ribosomal protein fusion product 1	1.85512	3.16467e-09	8.19639e-08	172.54	264.173	253.282	806.649	1007.64	884.044
MRPL10	protein_coding	mitochondrial ribosomal protein L10	1.18094	3.20326e-09	8.27121e-08	12.7421	13.6581	12.0422	29.3919	35.2369	29.2439
LRRC15	protein_coding	leucine rich repeat containing 15	2.23921	3.24696e-09	8.37137e-08	4.34798	7.64263	5.98718	37.1973	27.6362	26.7559
PDGFD	protein_coding	platelet derived growth factor D	0.906859	3.30132e-09	8.49866e-08	28.3403	29.4476	27.2708	56.1847	63.165	52.4443
H1-10	protein_coding	H1.10 linker histone	2.17538	3.43798e-09	8.83711e-08	27.4922	37.359	51.3826	178.287	194.897	194.35
VWA2	protein_coding	von Willebrand factor A domain containing 2	2.52941	3.48838e-09	8.9397e-08	0.707111	0.655182	0.946647	6.40346	3.65704	4.27506
SERPINF2	protein_coding	serpin family F member 2	2.95916	3.63062e-09	9.26244e-08	2.37438	0.931769	2.07711	11.0798	16.1289	17.6216
SEMA6B	protein_coding	semaphorin 6B	2.12046	3.80099e-09	9.66814e-08	0.468837	0.488708	0.421716	2.43237	2.49737	1.54497
CYTH1	protein_coding	cytohesin 1	1.65746	4.10047e-09	1.0368e-07	15.2187	15.561	20.5397	66.941	55.3977	52.261
ENSGALG00000050819	protein_coding	NA	2.53827	4.23581e-09	1.06627e-07	1.56356	1.31437	0.937606	7.6734	10.6763	5.57735
ENSGALG00000054106	protein_coding	protein capicua homolog	1.82155	4.24317e-09	1.06655e-07	11.1079	11.8166	16.4218	54.4845	53.2884	42.5462
ENSGALG00000041238	protein_coding	carboxyl-terminal PDZ ligand of neuronal nitric oxide synthase protein-like	2.03836	4.28073e-09	1.07441e-07	0.86077	0.747709	0.888962	4.13133	3.10032	3.77713
DYNLT1	protein_coding	dynein light chain Tctex-type 1	1.40959	4.44091e-09	1.11134e-07	6.4558	5.5707	6.35816	18.4912	15.4464	18.4605
ZNF513	protein_coding	zinc finger protein 513	1.39056	4.8971e-09	1.21834e-07	10.4925	10.9372	10.8361	31.9618	34.2437	25.0584
ENSGALG00000033303	protein_coding	acylamino-acid-releasing enzyme-like	3.01002	5.0285e-09	1.24558e-07	0.463084	0.724066	0.567923	4.18311	7.79438	3.38337
CDC25B	protein_coding	M-phase inducer phosphatase 2-like	1.69509	5.2824e-09	1.29903e-07	21.905	23.975	29.143	99.767	74.0063	87.6283
NOL9	protein_coding	nucleolar protein 9	0.928606	5.45196e-09	1.33879e-07	38.0211	39.385	40.4922	75.9707	86.0711	79.5831
PRNP	protein_coding	prion protein	1.67034	5.46687e-09	1.34052e-07	21.747	30.5826	20.7981	91.453	84.2821	75.0095
FXYD6	protein_coding	FXYD domain containing ion transport regulator 6	1.95478	5.51245e-09	1.34829e-07	36.1632	38.0452	23.8139	108.426	160.422	139.28
TCN2	protein_coding	transcobalamin 2	1.34031	5.51438e-09	1.34829e-07	5.71919	5.23294	5.74244	16.7115	16.2682	12.5816
LSM6	protein_coding	LSM6 homolog, U6 small nuclear RNA and mRNA degradation associated	1.59394	5.5607e-09	1.35767e-07	3.85787	5.18698	3.98422	15.0073	13.3841	13.8962
FBXO46	protein_coding	F-box protein 46	1.36592	5.7406e-09	1.39759e-07	8.02871	9.66363	10.3073	25.5959	28.0206	24.2449
CHST3	protein_coding	carbohydrate sulfotransferase 3	1.66465	5.76471e-09	1.40146e-07	2.1673	2.75878	1.85089	6.90708	8.17571	8.01061
MICALL1	protein_coding	MICAL like 1	1.32889	5.97407e-09	1.44412e-07	7.5323	9.19963	7.70561	22.4093	20.2233	23.3188
ALYREF	protein_coding	Aly/REF export factor	1.92573	6.04415e-09	1.45692e-07	11.6673	14.5804	19.7173	59.7923	66.1941	62.6934
PDLIM7	protein_coding	PDZ and LIM domain 7	2.02013	6.17629e-09	1.48458e-07	12.3608	19.1093	10.6338	60.2992	66.6422	57.0657
FPGS	protein_coding	folylpolyglutamate synthase	1.91341	6.49999e-09	1.5558e-07	2.65381	2.84207	3.94214	11.3775	15.3902	11.677
CENPX	protein_coding	centromere protein X	1.3433	7.08048e-09	1.68292e-07	5.37005	4.6647	4.33475	11.4365	13.7496	13.9435
ENSGALG00000037031	protein_coding	AT-hook transcription factor	1.9766	7.35521e-09	1.74094e-07	0.945463	1.59563	1.4414	5.26762	5.68808	5.94263
STX3	protein_coding	syntaxin 3	3.86539	7.41658e-09	1.7506e-07	0.213841	0.127373	0.220844	3.12053	4.36734	1.41557
ADCYAP1	protein_coding	adenylate cyclase activating polypeptide 1	6.24136	7.43108e-09	1.7516e-07	0.0549317	0.0572598	0.0567308	1.9699	4.99198	6.7107
ENSGALG00000030808	protein_coding	polymerase (RNA) II (DNA directed) polypeptide J, 13.3kDa	1.37479	7.46376e-09	1.75687e-07	7.44272	8.63795	7.68649	22.5129	20.4933	23.1915
ENSGALG00000034204	protein_coding	keratin, type I cytoskeletal 17-like	4.51484	7.48218e-09	1.75878e-07	0.0436859	0.0910747	0.13535	3.03829	1.59768	1.97832
JDP2	protein_coding	Jun dimerization protein 2	1.98772	7.75572e-09	1.81806e-07	4.13776	5.54013	3.35231	17.0556	22.9282	15.7777
SLC35E4	protein_coding	solute carrier family 35 member E4	2.94732	7.8307e-09	1.83312e-07	0.487804	0.363199	0.575749	2.95339	4.32485	4.55015
CXCL14	protein_coding	C-X-C motif chemokine ligand 14	3.82834	7.8567e-09	1.83668e-07	2.69917	8.67131	12.7497	130.07	129.854	113.285
CRELD1	protein_coding	cysteine rich with EGF like domains 1	1.73345	8.15727e-09	1.90433e-07	9.0183	7.53794	11.7452	34.2206	37.8346	29.5774
CD300LG	protein_coding	CD300 molecule like family member g	2.18398	8.23563e-09	1.91737e-07	8.78476	7.87337	8.69093	54.2002	43.8105	26.3714
SMAP2	protein_coding	small ArfGAP2	1.09144	8.3144e-09	1.93307e-07	25.2869	22.7451	27.3362	59.2218	55.6014	57.8459
BOLA1	protein_coding	bolA-like protein 1	3.95189	8.42144e-09	1.9508e-07	0.939132	1.56629	4.4615	34.4946	36.2194	45.8914
RIMS3	protein_coding	regulating synaptic membrane exocytosis 3	2.57416	8.6401e-09	1.98979e-07	0.181089	0.242697	0.267172	1.23696	1.60553	1.58019
ENSGALG00000047800	protein_coding	NA	2.61081	9.3735e-09	2.15287e-07	0.359952	0.656613	0.650547	3.12927	3.4905	4.31203
SUCNR1	protein_coding	succinate receptor 1	3.29286	9.80579e-09	2.24441e-07	0.629	0.819573	1.1368	12.9301	5.17006	9.10835
MSRB1	protein_coding	methionine sulfoxide reductase B1	1.78526	9.81154e-09	2.24441e-07	8.01393	9.72505	11.1176	30.1555	37.1163	39.8056
RTKN	protein_coding	rhotekin	1.57412	9.88877e-09	2.25602e-07	1.6762	1.54368	1.54622	5.95972	5.32042	4.01043
DOK2	protein_coding	docking protein 2	1.85657	1.02014e-08	2.31804e-07	1.86612	2.07488	2.98721	9.26074	9.34097	8.48347
RNF208	protein_coding	ring finger protein 208	2.57605	1.03095e-08	2.33947e-07	6.80066	4.89233	10.4856	41.8434	42.3547	57.9017
TOMM6	protein_coding	translocase of outer mitochondrial membrane 6	0.978514	1.05389e-08	2.38517e-07	78.5628	78.1949	84.7992	178.457	165.689	167.827
SLC6A9	protein_coding	solute carrier family 6 member 9	1.83014	1.06319e-08	2.40304e-07	1.43676	1.64742	1.73112	5.38656	7.90833	5.22023
HEYL	protein_coding	hes related family bHLH transcription factor with YRPW motif-like	1.73989	1.06472e-08	2.40331e-07	3.72333	4.29276	3.29179	10.9736	16.9743	12.7736
WBP1	protein_coding	WW domain binding protein 1	1.67139	1.15834e-08	2.60617e-07	13.3538	14.5699	17.8831	58.0462	58.3028	41.4563
DNLZ	protein_coding	DNL-type zinc finger	1.06904	1.15918e-08	2.60617e-07	19.7777	16.7559	17.2095	39.6922	44.1168	37.4916
ARHGDIB	protein_coding	Rho GDP dissociation inhibitor beta	1.63036	1.16587e-08	2.61776e-07	44.4923	52.5651	64.9062	165.375	206.133	170.564
ENSGALG00000032903	protein_coding	reticulon 4 receptor-like 2	3.07373	1.17421e-08	2.63301e-07	1.98147	4.31865	3.3858	18.009	30.3839	39.4208
ENSGALG00000031149	protein_coding	CD55 molecule (Cromer blood group)	3.22521	1.19275e-08	2.66757e-07	0.814056	1.18798	0.448383	8.49246	5.41304	10.5164
PAQR7	protein_coding	progestin and adipoQ receptor family member 7	1.53863	1.19667e-08	2.67283e-07	4.03991	5.06108	3.52151	13.0496	14.6639	11.788
PERP1	protein_coding	PERP1, TP53 apoptosis effector	3.50469	1.21949e-08	2.70958e-07	0.411809	0.337277	0.121513	2.49327	3.16209	4.86355
HSBP1	protein_coding	heat shock factor binding protein 1	0.878396	1.24563e-08	2.75909e-07	27.5044	24.0763	23.5695	47.7197	51.6749	49.0226
C5H14ORF169	protein_coding	chromosome 5 open reading frame, human C14orf169	1.17634	1.2909e-08	2.846e-07	7.03851	5.52276	6.2306	15.6757	15.8579	14.1327
CDC37	protein_coding	cell division cycle 37	1.42495	1.30787e-08	2.87967e-07	19.2428	20.4401	23.8011	67.7238	65.7882	50.5893
ENSGALG00000050931	protein_coding	NAC alpha domain containing	2.51832	1.33033e-08	2.91782e-07	0.555344	0.795961	1.17574	4.149	5.72375	5.77545
NTNG2	protein_coding	netrin G2	1.80194	1.36128e-08	2.98187e-07	2.36768	2.28292	1.89505	7.04344	10.6271	6.95062
LSP1P1	protein_coding	lymphocyte-specific protein 1 pseudogene 1	1.3872	1.3708e-08	2.99887e-07	45.129	45.8641	47.8934	113.853	123.879	152.16
PAF1	protein_coding	PAF1 homolog, Paf1/RNA polymerase II complex component	1.22971	1.37552e-08	3.00534e-07	18.8303	20.7046	23.2044	55.5647	55.4134	47.7392
TNS2	protein_coding	tensin 2	2.66348	1.3833e-08	3.01846e-07	1.9742	1.23872	1.97947	13.372	15.4427	6.80252
GJA5	protein_coding	gap junction protein alpha 5	2.09878	1.45425e-08	3.16114e-07	1.80013	2.40183	1.23939	9.07676	7.50116	8.41732
ENSGALG00000047574	protein_coding	NA	2.78852	1.48826e-08	3.22683e-07	0.18631	0.315585	0.288618	2.60671	1.54858	1.71685
ENSGALG00000007728	protein_coding	proline dehydrogenase 1	1.53308	1.51001e-08	3.26568e-07	2.34429	1.64432	2.37582	6.78549	6.8472	6.18371
ENSGALG00000042929	protein_coding	gap junction gamma-1 protein-like	1.40405	1.51224e-08	3.26636e-07	3.88761	3.05705	3.73318	8.96811	10.9978	10.4151
ENSGALG00000053332	protein_coding	NA	1.85859	1.52187e-08	3.283e-07	2.51783	2.89793	3.52123	13.9086	11.2778	9.77788
IGFBP5	protein_coding	insulin like growth factor binding protein 5	1.70797	1.53653e-08	3.31043e-07	18.7882	20.5127	25.7488	86.7967	82.0049	60.9541
PCASP2	protein_coding	paracaspase 2	2.59211	1.57679e-08	3.38435e-07	2.8447	1.4943	3.49305	16.844	20.852	13.3516
GPX1	protein_coding	glutathione peroxidase 1	1.41162	1.62167e-08	3.4763e-07	364.328	381.202	306.033	995.589	869.53	1131.02
B2M	protein_coding	beta-2-microglobulin	1.3413	1.67609e-08	3.57497e-07	574.291	525.536	588.232	1804.2	1335.04	1455.9
PPOX	protein_coding	protoporphyrinogen oxidase	1.9864	1.79258e-08	3.80438e-07	1.47992	1.13515	1.61491	5.88672	4.92035	7.14589
KLHDC8A	protein_coding	kelch domain containing 8A	1.48836	1.99215e-08	4.20696e-07	5.85633	4.23033	4.56263	15.5752	13.379	15.0942
ENSGALG00000054600	protein_coding	NA	3.18384	2.13943e-08	4.47914e-07	0.815135	0.90828	2.29327	14.0812	15.0458	10.5678
ENSGALG00000037223	protein_coding	G protein-coupled receptor 35	2.38212	2.15816e-08	4.50727e-07	2.93453	3.1067	2.41505	10.2644	15.956	20.9573
SAE1	protein_coding	SUMO1 activating enzyme subunit 1	1.29753	2.17429e-08	4.53541e-07	12.1127	11.8684	14.4654	37.9806	33.5595	30.3137
RXRG	protein_coding	retinoid X receptor gamma	2.23893	2.19845e-08	4.5802e-07	1.02626	0.813011	0.89029	3.83639	6.27814	3.80439
IRF9	protein_coding	interferon regulatory factor 9	2.27819	2.20209e-08	4.58218e-07	6.13922	6.05114	8.49685	49.4233	27.6779	30.9638
RPS15	protein_coding	ribosomal protein S15	1.64403	2.24277e-08	4.65545e-07	296.684	413.502	352.199	986.206	1406.1	1192.35
IRF2BP2	protein_coding	interferon regulatory factor 2 binding protein 2	1.72992	2.26273e-08	4.69117e-07	14.667	16.7597	23.1115	62.6315	65.8843	66.7221
ENSGALG00000040371	protein_coding	NA	2.18203	2.49242e-08	5.14858e-07	16.1531	23.3769	17.1477	65.3153	124.27	88.4991
PPP1R9B	protein_coding	neurabin-2-like	1.16997	2.50056e-08	5.15914e-07	9.3872	9.16094	11.3288	24.515	24.7405	23.1725
CBX4	protein_coding	chromobox 4	1.58396	2.60368e-08	5.34602e-07	5.26163	5.09287	6.77481	16.6336	22.0373	16.8036
TPM2	protein_coding	tropomyosin 2	1.92984	2.65537e-08	5.44558e-07	103.068	170.052	100.479	486.92	524.729	521.138
ZFP36L1	protein_coding	ZFP36 ring finger protein like 1	1.64714	2.66633e-08	5.46148e-07	70.0367	96.3054	105.834	283.91	318.794	317.498
ENSGALG00000049559	protein_coding	NA	2.49462	2.69664e-08	5.51032e-07	2.21821	1.75168	3.74868	18.8459	15.1224	13.0254
VIM	protein_coding	vimentin	1.62325	2.73716e-08	5.57322e-07	113.375	118.325	78.9605	303.949	336.452	384.573
MYO1F	protein_coding	myosin IF	1.65616	2.88976e-08	5.85581e-07	13.6636	14.5176	16.2218	57.4583	39.2174	53.5665
ENSGALG00000005753	protein_coding	nuclear cap binding protein subunit 2, 20kDa	0.810687	2.90798e-08	5.88572e-07	30.981	27.4499	29.0693	53.046	58.4106	53.5964
DHH	protein_coding	desert hedgehog	4.9552	3.02875e-08	6.07523e-07	0	0.0294948	0.0876668	1.69118	1.16026	1.04297
PRRX1	protein_coding	paired related homeobox 1	3.5736	3.26255e-08	6.50297e-07	0.192027	0.280232	0.11899	2.83798	3.36244	1.41562
ADGRG5	protein_coding	adhesion G protein-coupled receptor G5	2.11349	3.33683e-08	6.64325e-07	1.25147	0.851922	1.63535	6.66105	5.34959	5.40637
NLGN3	protein_coding	neuroligin 3	1.77339	3.41799e-08	6.76768e-07	0.568196	0.758855	0.641818	2.1418	2.89268	2.22526
HNRNPH3	protein_coding	heterogeneous nuclear ribonucleoprotein H3	1.05856	3.44643e-08	6.80579e-07	66.4451	56.466	69.1364	137.215	158.084	135.487
ENSGALG00000041205	protein_coding	uncharacterized LOC107056275	1.64658	3.47036e-08	6.84513e-07	1.27717	1.25868	1.03122	3.98705	3.47421	4.49977
DMB2	protein_coding	major histocompatibility complex, class II, DM beta 2	2.12688	3.59609e-08	7.07675e-07	10.9814	13.2805	17.0116	84.9243	53.1111	56.4212
ENSGALG00000006246	protein_coding	mitochondrial E3 ubiquitin protein ligase 1-like	1.35973	3.66703e-08	7.19972e-07	5.38785	5.34163	6.47933	14.5984	18.6297	14.4502
ENSGALG00000054931	protein_coding	zinc finger protein 853	1.8205	3.69297e-08	7.2423e-07	5.21103	5.98741	5.3817	22.0077	26.316	15.0295
ENSGALG00000004252	protein_coding	cathepsin L1-like	1.5764	3.76577e-08	7.36811e-07	2.96896	3.30823	3.70059	12.2935	9.75756	9.97321
PPIL1	protein_coding	peptidylprolyl isomerase like 1	1.53322	4.01013e-08	7.80144e-07	10.848	9.15966	8.3924	26.5768	37.23	24.7734
ENSGALG00000050204	protein_coding	mitochondrial ribosomal protein L4	2.13396	4.08443e-08	7.91887e-07	3.71204	4.53506	7.09013	22.8585	24.108	25.7257
HSPE1	protein_coding	heat shock protein family E (Hsp10) member 1	0.881509	4.09092e-08	7.92243e-07	98.2764	87.732	83.8564	166.432	184.13	183.231
ENSGALG00000054251	protein_coding	NA	3.04014	4.11988e-08	7.96043e-07	0.370824	0.19327	0.319141	2.68649	3.15073	2.01774
CFDP1	protein_coding	craniofacial development protein 1	1.57116	4.31768e-08	8.29559e-07	11.4962	10.5911	15.8138	40.3814	40.5478	40.4407
ENSGALG00000048769	protein_coding	ribosomal RNA processing 8, methyltransferase, homolog (yeast)	1.66785	4.34555e-08	8.33974e-07	14.4599	16.5255	20.5111	67.2085	53.2884	55.776
MOGS	protein_coding	mannosyl-oligosaccharide glucosidase	2.36274	4.60862e-08	8.79509e-07	5.16432	3.86251	8.55764	35.8917	31.3651	30.3894
LLPH	protein_coding	LLP homolog, long-term synaptic facilitation	1.17587	4.61805e-08	8.79993e-07	16.1788	14.161	16.3898	39.9944	41.4718	32.3212
BASP1	protein_coding	brain abundant membrane attached signal protein 1	1.4845	4.9667e-08	9.41518e-07	12.8415	15.6554	11.0645	43.1014	34.9619	40.7282
CAMK2B	protein_coding	calcium/calmodulin dependent protein kinase II beta	1.97573	5.19714e-08	9.80837e-07	0.53641	0.483584	0.479116	2.4892	2.39396	1.48099
NFKB2	protein_coding	nuclear factor kappa B subunit 2	1.79144	5.21144e-08	9.82448e-07	10.8209	10.2443	15.983	51.915	46.7993	39.8312
LMF2	protein_coding	lipase maturation factor 2	1.29908	5.34125e-08	1.00138e-06	40.8213	36.1412	46.6946	116.533	98.6906	111.794
CCDC61	protein_coding	coiled-coil domain containing 61	1.11791	5.49344e-08	1.02878e-06	8.9268	7.98759	8.81124	22.1485	20.1801	17.7624
ZNF469	protein_coding	zinc finger protein 469	1.78948	5.57014e-08	1.042e-06	0.359265	0.471134	0.430875	1.56794	1.28437	1.82466
EMID1	protein_coding	EMI domain containing 1	2.719	5.70866e-08	1.06093e-06	0.928653	0.932158	0.568336	7.73692	6.13693	3.36867
ZNF414	protein_coding	zinc finger protein 414	1.64315	5.74275e-08	1.0661e-06	2.81768	3.50926	2.19192	8.9473	10.7063	8.97932
DUSP4	protein_coding	dual specificity phosphatase 4	2.04556	5.84886e-08	1.08226e-06	5.36839	2.5907	4.26083	17.5014	17.4078	19.1073
CST7	protein_coding	cystatin F	2.18113	5.94922e-08	1.09845e-06	2.93975	4.01535	5.39158	23.3538	21.907	15.4265
FZD2	protein_coding	frizzled class receptor 2	2.17414	6.15794e-08	1.13208e-06	2.88674	3.05399	2.40283	10.8625	19.5773	10.3002
CHURC1	protein_coding	churchill domain containing 1	1.01823	6.2103e-08	1.14047e-06	97.0659	88.6728	76.0191	179.757	207.376	182.583
ENSGALG00000048672	protein_coding	uncharacterized LOC112530909	4.60455	6.27493e-08	1.1511e-06	0.0290009	0.105805	0.224631	4.90062	3.0051	1.634
NFKBIE	protein_coding	NFKB inhibitor epsilon	1.99477	6.32945e-08	1.15986e-06	6.22089	8.73166	10.5593	41.0968	30.5805	37.8818
ENSGALG00000047031	protein_coding	NA	1.97046	6.3483e-08	1.16206e-06	4.41237	2.91884	5.43321	18.6264	16.4567	18.6768
LDLRAD4	protein_coding	low density lipoprotein receptor class A domain containing 4	1.72852	6.56516e-08	1.19534e-06	7.11246	9.57473	7.89908	34.4896	31.6086	21.9443
HSPG2	protein_coding	heparan sulfate proteoglycan 2	1.74685	6.6678e-08	1.21273e-06	23.3288	32.839	19.4378	85.01	89.796	97.7459
WNT11B	protein_coding	wingless-type MMTV integration site family, member 11b	6.91834	6.7136e-08	1.21886e-06	0	0	0	0.825035	1.19567	0.925806
ENSGALG00000051063	protein_coding	TP53 target 5	4.22205	6.72004e-08	1.21886e-06	0.246372	0.128407	0	2.54345	2.0478	2.91897
S100A4	protein_coding	S100 calcium binding protein A4	3.5896	6.95751e-08	1.25479e-06	1.73227	6.56613	2.11428	34.5686	55.499	45.4422
PAPPA2	protein_coding	pappalysin 2	3.87503	6.95798e-08	1.25479e-06	0.251669	0.216041	0.152889	1.06178	4.49538	4.2095
SFXN3	protein_coding	sideroflexin 3	1.39722	7.0791e-08	1.27528e-06	7.97005	11.0771	8.5277	24.6566	28.3683	25.2564
RRNAD1	protein_coding	ribosomal RNA adenine dimethylase domain containing 1	1.69277	7.36762e-08	1.32446e-06	2.07138	1.59778	2.13922	7.38314	5.73898	7.02427
ZNF503	protein_coding	zinc finger protein 503	1.87043	7.3929e-08	1.32621e-06	2.0062	3.49388	2.34985	11.0868	10.4932	9.37882
COL2A1	protein_coding	collagen type II alpha 1 chain	2.60394	7.403e-08	1.32662e-06	0.287622	0.193996	0.244623	1.06637	1.59378	2.06689
NFKBIA	protein_coding	NFKB inhibitor alpha	1.11152	7.54278e-08	1.35025e-06	46.5801	52.0695	54.4617	129.592	121.651	105.525
MPV17	protein_coding	MPV17, mitochondrial inner membrane protein	1.58892	7.62376e-08	1.36189e-06	5.42879	3.557	4.80565	13.4002	15.9865	15.1916
ZNRF1	protein_coding	zinc and ring finger 1	0.96328	7.79415e-08	1.38941e-06	27.8117	27.5075	28.1349	56.0397	65.9798	53.3355
ENSGALG00000024136	protein_coding	beta-keratin	6.2318	7.91963e-08	1.40883e-06	0.518887	0	0.625196	40.5049	45.8127	7.37723
DHODH	protein_coding	dihydroorotate dehydrogenase (quinone)	1.44298	7.97985e-08	1.41807e-06	15.3187	9.8136	12.4833	35.9812	35.7221	37.895
ENSGALG00000054044	protein_coding	tubulin folding cofactor B	1.68969	8.02691e-08	1.42494e-06	15.2293	11.9977	19.2578	61.0641	51.9144	48.592
ENSGALG00000023640	protein_coding	R-spondin 4	6.42569	8.31002e-08	1.47367e-06	0.0965103	0	0	1.99267	1.96088	4.91255
HNRNPAB	protein_coding	heterogeneous nuclear ribonucleoprotein A/B	0.689092	8.73367e-08	1.54718e-06	89.2403	79.7851	81.2836	140.134	153.276	140.488
FAM167B	protein_coding	family with sequence similarity 167 member B	2.3257	8.88971e-08	1.57156e-06	8.74247	4.55649	6.2073	39.7829	40.8746	24.7439
STX11	protein_coding	syntaxin 11	2.23066	9.00654e-08	1.58892e-06	0.998275	0.953868	1.11688	6.32812	4.8863	4.29291
ENSGALG00000032501	protein_coding	RNA polymerase III subunit D	2.07296	9.05613e-08	1.59436e-06	1.50843	2.05766	2.86565	11.0899	9.74133	8.45287
ENSGALG00000004734	protein_coding	protein eva-1 homolog C-like	2.00701	9.15179e-08	1.60935e-06	1.10792	1.27036	0.915362	5.53825	5.32065	3.42259
ENSGALG00000003921	protein_coding	dysbindin domain containing 2	1.02156	9.51117e-08	1.66587e-06	40.109	38.0529	43.3138	80.1115	95.775	89.5821
NUDCD3	protein_coding	NudC domain containing 3	1.47985	9.95673e-08	1.73677e-06	4.74459	3.70925	5.18976	13.8323	15.9017	11.3366
MYL6	protein_coding	myosin, light chain 6, alkali, smooth muscle and non-muscle	1.47105	1.01551e-07	1.76775e-06	262.54	350.913	352.41	1094.56	905.337	888.374
TAGLN2	protein_coding	immunoglobulin superfamily member 9	1.45375	1.02903e-07	1.78635e-06	446.894	281.687	331.299	1114.71	1049.7	948.608
MED11	protein_coding	mediator complex subunit 11	3.05369	1.02933e-07	1.78635e-06	6.92729	10.8313	19.9896	153.657	96.19	90.1198
ENSGALG00000027805	protein_coding	chromosome 15 open reading frame 39	2.49163	1.04864e-07	1.81246e-06	4.13343	2.49775	6.00108	30.8566	25.5598	20.3144
SUN2	protein_coding	Sad1 and UNC84 domain containing 2	1.32859	1.0564e-07	1.82233e-06	11.2621	14.5286	12.4971	30.249	37.1779	36.1285
SYPL2	protein_coding	synaptophysin like 2	2.04196	1.06831e-07	1.839e-06	0.803874	0.67501	1.29143	4.2465	4.18223	3.88021
ENSGALG00000052702	protein_coding	NA	1.81679	1.12726e-07	1.93073e-06	19.7844	14.8798	24.0533	62.0495	88.5364	72.5295
CYTIP	protein_coding	cytohesin 1 interacting protein	1.95315	1.16005e-07	1.98291e-06	7.30448	7.6673	11.8167	30.2523	41.6646	40.0771
ITPKB	protein_coding	inositol-trisphosphate 3-kinase C	1.86024	1.23266e-07	2.09233e-06	6.66218	7.51486	9.1406	23.2582	30.4607	37.3181
OLFML3	protein_coding	olfactomedin like 3	1.92945	1.2457e-07	2.11237e-06	5.08144	7.62091	5.03367	19.7214	30.9157	22.3342
STEAP4	protein_coding	STEAP4 metalloreductase	5.46425	1.27211e-07	2.15287e-06	0.0242357	0	0.0500589	1.36951	1.55782	0.638089
KCTD12	protein_coding	potassium channel tetramerization domain containing 12	2.77548	1.28123e-07	2.16615e-06	1.8437	3.84367	4.87444	28.9311	19.7788	29.2804
SLC13A5	protein_coding	solute carrier family 13 member 5	4.53677	1.30911e-07	2.2089e-06	0.118627	0	0.0306281	1.28912	1.57762	0.905751
ENSGALG00000030086	protein_coding	ATP synthase, H+ transporting, mitochondrial Fo complex subunit C2 (subunit 9)	0.747178	1.31182e-07	2.20909e-06	54.4094	53.5919	54.0198	101.915	95.954	94.5601
MRPL23	protein_coding	mitochondrial ribosomal protein L23	0.829633	1.31706e-07	2.21573e-06	46.0611	42.9358	45.4516	88.3149	90.8238	78.1181
PSMD3	protein_coding	proteasome 26S subunit, non-ATPase 3	1.06322	1.34747e-07	2.2602e-06	55.3788	42.7783	53.7491	117.363	114.356	109.436
SLC16A3	protein_coding	solute carrier family 16 member 3	2.19053	1.39817e-07	2.33834e-06	8.59263	5.2458	6.94491	39.9056	22.6256	38.6502
DDR2	protein_coding	discoidin domain receptor tyrosine kinase 2	1.76277	1.4138e-07	2.35984e-06	4.29149	4.70548	2.94773	12.0328	17.9248	13.6652
RAB34	protein_coding	RAB34, member RAS oncogene family	1.59962	1.42038e-07	2.36536e-06	7.63923	8.10647	6.96544	18.9963	30.4323	24.7154
UTP4	protein_coding	UTP4, small subunit processome component	1.31612	1.42127e-07	2.36536e-06	3.77961	3.72243	4.79176	10.8206	12.1618	10.0472
HTR1B	protein_coding	5-hydroxytryptamine receptor 1B	3.19022	1.43226e-07	2.38133e-06	0.722156	2.82286	1.74022	17.4937	15.2729	19.3302
FTSJ3	protein_coding	FtsJ homolog 3	1.05608	1.45241e-07	2.41247e-06	12.5074	10.6626	13.2112	27.5188	29.2744	24.6945
RUVBL2	protein_coding	ruvB-like 2	1.35621	1.45639e-07	2.41674e-06	21.0684	21.2086	28.207	65.223	70.753	58.8698
ENSGALG00000026301	protein_coding	serine/threonine kinase 35-like	1.66596	1.46892e-07	2.43515e-06	1.27731	1.1983	1.62694	5.32084	3.98719	4.68573
NUDT16L1	protein_coding	nudix hydrolase 16 like 1	1.44692	1.59077e-07	2.62693e-06	64.2	56.3981	80.1576	188.079	184.939	215.378
PTGS2	protein_coding	prostaglandin-endoperoxide synthase 2	2.4027	1.60388e-07	2.64547e-06	7.83326	5.9397	6.43972	39.1047	55.6127	21.0556
PTX3	protein_coding	pentraxin 3	2.3116	1.6053e-07	2.64547e-06	2.78266	2.23379	3.96386	21.7582	12.69	13.5748
ZNF638	protein_coding	zinc finger protein 638	1.07415	1.60666e-07	2.64547e-06	3.5656	3.99932	4.15753	8.94579	9.76963	7.91681
TNKS1BP1	protein_coding	tankyrase 1 binding protein 1	1.13574	1.66802e-07	2.73594e-06	7.66924	9.84207	8.70865	21.1497	21.7601	19.2132
ENSGALG00000047515	protein_coding	NA	1.89467	1.7085e-07	2.79695e-06	10.501	13.5385	19.3116	58.3583	57.9843	57.8174
ENSGALG00000048592	protein_coding	NA	4.06219	1.72996e-07	2.82394e-06	2.71035	0.313913	2.17709	43.1981	28.0348	22.0421
CTLA4	protein_coding	cytotoxic T-lymphocyte associated protein 4	2.11359	1.73526e-07	2.82989e-06	1.83445	1.72564	2.95732	8.65468	9.61967	12.0628
RASL10B	protein_coding	RAS like family 10 member B	4.80272	1.7786e-07	2.88566e-06	0.0960391	0.600656	0.495923	10.0191	21.8191	4.65256
CHTF18	protein_coding	chromosome transmission fidelity factor 18	1.32609	1.77962e-07	2.88566e-06	7.90259	7.74484	9.00099	25.7015	19.2341	21.5032
ENSGALG00000051589	protein_coding	NA	2.93063	1.79144e-07	2.90206e-06	1.08459	0.28264	1.26013	7.07173	6.91146	7.56726
SLC6A17	protein_coding	solute carrier family 6 member 17	3.26675	1.84924e-07	2.98153e-06	0.153598	0.343089	0.113306	1.4307	2.99109	1.91802
ENSGALG00000041298	protein_coding	integrin, alpha D	1.90552	1.86068e-07	2.99713e-06	3.61827	5.64849	6.05677	24.3185	18.3583	19.3056
PDLIM4	protein_coding	PDZ and LIM domain 4	1.92612	1.86827e-07	3.00653e-06	12.3551	14.5168	7.3872	42.1041	53.2083	44.5705
APLN	protein_coding	apelin	4.44272	1.8702e-07	3.00678e-06	1.45158	0.567412	1.12434	13.9011	9.95386	48.1546
VDR	protein_coding	vitamin D (1,25- dihydroxyvitamin D3) receptor	1.25461	1.88064e-07	3.01856e-06	6.44437	5.53521	7.42746	17.9559	16.455	15.4468
S100A16	protein_coding	S100 calcium binding protein A16	2.56194	1.92154e-07	3.07771e-06	8.3535	20.176	15.9917	118.675	78.1262	87.1158
HSPH1	protein_coding	heat shock protein family H (Hsp110) member 1	1.59261	1.9784e-07	3.15101e-06	21.1358	13.7199	12.6269	49.7259	57.0273	46.7349
OLFML2B	protein_coding	olfactomedin like 2B	2.07825	2.00582e-07	3.1917e-06	9.2144	15.2867	8.712	45.9763	64.507	41.2422
ENSGALG00000047412	protein_coding	poly [ADP-ribose] polymerase 10-like	3.12885	2.06414e-07	3.28144e-06	1.12148	1.97271	2.17165	26.8878	10.7198	12.1061
DOK4	protein_coding	docking protein 4	1.37862	2.08156e-07	3.30605e-06	5.44342	5.4377	5.15323	12.7344	17.5952	14.5706
AKIRIN2	protein_coding	akirin 2	0.876257	2.11996e-07	3.35454e-06	30.1231	30.1517	31.8256	61.874	66.2089	54.1563
C7orf50	protein_coding	chromosome 14 C7orf50 homolog	1.20494	2.14101e-07	3.37843e-06	8.93278	6.79038	6.76794	17.4645	20.7937	17.4593
ENSGALG00000045228	protein_coding	pre T-cell antigen receptor alpha	2.05351	2.17108e-07	3.42052e-06	1.30207	0.969467	1.82497	6.87263	6.49355	4.99531
RASSF10	protein_coding	Ras association domain family member 10	3.0504	2.18639e-07	3.44048e-06	0.990876	0.543616	1.77736	12.3546	7.16676	9.99594
NOP53	protein_coding	glioma tumor suppressor candidate region gene 2	2.06536	2.19299e-07	3.44768e-06	6.21221	11.9548	9.77156	43.5858	49.3223	33.8859
ENSGALG00000051870	protein_coding	NA	3.00212	2.23895e-07	3.50701e-06	7.46124	9.93787	4.2809	95.045	45.4789	45.8368
PCTP	protein_coding	phosphatidylcholine transfer protein	1.97252	2.25184e-07	3.52072e-06	1.88071	1.56834	1.06827	6.84661	6.14866	6.041
TMEM223	protein_coding	transmembrane protein 223	1.72368	2.27876e-07	3.55628e-06	15.6914	14.4434	22.0809	72.1958	62.746	51.3152
ENSGALG00000047859	protein_coding	NA	4.68752	2.31372e-07	3.60468e-06	0.0700927	0	0.217165	3.42762	2.01968	2.50979
ADAMTS15	protein_coding	ADAM metallopeptidase with thrombospondin type 1 motif, 15	2.13179	2.32572e-07	3.61633e-06	3.65127	3.43077	3.34597	11.9593	13.6498	23.1801
ASCC1	protein_coding	activating signal cointegrator 1 complex subunit 1	1.21819	2.3524e-07	3.65114e-06	8.56865	7.1233	7.20376	16.199	21.4645	19.5768
MRPL9	protein_coding	mitochondrial ribosomal protein L9	1.42637	2.35974e-07	3.65921e-06	32.647	42.6419	45.4473	120.848	129.23	100.803
ENSGALG00000052689	protein_coding	ataxin-2-like protein	3.04196	2.43703e-07	3.77562e-06	0.077057	0.107097	0.238742	1.36771	1.4233	0.973822
ENSGALG00000037186	protein_coding	Uncharacterized protein	1.40489	2.472e-07	3.82632e-06	41.2145	42.8877	58.3073	139.118	142.267	125.755
SOX4	protein_coding	SRY-box 4	1.52243	2.48432e-07	3.84191e-06	9.8427	10.5579	12.5693	37.6358	38.6537	26.1509
ENSGALG00000004113	protein_coding	putative P2Y purinoceptor 10-like	1.64403	2.558e-07	3.93387e-06	1.82266	2.34096	2.15127	8.66547	6.637	5.96422
PDF	protein_coding	peptide deformylase, mitochondrial	2.0572	2.57621e-07	3.95173e-06	2.43119	2.85913	4.76412	14.5647	15.8207	14.8371
ENSGALG00000029012	protein_coding	eva-1 homolog A, regulator of programmed cell death	1.94985	2.69561e-07	4.11023e-06	1.10422	1.9358	1.65874	7.4724	6.50808	5.60304
PIP5K1A	protein_coding	phosphatidylinositol-4-phosphate 5-kinase type 1 alpha	0.975897	2.79035e-07	4.24582e-06	6.49567	6.06947	7.07103	13.7361	14.203	13.6201
TAGLN	protein_coding	transgelin	2.4411	2.80287e-07	4.26106e-06	370.249	570.808	245.041	1772.98	2282.1	2845.17
CSRP2	protein_coding	cysteine and glycine rich protein 2	1.81516	2.80939e-07	4.26716e-06	32.5378	32.0796	21.0721	83.2401	137.102	103.943
SPHK1	protein_coding	sphingosine kinase 1	1.36225	2.84093e-07	4.31123e-06	10.4674	11.2966	12.682	27.7741	30.9482	36.4599
PKP1	protein_coding	plakophilin 1	7.39252	2.94016e-07	4.44205e-06	0.069318	0	0	3.69105	7.951	1.16803
PRADC1	protein_coding	protease associated domain containing 1	1.00876	2.95286e-07	4.45728e-06	11.8079	11.8642	10.3088	24.3403	23.7437	25.3194
LOXL3	protein_coding	lysyl oxidase like 3	1.56281	2.95587e-07	4.45787e-06	7.34781	9.19747	7.1122	21.382	32.0957	22.0169
HSPB1	protein_coding	heat shock protein family B (small) member 1	3.31699	2.96009e-07	4.46028e-06	9.96469	33.6341	10.2094	172.914	226.738	180.567
HES6	protein_coding	translation initiation factor IF-2-like	1.6951	3.11937e-07	4.67961e-06	7.51558	12.3829	10.7663	34.5128	40.9067	31.979
SRM	protein_coding	spermidine synthase	1.19296	3.174e-07	4.74902e-06	9.60011	7.81525	9.17166	19.3315	21.8304	24.0665
ENSGALG00000019755	protein_coding	NA	2.52566	3.24584e-07	4.84375e-06	3.26552	3.77391	2.12612	11.1087	25.2543	20.41
NOV	protein_coding	nephroblastoma overexpressed	2.03142	3.43519e-07	5.10842e-06	14.7585	24.4435	16.1451	71.874	68.5742	102.237
SAR1A	protein_coding	secretion associated Ras related GTPase 1A	0.806715	3.45976e-07	5.13599e-06	57.2251	48.195	51.9419	99.0354	97.5978	98.9489
DBN1	protein_coding	drebrin 1	2.04267	3.55231e-07	5.25508e-06	1.65395	2.56917	1.97606	8.31713	12.4715	6.89908
ENSGALG00000001289	protein_coding	SHC (Src homology 2 domain containing) transforming protein 2	1.72081	3.63746e-07	5.36707e-06	0.60625	0.938341	0.834807	3.03452	3.07433	2.36039
ENSGALG00000033522	protein_coding	amine oxidase, copper containing 3	1.8043	3.66049e-07	5.39637e-06	4.85042	6.43303	3.48206	16.1556	21.3488	17.9824
ENSGALG00000047687	protein_coding	SET domain containing 9	1.47346	3.69948e-07	5.44443e-06	2.55668	2.85206	2.36248	8.43249	8.64942	6.18813
B4GALT7	protein_coding	beta-1,4-galactosyltransferase 7	1.27903	3.80473e-07	5.58593e-06	17.5806	14.0967	20.1737	45.5574	45.5449	44.3089
IFFO1	protein_coding	intermediate filament family orphan 1	1.35452	3.82209e-07	5.59587e-06	3.5169	4.23688	4.79317	12.3112	10.8941	11.3543
TAF6	protein_coding	TAF6 RNA polymerase II, TATA box binding protein (TBP)-associated factor, 80kDa	1.48413	3.82519e-07	5.59587e-06	6.82627	5.79659	8.87248	20.3002	24.024	20.5501
EGR3	protein_coding	early growth response 3	2.40492	3.82537e-07	5.59587e-06	1.09006	1.38875	2.31406	8.09449	7.98654	11.2247
TMEM63B	protein_coding	transmembrane protein 63B	0.843281	3.86966e-07	5.6558e-06	5.28012	5.41879	5.31251	10.4997	11.1001	9.34428
ENSGALG00000048338	protein_coding	NA	3.29638	3.88484e-07	5.67313e-06	0.35486	0.647325	0.0916207	4.14547	4.32599	3.08317
WDR55	protein_coding	WD repeat domain 55	1.57559	4.0705e-07	5.91386e-06	6.85662	6.49251	9.56771	21.3294	26.9149	25.4112
RBMX2	protein_coding	RNA binding motif protein, X-linked 2	2.11313	4.14627e-07	6.0188e-06	0.596899	0.518498	0.770561	3.45946	2.64604	2.67163
RRP12	protein_coding	ribosomal RNA processing 12 homolog	1.20478	4.20843e-07	6.09865e-06	4.98023	4.68004	6.20838	13.2157	14.1049	12.1321
ENSGALG00000053041	protein_coding	RING finger protein 145-like	1.7319	4.29125e-07	6.20811e-06	9.41426	10.6838	15.8384	46.257	41.2845	41.3639
ACP5	protein_coding	acid phosphatase 5, tartrate resistant	2.04756	4.29646e-07	6.21036e-06	15.3061	10.7403	10.6411	75.4574	41.3729	45.5277
INHBB	protein_coding	inhibin beta B subunit	4.11201	4.32003e-07	6.23915e-06	0.0696863	0.10896	0.395828	2.83979	5.59914	2.42185
ENSGALG00000051049	protein_coding	chromodomain-helicase-DNA-binding protein 8-like	1.7391	4.38953e-07	6.32344e-06	4.10926	6.06145	7.1665	20.2002	22.8992	19.5356
ENSGALG00000051397	protein_coding	ribulose-5-phosphate-3-epimerase like 1	0.809083	4.40138e-07	6.33516e-06	10.0268	10.4037	10.0217	17.8315	20.2984	19.273
CARD9	protein_coding	caspase recruitment domain family member 9	1.7888	4.45039e-07	6.3949e-06	6.31671	7.78159	8.93535	35.5698	29.4868	21.0457
TUBB6	protein_coding	tubulin beta 6 class V	1.37204	4.58167e-07	6.57562e-06	31.958	32.1281	37.5087	94.7868	79.4451	107.955
SHFM1	protein_coding	split hand/foot malformation (ectrodactyly) type 1	1.43196	4.59545e-07	6.57562e-06	19.5274	25.1701	28.0819	66.9125	81.1542	64.2935
FRMD6	protein_coding	FERM domain containing 6	1.59453	4.66556e-07	6.67033e-06	4.39646	5.78558	3.40911	14.8249	16.3815	12.9981
LIMD2	protein_coding	LIM domain containing 2	1.75052	4.68258e-07	6.68339e-06	21.7214	17.5358	20.9684	50.0809	89.7187	78.2661
GDF3	protein_coding	growth differentiation factor 3	1.94192	4.68578e-07	6.68339e-06	3.27196	4.99237	4.8483	17.8297	14.3469	21.9235
ENSGALG00000051336	protein_coding	ankyrin repeat and LEM domain containing 1	2.81538	4.68645e-07	6.68339e-06	0.488787	0.203801	0.747097	4.01559	3.35851	3.54156
ENSGALG00000035825	protein_coding	interleukin 12 receptor subunit beta 1	3.34921	4.74629e-07	6.75742e-06	0.69492	0.609997	1.35981	16.4547	5.83686	7.01034
DOHH	protein_coding	deoxyhypusine hydroxylase/monooxygenase	1.34461	4.76761e-07	6.7821e-06	17.3723	12.9733	18.6554	46.5386	48.7545	38.821
MRPL17	protein_coding	mitochondrial ribosomal protein L17	1.20082	4.81961e-07	6.83895e-06	69.5875	79.961	55.9714	160.76	175.743	171.057
BHLHE41	protein_coding	basic helix-loop-helix family member e41	3.25638	4.8625e-07	6.88834e-06	0.582831	0.455649	1.55496	8.65592	12.111	6.24033
CDT1	protein_coding	chromatin licensing and DNA replication factor 1	1.89842	4.8782e-07	6.90484e-06	6.93696	4.0117	8.04741	24.9902	27.1971	24.0684
CAMK2N2	protein_coding	calcium/calmodulin dependent protein kinase II inhibitor 2	1.9316	4.92483e-07	6.95929e-06	2.80603	4.76659	2.89793	12.536	14.6274	15.7608
PYM1	protein_coding	PYM homolog 1, exon junction complex associated factor	1.87238	4.93846e-07	6.97276e-06	2.26098	2.12113	3.73605	11.2408	10.6493	10.1793
ENSGALG00000052684	protein_coding	NA	1.59266	5.07748e-07	7.14538e-06	4.22663	4.40576	6.33637	17.9277	16.6589	14.1793
WDR18	protein_coding	WD repeat domain 18	0.850531	5.16295e-07	7.2477e-06	5.88217	5.90226	5.87612	11.5596	11.667	11.029
ADRA2B	protein_coding	adrenoceptor alpha 2B	2.39683	5.18501e-07	7.26669e-06	0.85382	1.63949	0.928194	4.54155	7.61974	7.24087
HTR2A	protein_coding	5-hydroxytryptamine receptor 2A	3.61336	5.29116e-07	7.37301e-06	0.138614	0.216733	0.0477179	1.33057	2.81633	1.19217
MBD4	protein_coding	methyl-CpG binding domain 4, DNA glycosylase	1.22009	5.33775e-07	7.43186e-06	9.08634	6.44058	7.96592	20.2748	18.6181	19.8189
EDQM3	protein_coding	epidermal differentiation protein containing a glutamine (Q) motif 3	7.27831	5.52508e-07	7.67387e-06	0	0	0	4.55859	1.79961	6.27047
SKAP1	protein_coding	src kinase associated phosphoprotein 1	2.1752	5.53148e-07	7.6765e-06	2.24265	1.75328	3.4328	9.09554	13.4478	13.6227
NUDT1	protein_coding	nudix hydrolase 1	1.63505	5.60484e-07	7.76566e-06	17.9454	14.0474	19.1012	42.8877	69.3409	58.7245
APRT	protein_coding	adenine phosphoribosyltransferase	1.42085	5.66223e-07	7.83881e-06	9.63667	7.54941	11.4359	29.7903	27.1306	25.5925
MED19	protein_coding	mediator complex subunit 19	1.30708	5.69362e-07	7.87586e-06	8.09776	8.12638	10.5966	23.0653	26.8114	21.7704
ENSGALG00000006900	protein_coding	ST6 (alpha-N-acetyl-neuraminyl-2,3-beta-galactosyl-1,3)-N-acetylgalactosaminide alpha-2,6-sialyltransferase 2-like	1.78317	5.73448e-07	7.91311e-06	2.18446	1.31828	1.89979	7.24646	5.52138	7.14378
ENSGALG00000002643	protein_coding	NA	2.38974	5.77602e-07	7.9624e-06	4.47289	4.39048	2.57916	23.0477	13.3841	27.3606
U2AF2	protein_coding	U2 small nuclear RNA auxiliary factor 2	1.45653	5.83777e-07	8.01921e-06	22.9653	22.0684	32.8232	79.2975	78.1146	73.1509
PSMA4	protein_coding	proteasome subunit alpha 4	0.879787	5.83959e-07	8.01921e-06	78.9596	65.7049	67.9967	144.025	133.356	142.405
HNRNPA0	protein_coding	RNA binding motif protein, X-linked like 3	1.13846	5.92549e-07	8.13062e-06	26.2274	27.5831	33.4549	66.5028	70.9358	69.5461
CD8A	protein_coding	CD8a molecule	2.04536	6.04317e-07	8.28542e-06	3.01045	4.35839	5.69992	23.8997	18.2571	16.2044
ZBTB25	protein_coding	zinc finger and BTB domain containing 25	1.73106	6.19644e-07	8.46152e-06	1.51657	1.06615	0.837758	4.25428	4.29955	3.64005
BHLHE22	protein_coding	basic helix-loop-helix family member e22	6.53869	6.27365e-07	8.5601e-06	0	0	0.0725293	3.09087	3.30782	0.924515
ENSGALG00000030099	protein_coding	NA	2.02304	6.664e-07	9.0443e-06	3.22148	2.1143	4.55921	15.6886	14.0163	13.6335
ENSGALG00000046607	protein_coding	sodium channel modifier 1	1.28319	6.67098e-07	9.0443e-06	16.9209	16.2049	19.8779	53.4398	45.1232	40.4293
IFI30	protein_coding	IFI30, lysosomal thiol reductase	1.09724	6.69831e-07	9.07413e-06	138.753	159.84	174.891	372.075	348.807	369.988
RPS19	protein_coding	ribosomal protein S19	1.60235	6.8044e-07	9.19592e-06	365.111	477.582	583.422	1645.54	1726.76	1316.87
ENSGALG00000047993	protein_coding	NA	2.14014	6.87413e-07	9.27545e-06	2.93391	2.8034	2.525	14.0815	15.4446	9.78444
EXOSC1	protein_coding	exosome component 1	1.18153	7.25951e-07	9.73379e-06	15.2993	14.9985	18.5278	36.1213	42.994	40.1849
CHAC1	protein_coding	ChaC glutathione specific gamma-glutamylcyclotransferase 1	1.28093	7.28717e-07	9.75553e-06	4.26448	5.7208	4.28926	11.928	13.3563	12.0674
GPR137B	protein_coding	G protein-coupled receptor 137B	0.765515	7.30519e-07	9.77198e-06	12.0907	10.9391	11.4056	21.8128	20.9112	20.2022
FMNL1	protein_coding	formin like 1	1.35587	7.50238e-07	1.002e-05	10.3666	11.4947	14.1332	29.695	33.1316	36.3863
ENSGALG00000037896	protein_coding	NA	1.79123	7.51034e-07	1.00203e-05	2.64498	2.66814	2.11479	6.70666	12.324	8.68606
MTFP1	protein_coding	mitochondrial fission process 1	1.98629	7.51434e-07	1.00203e-05	2.56235	4.5505	3.03831	13.7162	17.9848	11.7935
ENSGALG00000045478	protein_coding	exocyst complex component 3 like	1.89311	7.57823e-07	1.00897e-05	1.52392	1.50147	1.05641	7.00981	5.4368	3.86936
ENSGALG00000007406	protein_coding	transmembrane protease, serine 4	7.52553	7.63597e-07	1.01507e-05	0	0	0.0611557	6.75675	1.11564	4.92668
ENSGALG00000051765	protein_coding	NA	1.17172	7.76535e-07	1.03147e-05	49.0974	54.3485	65.1143	143.326	140.016	126.394
FJX1	protein_coding	four jointed box 1	1.59992	7.78786e-07	1.03365e-05	3.37209	3.51501	3.67601	12.7577	13.4259	8.41787
ENSGALG00000045581	protein_coding	GTPase IMAP family member 8-like	2.55047	7.81314e-07	1.03543e-05	10.2112	9.05461	19.8506	108.253	60.7815	78.1478
ENSGALG00000021355	protein_coding	receptor-type tyrosine-protein phosphatase S-like	1.75779	7.90938e-07	1.04733e-05	4.96142	6.02447	5.04215	26.2408	17.0511	15.0916
TUBB	protein_coding	tubulin beta class I	1.66304	7.96571e-07	1.05397e-05	130.584	117.563	180.591	484.862	416.134	557.938
MRPL44	protein_coding	mitochondrial ribosomal protein L44	1.01636	8.27008e-07	1.09255e-05	26.7966	29.107	32.9763	63.6824	66.1941	63.8259
PTP4A3	protein_coding	protein tyrosine phosphatase type IVA, member 3	1.43196	8.28803e-07	1.09407e-05	10.3628	15.1228	12.5573	39.039	34.6068	36.815
FUT11	protein_coding	fucosyltransferase 11	0.994385	8.60401e-07	1.13403e-05	10.3588	9.26682	8.34293	21.6317	20.2187	18.0329
GPR27	protein_coding	G protein-coupled receptor 173	1.82383	8.93301e-07	1.17015e-05	1.70375	3.15726	2.67191	8.98299	10.1402	9.63598
HNRNPU	protein_coding	heterogeneous nuclear ribonucleoprotein U	0.738045	8.96667e-07	1.17366e-05	71.9084	72.9709	78.6203	135.066	136.436	129.83
IL13RA2	protein_coding	interleukin 13 receptor subunit alpha 2	3.297	9.29398e-07	1.21184e-05	2.09118	1.11128	2.79487	36.5379	15.6321	11.4434
BTG2	protein_coding	BTG anti-proliferation factor 2	0.603703	9.3137e-07	1.21299e-05	59.4718	58.3589	55.4034	92.5181	100.782	89.9379
GATD3AL1	protein_coding	putative glutamine amidotransferase like class 1 domain containing 3A-like1	1.44681	9.32707e-07	1.21299e-05	11.6863	13.8995	9.00535	29.86	39.7172	31.9359
UNC13D	protein_coding	unc-13 homolog D	1.90292	9.32768e-07	1.21299e-05	2.80098	3.163	5.24306	16.1386	14.9065	14.2575
AUP1	protein_coding	ancient ubiquitous protein 1	0.807371	9.33125e-07	1.21299e-05	51.5687	46.3654	47.8892	99.1765	91.9126	83.3611
LETMD1	protein_coding	LETM1 domain-containing protein 1-like	1.9444	9.70331e-07	1.2556e-05	1.54279	1.40715	2.05804	7.96357	5.34308	7.37918
COX17	protein_coding	COX17, cytochrome c oxidase copper chaperone	1.75819	9.86452e-07	1.27367e-05	19.3193	34.6375	23.1444	85.6563	105.34	90.6072
ENSGALG00000048144	protein_coding	mucin-5B-like	1.17561	9.9195e-07	1.27873e-05	3.41476	3.60759	3.38363	7.7225	8.5916	8.94197
FANCG	protein_coding	Fanconi anemia complementation group G	1.73439	9.95163e-07	1.2811e-05	3.06533	1.56629	2.23463	8.19707	8.99241	7.34262
OPN1LW	protein_coding	opsin 1 (cone pigments), long-wave-sensitive (color blindness, protan)	2.57385	1.01802e-06	1.30739e-05	0.273824	0.627945	0.339351	2.321	3.33811	2.30701
FKBP2	protein_coding	uncharacterized LOC107050883	3.50913	1.02825e-06	1.31954e-05	0.192334	0.902186	0.993168	12.0703	7.46037	6.27921
PBXIP1	protein_coding	PBX homeobox interacting protein 1	1.75187	1.03133e-06	1.32149e-05	4.07119	6.3656	6.85182	18.2155	24.5646	20.2467
AATK	protein_coding	apoptosis associated tyrosine kinase	1.40331	1.04207e-06	1.33325e-05	0.812269	1.03123	0.94642	3.0102	2.79291	2.16052
MIEN1	protein_coding	migration and invasion enhancer 1	1.33212	1.05366e-06	1.34505e-05	12.4399	12.4296	16.5084	41.7457	36.7161	33.8723
RPS19BP1	protein_coding	ribosomal protein S19 binding protein 1	1.22132	1.09084e-06	1.38939e-05	10.3737	9.39777	7.16826	20.7014	23.035	23.5979
LRRC20	protein_coding	leucine rich repeat containing 20	1.43094	1.1036e-06	1.40459e-05	3.27405	3.11168	2.78458	8.37152	9.92487	8.31584
SEMA3F	protein_coding	semaphorin 3F	1.30327	1.13058e-06	1.43679e-05	7.92494	7.9752	6.81315	23.9807	20.6021	15.7821
H2AZ2	protein_coding	H2A histone family, member V	1.10113	1.14017e-06	1.44574e-05	152.356	143.092	183.623	342.501	406.03	359.478
ENSGALG00000003595	protein_coding	NA	6.83078	1.14413e-06	1.44969e-05	0	0	0	0.5742	1.52252	1.55812
EOMES	protein_coding	eomesodermin	1.42933	1.15077e-06	1.45702e-05	1.98328	2.41189	2.84478	7.47145	6.39851	7.1247
ATP1B3	protein_coding	ATPase Na+/K+ transporting subunit beta 3	1.10556	1.16194e-06	1.46898e-05	39.9696	37.1594	29.7132	74.2696	84.4021	87.8278
PIM1	protein_coding	Pim-1 proto-oncogene, serine/threonine kinase	1.83426	1.18456e-06	1.49094e-05	9.28861	7.15332	13.7092	42.3341	39.755	34.0187
C10orf2	protein_coding	chromosome 10 open reading frame 2	1.63773	1.21728e-06	1.52986e-05	11.1803	6.57187	11.0256	28.5317	34.9045	32.7854
JUND	protein_coding	JunD proto-oncogene, AP-1 transcription factor subunit	1.38122	1.24861e-06	1.56692e-05	113.456	79.5136	123.456	313.836	288.563	283.905
MAGOH	protein_coding	mago homolog, exon junction complex core component	0.802858	1.33451e-06	1.66613e-05	41.1944	37.7376	42.0354	71.503	79.6988	75.8101
DPYSL3	protein_coding	dihydropyrimidinase like 3	1.73677	1.35066e-06	1.68176e-05	14.6295	22.2575	11.998	63.9418	58.5039	52.9328
ENSGALG00000054364	protein_coding	SKI/DACH domain-containing protein 1-like	2.51351	1.35097e-06	1.68176e-05	0.167655	0.174761	0.207776	1.2389	0.966177	1.16533
ENSGALG00000041323	protein_coding	SPC24, NDC80 kinetochore complex component	1.85146	1.46211e-06	1.80822e-05	25.3591	13.0453	25.5094	86.6098	79.9325	81.1608
ENSGALG00000002563	protein_coding	tropomyosin 4	1.92969	1.46924e-06	1.8144e-05	1.31286	1.3685	0.720301	5.43922	4.63772	3.84543
ENSGALG00000050608	protein_coding	ribonucleoprotein PTB-binding 1-like	1.87996	1.52976e-06	1.88124e-05	1.82774	3.02878	3.267	12.4774	11.2186	8.68657
ENSGALG00000043088	protein_coding	roundabout guidance receptor 4	1.92836	1.52999e-06	1.88124e-05	0.591434	0.755212	0.809316	3.82412	2.17938	2.81845
WDR74	protein_coding	WD repeat domain 74	2.09051	1.53131e-06	1.88151e-05	4.39225	6.14469	9.19158	35.9862	30.2949	24.7716
PEA15	protein_coding	astrocytic phosphoprotein PEA-15-like	1.59663	1.54738e-06	1.89989e-05	3.0818	4.3618	4.35071	15.4852	12.4082	10.63
GSTM3	protein_coding	glutathione S-transferase 2-like	1.44613	1.55689e-06	1.90882e-05	86.4367	119.936	73.7045	277.362	268.367	274.587
PHF19	protein_coding	PHD finger protein 19	2.07854	1.5747e-06	1.92511e-05	3.80487	2.30994	4.96584	15.2667	15.0598	19.9032
ADAM8	protein_coding	ADAM metallopeptidase domain 8	2.14311	1.59119e-06	1.94248e-05	1.15401	1.70413	0.794534	6.40961	4.51175	6.34672
WDR6	protein_coding	WD repeat domain 6	1.59769	1.60222e-06	1.95315e-05	1.44797	1.87955	2.08791	5.49242	7.26659	4.97756
C1QC	protein_coding	complement C1q C chain	2.18658	1.60978e-06	1.96076e-05	23.6762	34.8339	49.5029	222.376	178.812	132.417
FUS	protein_coding	FUS RNA binding protein	1.5678	1.61108e-06	1.96076e-05	30.204	33.4235	49.4267	122.816	124.198	115.146
RAB37	protein_coding	RAB37, member RAS oncogene family	1.39366	1.61877e-06	1.96769e-05	2.57153	2.5784	1.66933	6.57367	6.29689	6.34489
ZNF653	protein_coding	zinc finger protein 653	2.02808	1.64712e-06	1.99931e-05	0.692011	1.3496	1.33713	5.79772	4.7252	4.37271
SYDE1	protein_coding	synapse defective Rho GTPase homolog 1	1.07153	1.64922e-06	2.00043e-05	4.22553	4.58687	3.55133	9.21539	9.20435	9.48326
THOC3	protein_coding	THO complex 3	1.01462	1.7262e-06	2.08785e-05	16.0632	12.5225	13.8636	27.8404	32.8808	31.3896
ENSGALG00000049966	protein_coding	ubiquitin-fold modifier conjugating enzyme 1	0.945613	1.80866e-06	2.18295e-05	11.5332	11.8187	13.7996	25.8876	26.7252	24.4977
NLRP3	protein_coding	NLR family pyrin domain containing 3	1.16503	1.81068e-06	2.18384e-05	3.82226	2.89978	3.90073	8.28269	8.54719	8.76532
PDXP	protein_coding	pyridoxal phosphatase	1.19206	1.83868e-06	2.21604e-05	5.00871	3.58507	4.10371	9.68843	11.6938	9.81126
MANF	protein_coding	mesencephalic astrocyte derived neurotrophic factor	1.55428	1.88182e-06	2.26643e-05	38.2599	34.2054	50.8094	134.8	155.313	101.713
NFIX	protein_coding	nuclear factor I X	1.27499	1.89467e-06	2.27869e-05	4.58738	6.13619	5.25795	14.2349	15.7808	11.7568
ENSGALG00000014754	protein_coding	NA	1.51645	1.89627e-06	2.279e-05	10.2329	12.2149	15.3975	33.8085	38.9603	43.8889
PPP1R14B	protein_coding	protein phosphatase 1 regulatory subunit 14C-like	1.48058	1.94945e-06	2.33469e-05	5.22939	6.45736	6.27308	14.1195	18.9466	20.8429
MYC	protein_coding	v-myc avian myelocytomatosis viral oncogene homolog	1.21766	1.95111e-06	2.33503e-05	14.4709	19.9303	19.1713	44.1879	46.7331	43.513
ENSGALG00000048646	protein_coding	NA	1.81933	1.97034e-06	2.35474e-05	6.84523	5.39501	8.44882	19.9574	28.1244	30.4184
PFDN2	protein_coding	prefoldin subunit 2	1.2924	1.97576e-06	2.35618e-05	33.8565	33.5224	46.8834	97.7424	106.827	97.4051
FBXW5	protein_coding	F-box and WD repeat domain containing 5	0.819322	2.06252e-06	2.45114e-05	18.5774	16.7596	17.4177	35.3718	31.0788	33.492
HAND2	protein_coding	heart and neural crest derivatives expressed 2	2.21646	2.15783e-06	2.55728e-05	10.765	14.5876	5.8923	41.4118	63.1109	51.5835
ZC3H10	protein_coding	zinc finger CCCH-type containing 10	1.50963	2.1682e-06	2.56779e-05	3.65514	2.83539	4.34548	12.4241	11.7285	9.13109
C1orf35	protein_coding	chromosome 2 C1orf35 homolog	1.84774	2.21439e-06	2.60979e-05	3.96143	3.91574	6.06622	17.3679	23.1623	13.8825
PDRG1	protein_coding	p53 and DNA damage regulated 1	1.49411	2.21844e-06	2.61186e-05	9.01567	8.60359	7.73727	32.1517	21.9533	22.6002
CD40	protein_coding	CD40 molecule	2.39844	2.26175e-06	2.6601e-05	5.30429	3.30397	7.08133	42.8093	23.1553	23.1281
FARSA	protein_coding	phenylalanyl-tRNA synthetase alpha subunit	1.28087	2.28906e-06	2.68665e-05	13.4667	11.827	16.6666	34.4757	42.4842	33.1211
TREM2	protein_coding	triggering receptor expressed on myeloid cells 2	2.09291	2.30304e-06	2.69934e-05	0.687262	0.503409	0.537124	3.53237	1.77033	2.58215
LSM8	protein_coding	LSM8 homolog, U6 small nuclear RNA associated	1.07078	2.35607e-06	2.75771e-05	14.9886	13.5093	12.8026	27.9223	31.8481	33.3504
TAF6L	protein_coding	TATA-box binding protein associated factor 6 like	1.30493	2.35992e-06	2.76031e-05	4.17254	3.68662	4.9248	12.0914	10.0852	11.7599
SLC25A14	protein_coding	solute carrier family 25 member 14	1.28475	2.41208e-06	2.81568e-05	6.90374	5.06408	7.51579	16.2015	18.9859	15.9498
MAD2L1	protein_coding	MAD2 mitotic arrest deficient-like 1 (yeast)	1.4935	2.44714e-06	2.85254e-05	13.2345	7.97806	8.8924	26.6844	31.5136	32.5215
FOXF1	protein_coding	forkhead box F1	1.85509	2.45426e-06	2.85889e-05	9.84063	18.2427	10.7715	49.8829	59.2311	42.8816
ENSGALG00000043930	protein_coding	tigger transposable element-derived protein 3-like	1.8873	2.52214e-06	2.93394e-05	1.16203	1.01858	0.84552	5.4529	3.21955	3.3376
TLCD2	protein_coding	TLC domain containing 2	2.25257	2.60598e-06	3.02872e-05	1.51843	0.791391	0.737958	4.70755	6.97863	3.95076
MRPL51	protein_coding	mitochondrial ribosomal protein L51	1.53447	2.61072e-06	3.02872e-05	30.546	21.1916	17.1976	80.5987	69.9693	63.2088
DNAJB1	protein_coding	dnaJ homolog subfamily B member 1-like	1.37357	2.63249e-06	3.04982e-05	18.1554	11.5324	16.919	40.0755	48.2582	41.5268
FEN1	protein_coding	flap structure-specific endonuclease 1	1.5093	2.63789e-06	3.054e-05	9.66258	6.26778	10.8132	27.2747	28.6113	26.0545
ESPL1	protein_coding	extra spindle pole bodies like 1, separase	1.66323	2.68334e-06	3.10241e-05	2.75494	1.93699	3.54809	8.86394	9.07562	10.1262
ADORA2B	protein_coding	adenosine A2b receptor	1.68438	2.73472e-06	3.15753e-05	1.57867	2.00554	1.73227	5.89714	5.02995	7.3776
CPXM1	protein_coding	carboxypeptidase X, M14 family member 1	1.66371	2.76152e-06	3.18201e-05	1.54528	1.86645	1.0386	4.41136	6.07547	4.68846
CCK	protein_coding	cholecystokinin	6.24437	2.79261e-06	3.21565e-05	0.0657478	0	0	2.64357	2.18594	1.10787
SYT4	protein_coding	synaptotagmin 4	2.52462	2.83642e-06	3.2551e-05	0.35688	0.409205	0.184284	1.31859	2.33351	2.21748
AP5S1	protein_coding	adaptor related protein complex 5 sigma 1 subunit	2.36579	2.85442e-06	3.27356e-05	2.71851	2.12529	5.35188	18.9253	22.8782	15.2095
PRKCSH	protein_coding	uncharacterized LOC107050604	1.2429	2.887e-06	3.30425e-05	6.32741	6.78084	8.07653	20.4734	18.2399	15.3863
NIP7	protein_coding	NIP7, nucleolar pre-rRNA processing protein	1.27586	2.89159e-06	3.30728e-05	30.6899	20.4502	26.903	60.7742	69.5575	72.3574
TAF1C	protein_coding	TATA-box binding protein associated factor, RNA polymerase I subunit C-Z	1.15886	2.89632e-06	3.31047e-05	1.56375	1.49605	1.65921	3.56159	4.34442	3.45162
ANGPTL4	protein_coding	angiopoietin like 4	1.92382	2.93407e-06	3.34465e-05	3.23854	5.31415	5.13559	16.3932	25.4247	14.6107
POPDC2	protein_coding	popeye domain containing 2	2.28524	2.98164e-06	3.3898e-05	3.6404	5.33627	1.87981	17.0603	21.6852	18.1309
ANO1	protein_coding	anoctamin 1	2.35992	2.98369e-06	3.38987e-05	2.07555	3.88848	1.36143	14.1883	14.0344	12.2585
KCNJ5	protein_coding	Potassium inwardly rectifying channel subfamily J member 5	1.82249	3.0001e-06	3.40625e-05	2.23224	1.94952	2.3365	11.506	7.12072	6.19483
TNFRSF6B	protein_coding	TNF receptor superfamily member 6b	1.97133	3.01107e-06	3.41415e-05	3.37065	4.98031	3.58243	22.7596	12.0407	15.4742
DGKA	protein_coding	diacylglycerol kinase alpha	0.956147	3.02959e-06	3.43286e-05	9.95296	8.13159	8.09119	19.5854	18.6323	16.3602
ENSGALG00000043329	protein_coding	prothymosin, alpha	1.64927	3.05843e-06	3.46324e-05	216.514	216.651	353.816	948.767	946.682	775.237
CD276	protein_coding	CD276 molecule	1.01382	3.06621e-06	3.46974e-05	11.5507	10.8332	11.5611	20.8772	27.2146	25.6425
ENSGALG00000028985	protein_coding	t-SNARE domain-containing protein 1-like	1.70893	3.08014e-06	3.48319e-05	2.68942	1.78398	3.40875	8.59062	9.48352	9.6557
JAGN1	protein_coding	tubulin tyrosine ligase like 8	0.808101	3.12483e-06	3.52554e-05	35.3372	29.717	32.2633	58.7142	65.8379	58.699
CNP	protein_coding	2',3'-cyclic nucleotide 3' phosphodiesterase	0.9007	3.12586e-06	3.52554e-05	25.9111	20.4113	23.281	50.0398	45.2069	44.304
ENSGALG00000004908	protein_coding	phosphoribosyl pyrophosphate synthetase 1-like 1	0.909181	3.14188e-06	3.53893e-05	50.9657	53.7145	51.3336	92.7792	109.402	112.793
FHL3	protein_coding	four and a half LIM domains 3	0.801191	3.21531e-06	3.61924e-05	73.9285	59.6673	61.52	116.463	130.145	118.598
HNRNPD	protein_coding	heterogeneous nuclear ribonucleoprotein D	0.851298	3.22878e-06	3.63201e-05	16.0909	16.804	18.6527	33.9012	34.5073	31.7855
ENSGALG00000043929	protein_coding	heterogeneous nuclear ribonucleoprotein L-like	1.31554	3.27672e-06	3.67864e-05	32.2757	32.0735	45.777	99.0485	105.925	91.0501
DNAJC9	protein_coding	DnaJ heat shock protein family (Hsp40) member C9	1.35017	3.3533e-06	3.75473e-05	12.3317	9.18795	14.1798	30.2093	36.9136	30.9724
KCNAB2	protein_coding	potassium voltage-gated channel subfamily A regulatory beta subunit 2	1.45556	3.36137e-06	3.76129e-05	3.28305	4.48334	4.94131	11.3391	12.4665	13.7497
TINAGL1	protein_coding	tubulointerstitial nephritis antigen like 1	1.45413	3.376e-06	3.7746e-05	19.825	24.4047	28.6153	81.456	60.7341	72.7269
HCLS1	protein_coding	hematopoietic cell-specific Lyn substrate 1	1.41373	3.37769e-06	3.7746e-05	15.699	16.4525	21.4236	55.1926	42.9805	55.299
ENSGALG00000054536	protein_coding	NA	2.04908	3.44873e-06	3.8439e-05	1.30114	0.806439	1.77957	5.27363	5.22231	6.77735
CTSV	protein_coding	cathepsin V	1.39444	3.53121e-06	3.93069e-05	56.0757	68.1829	47.7302	177.615	185.493	124.769
ENSGALG00000000544	protein_coding	RAB44, member RAS oncogene family	1.89566	3.55112e-06	3.9477e-05	2.20448	1.08513	2.17128	6.38827	7.5216	7.88924
GHDC	protein_coding	GH3 domain containing	1.65651	3.56713e-06	3.96291e-05	4.5545	4.04707	5.62898	21.0415	14.8943	12.45
DSN1	protein_coding	DSN1 homolog, MIS12 kinetochore complex component	0.978939	3.57135e-06	3.96501e-05	14.2761	14.6223	16.4744	34.6025	32.881	28.8929
LENG8	protein_coding	leukocyte receptor cluster member 8	2.09017	3.59433e-06	3.98641e-05	6.83482	6.74952	11.3929	48.7991	41.2619	25.2878
ENSGALG00000031572	protein_coding	NA	4.41189	3.65909e-06	4.04661e-05	0.124515	0.0324481	0	0.845688	1.86291	0.917923
XKR8	protein_coding	XK related 8	1.57192	3.693e-06	4.07881e-05	2.8975	2.04451	3.45276	8.42882	10.4732	8.02771
ENSGALG00000026970	protein_coding	interferon-induced transmembrane protein 1-like	1.51427	3.7465e-06	4.12721e-05	453.169	439.756	675.906	1434.45	1639.15	1756.78
C4	protein_coding	complement 4	1.5981	3.75312e-06	4.12916e-05	3.1849	4.53913	2.76527	13.5225	11.1981	9.48364
INKA2	protein_coding	family with sequence similarity 212, member B	1.4907	3.77597e-06	4.15162e-05	1.28193	1.44175	0.940676	3.40935	4.22469	3.44618
SLCO2A1	protein_coding	solute carrier organic anion transporter family member 2A1	1.55935	3.88544e-06	4.26098e-05	17.3316	13.3212	18.5124	66.5801	42.802	46.3014
ENSGALG00000052010	protein_coding	NA	3.14035	3.91385e-06	4.28663e-05	0.217901	0.151424	0.450076	3.39403	2.73686	1.68286
PGK2	protein_coding	phosphoglycerate kinase 2	1.02218	3.99711e-06	4.375e-05	180.933	132.371	166.019	353.115	335.451	355.888
AKR1B10	protein_coding	aldo-keto reductase family 1 member B10	1.49058	4.05077e-06	4.42211e-05	14.0124	17.7576	21.5087	61.1695	56.6388	44.1699
ENSGALG00000026070	protein_coding	death-associated protein kinase 2-like	1.6916	4.0715e-06	4.43365e-05	2.31353	2.15773	3.43724	7.49821	9.80602	10.2161
TMEM119	protein_coding	transmembrane protein 119	1.44799	4.13004e-06	4.48879e-05	33.1308	49.4083	33.3075	111.726	132.029	97.5722
ENSGALG00000054657	protein_coding	NA	1.62589	4.14994e-06	4.50754e-05	5.91191	8.05862	6.5752	25.2036	27.1146	16.2836
KAT2A	protein_coding	lysine acetyltransferase 2A	0.925662	4.16445e-06	4.51754e-05	7.50587	8.20618	8.93227	16.8054	18.0948	15.5823
BARX1	protein_coding	BARX homeobox 1	4.46837	4.19056e-06	4.54206e-05	0.0983304	0	0.101551	1.28226	2.56089	0.98378
HPDL	protein_coding	4-hydroxyphenylpyruvate dioxygenase-like	1.3377	4.24809e-06	4.59365e-05	3.4475	2.69521	2.764	8.1336	6.98781	8.98121
MFSD5	protein_coding	major facilitator superfamily domain containing 5	1.50736	4.27182e-06	4.61638e-05	11.3251	12.8555	18.1883	41.5097	41.9606	46.3936
POLR2H	protein_coding	RNA polymerase II subunit H	1.15648	4.33546e-06	4.6733e-05	7.95995	6.15481	7.83471	19.8586	17.4361	15.3491
RAI2	protein_coding	retinoic acid induced 2	1.4001	4.38342e-06	4.71605e-05	15.371	20.0394	23.9247	57.9153	61.5874	49.9009
EBNA1BP2	protein_coding	EBNA1 binding protein 2	1.09316	4.42214e-06	4.75171e-05	13.4615	9.45316	11.7951	27.4709	28.3611	23.7873
WDR77	protein_coding	WD repeat domain 77	1.33459	4.47331e-06	4.79762e-05	17.6511	10.9728	11.9461	34.5787	36.9499	37.9791
PSMC5	protein_coding	proteasome 26S subunit, ATPase 5	0.993782	4.50597e-06	4.82961e-05	61.7945	47.0943	52.2151	118.162	127.734	99.272
SNRPGP15	protein_coding	small nuclear ribonucleoprotein polypeptide G pseudogene 15	0.998228	4.58655e-06	4.90364e-05	28.6991	34.8751	31.979	70.007	75.5802	60.3688
ENSGALG00000050637	protein_coding	complement C5a receptor 1	3.90948	4.59444e-06	4.909e-05	0.738714	0.070002	0.832264	11.9684	5.06091	9.33564
MACF1	protein_coding	microtubule-actin crosslinking factor 1	0.95393	4.60344e-06	4.91104e-05	9.82031	11.2532	11.5395	20.8433	25.5565	21.7596
COL1A1	protein_coding	collagen type I alpha 1 chain	1.81588	4.64624e-06	4.94574e-05	111.512	155.311	73.6338	450.289	387.422	447.303
FGF10	protein_coding	fibroblast growth factor 10	1.74644	4.69668e-06	4.9963e-05	2.41789	3.77197	2.05542	9.29458	12.0856	8.48791
ENSGALG00000030587	protein_coding	spectrin beta chain, brain 4-like	1.74898	4.70087e-06	4.99717e-05	6.02451	11.0389	6.19107	28.2149	28.1584	27.8454
ENSGALG00000050440	protein_coding	apolipoprotein F	4.46873	4.71214e-06	5.00338e-05	0.0861713	0.0449117	0.0444968	1.26417	2.29197	0.680628
NOL7	protein_coding	nucleolar protein 7	1.14695	4.83588e-06	5.12201e-05	18.8789	16.0758	19.2913	47.5327	36.9826	44.3848
ENHO	protein_coding	energy homeostasis associated	1.55473	4.91262e-06	5.19683e-05	2.26356	1.66237	2.81586	6.48494	7.86782	6.98902
CSRP1	protein_coding	cysteine and glycine rich protein 1	1.73876	4.93009e-06	5.21183e-05	309.569	548.536	331.716	1210.95	1514.38	1552.32
ARHGAP45	protein_coding	Rho GTPase activating protein 45	1.31897	5.02257e-06	5.29997e-05	14.7204	14.2494	18.4097	34.8881	44.0658	48.2233
ALOX5AP	protein_coding	arachidonate 5-lipoxygenase activating protein	1.72613	5.02613e-06	5.30045e-05	11.5043	14.1822	9.76531	55.0304	31.4374	39.3345
ISL2	protein_coding	ISL LIM homeobox 2	3.87459	5.11859e-06	5.39129e-05	0.0661094	0.206734	0.819295	5.38806	5.4949	6.47489
ENSGALG00000010226	protein_coding	mutY DNA glycosylase	1.68528	5.13206e-06	5.40213e-05	2.68745	1.66567	2.21287	8.05095	9.21679	5.50754
FZD1	protein_coding	frizzled class receptor 1	0.917129	5.15059e-06	5.41496e-05	12.3913	13.9694	11.0584	24.4795	25.7486	25.7095
CYP26B1	protein_coding	cytochrome P450 family 26 subfamily B member 1	2.46702	5.17549e-06	5.43442e-05	0.328696	0.734201	0.727418	4.79659	3.33052	2.5715
CDON	protein_coding	cell adhesion associated, oncogene regulated	2.25902	5.24997e-06	5.50923e-05	1.73553	2.86088	1.58396	11.4914	6.62004	13.5027
MARCKSL1	protein_coding	MARCKS like 1	1.60171	5.40025e-06	5.65302e-05	51.8742	39.4584	65.2102	204.72	172.525	135.511
ID1	protein_coding	inhibitor of DNA binding 1, HLH protein	2.79315	5.46205e-06	5.71069e-05	9.49717	3.73834	5.34994	73.615	37.3166	26.9281
CBX5	protein_coding	chromobox 5	1.70239	5.67925e-06	5.916e-05	22.2703	15.4321	30.5791	83.466	78.1095	77.8238
ISLR2	protein_coding	immunoglobulin superfamily containing leucine rich repeat 2	1.63679	5.75375e-06	5.98629e-05	0.902935	1.39754	0.791219	3.27072	3.54784	3.51551
ENSGALG00000054978	protein_coding	Fc receptor-like protein 3-like	3.33424	5.84698e-06	6.07587e-05	0.254725	0.0929322	0.223607	1.301	3.83925	1.1267
QPCT	protein_coding	glutaminyl-peptide cyclotransferase	1.11462	5.95708e-06	6.16396e-05	3.48191	3.29246	2.74834	7.1081	8.65476	6.44335
ENSGALG00000007538	protein_coding	NA	6.18517	6.04161e-06	6.24007e-05	0.0514813	0	0.159502	12.5316	1.25519	2.76507
ZYX	protein_coding	zyxin	0.733458	6.06544e-06	6.2571e-05	79.3041	73.7208	82.0262	130.438	148.106	141.887
C1QBP	protein_coding	complement C1q binding protein	0.794815	6.07551e-06	6.26369e-05	150.437	138.936	157.71	289.004	263.751	280.822
ENSGALG00000005649	protein_coding	transmembrane protein 150B	1.43594	6.13962e-06	6.32597e-05	4.41134	6.2077	4.47989	13.6623	18.048	12.4274
MAX	protein_coding	MYC associated factor X	2.10162	6.23371e-06	6.40355e-05	6.88985	13.6364	15.7622	67.0054	53.2561	48.4956
RAD9A	protein_coding	RAD9 checkpoint clamp component A	1.67791	6.2697e-06	6.43664e-05	2.92174	3.6982	5.08654	12.9723	16.2363	11.3849
ENSGALG00000050552	protein_coding	chromosome 9 open reading frame 142	1.48186	6.40191e-06	6.56156e-05	3.38525	2.65383	2.10923	6.71901	9.8908	7.83742
ENSGALG00000047323	protein_coding	chromosome 20 open reading frame 27	1.21996	6.40293e-06	6.56156e-05	4.46451	5.20292	6.2431	13.4397	12.7228	13.7548
MAP3K8	protein_coding	mitogen-activated protein kinase kinase kinase 8	1.28262	6.44267e-06	6.59832e-05	1.79259	1.6927	1.61172	4.99605	4.95488	3.42034
BF2	protein_coding	Major histocompatibility complex class I antigen BF2	2.06783	6.45627e-06	6.60827e-05	231.978	181.084	397.927	1466.98	1036.09	1164.5
HEY1	protein_coding	hes related family bHLH transcription factor with YRPW motif 1	1.51022	6.49496e-06	6.64389e-05	6.96931	5.50946	4.29922	20.9416	15.4474	14.8271
MTHFD2	protein_coding	methylenetetrahydrofolate dehydrogenase (NADP+ dependent) 2, methenyltetrahydrofolate cyclohydrolase	1.99355	6.73053e-06	6.87248e-05	6.42661	4.13886	7.22893	22.9085	19.0078	33.7975
P3H4	protein_coding	prolyl 3-hydroxylase family member 4 (non-enzymatic)	1.68928	6.75929e-06	6.89358e-05	5.96899	5.07387	3.30241	19.4981	13.2696	16.6509
ENSGALG00000036042	protein_coding	NA	2.61819	6.82336e-06	6.95061e-05	0.250435	0.174033	0.258637	1.45145	2.08158	1.01102
ENSGALG00000023844	protein_coding	WNT1 inducible signaling pathway protein 2	1.87508	7.01077e-06	7.12448e-05	3.14609	2.15366	3.83107	9.49113	11.2405	15.1817
TNIP3	protein_coding	TNFAIP3 interacting protein 3	2.24201	7.10849e-06	7.21948e-05	2.31875	1.55834	1.44942	13.5935	5.9848	7.35804
ENSGALG00000054212	protein_coding	polyamine oxidase	0.886393	7.14631e-06	7.24925e-05	5.32865	4.76801	5.11356	9.73644	9.7466	10.7022
TEPSIN	protein_coding	ENTH domain containing 2	1.26279	7.15779e-06	7.25657e-05	5.78862	6.87078	5.89093	16.2542	19.2456	12.5929
ENSGALG00000048306	protein_coding	NA	4.00123	7.20839e-06	7.29627e-05	0.100593	0	0.0779159	0.737871	0.752503	1.5626
ZNF282	protein_coding	zinc finger protein 282-like	1.57787	7.24485e-06	7.32738e-05	1.47777	1.5404	2.24909	6.67709	5.1143	5.16035
ENSGALG00000034282	protein_coding	leucine rich repeat and fibronectin type III domain containing 3	1.16019	7.28511e-06	7.35502e-05	1.3218	1.24784	1.4166	2.95409	3.42726	3.20432
COL4A2	protein_coding	collagen type IV alpha 2 chain	1.40722	7.31838e-06	7.38406e-05	40.8122	52.368	31.8894	123.95	106.05	125.736
RFX5	protein_coding	regulatory factor X5	1.21192	7.32254e-06	7.38406e-05	10.6652	10.9287	13.068	32.3139	30.5507	23.7964
PABPC1L	protein_coding	poly(A) binding protein cytoplasmic 1 like	1.81811	7.33177e-06	7.389e-05	0.967079	0.55281	0.515485	2.67815	2.90412	2.1355
ENSGALG00000036263	protein_coding	NA	1.1048	7.34776e-06	7.40074e-05	6.9314	7.07359	7.80918	16.8029	19.7145	14.1401
CHIR-IG1-5	protein_coding	immunoglobulin-like receptor CHIR-AB1-like	3.06251	7.39254e-06	7.43266e-05	0.292954	1.4047	0.847138	7.44944	5.51931	9.87271
POLR2I	protein_coding	RNA polymerase II subunit I	0.780086	7.58963e-06	7.60838e-05	22.4653	18.9356	19.5932	35.6849	38.9537	37.8659
PIGC	protein_coding	phosphatidylinositol glycan anchor biosynthesis class C	1.17197	7.71381e-06	7.71925e-05	12.4243	14.6328	12.6646	32.5261	27.8959	35.6001
GADD45B	protein_coding	growth arrest and DNA damage inducible beta	1.87181	7.7951e-06	7.79247e-05	41.1699	18.8304	21.6507	102.129	121.604	95.9224
TRIM29	protein_coding	tripartite motif containing 29	7.08724	7.82376e-06	7.81093e-05	0.0178087	0	0	1.50951	1.22366	0.168796
SOX18	protein_coding	SRY-box 18	1.72036	7.94754e-06	7.91133e-05	3.91343	4.45875	3.75963	19.6811	10.7922	12.46
ENSGALG00000049851	protein_coding	NA	0.934343	7.95218e-06	7.91133e-05	23.5565	19.6347	17.8588	40.0281	41.1151	43.9024
SNRPD1	protein_coding	small nuclear ribonucleoprotein D1 polypeptide	1.18961	7.95729e-06	7.9118e-05	60.3716	47.496	66.3688	126.898	166.04	135.439
TMEM170B	protein_coding	transmembrane protein 170B	1.77114	8.02192e-06	7.95748e-05	1.30813	1.76644	1.19745	4.16769	4.74455	6.70035
ND6	protein_coding	NADH dehydrogenase subunit 6	2.55189	8.13336e-06	8.04461e-05	18.9295	29.8136	39.0989	293.393	152.056	113.21
LMBR1L	protein_coding	limb development membrane protein 1 like	2.74813	8.16835e-06	8.06985e-05	0.195373	0.101827	0.403545	1.52157	1.47956	2.05756
NOS3	protein_coding	nitric oxide synthase, endothelial-like	2.08173	8.37149e-06	8.24238e-05	0.67838	1.54155	0.966825	6.01549	4.22518	4.31515
EXOSC3	protein_coding	exosome component 3	0.959789	8.41941e-06	8.26399e-05	10.8692	8.47862	9.21803	20.2595	20.9005	18.5726
C3	protein_coding	complement component 3	1.1941	8.46974e-06	8.30025e-05	23.8623	18.2881	22.7439	51.433	46.4756	61.0916
IL8	protein_coding	interleukin 8-like 2	2.71773	8.49e-06	8.31533e-05	4.76574	4.78597	10.3838	68.0205	49.7244	24.9725
NOB1	protein_coding	NIN1/PSMD8 binding protein 1 homolog	1.16537	8.50507e-06	8.32052e-05	16.8189	14.9808	20.908	40.132	48.0286	39.4083
SPRYD3	protein_coding	SPRY domain containing 3	1.04456	8.59261e-06	8.3869e-05	26.2312	25.3191	32.2097	67.1109	59.0109	59.9051
HNRNPUL1	protein_coding	heterogeneous nuclear ribonucleoprotein U like 1	1.38344	9.00771e-06	8.75696e-05	5.56886	4.90985	7.80346	18.0483	16.5575	16.7935
CCDC102A	protein_coding	coiled-coil domain containing 102A	1.74735	9.08006e-06	8.81221e-05	3.04841	6.16455	4.91127	17.3254	18.6149	15.3778
ENSGALG00000050785	protein_coding	NA	3.81835	9.18268e-06	8.90673e-05	0.0432536	0.0225434	0.134011	1.55112	0.982679	0.523849
ENSGALG00000052798	protein_coding	NA	6.22685	9.292e-06	9.00663e-05	0	0	0	1.43026	0.680691	1.84813
TMPRSS13	protein_coding	transmembrane serine protease 13	1.68526	9.30064e-06	9.00663e-05	3.20897	3.07949	3.36667	11.6793	7.79004	13.7325
LRP8	protein_coding	LDL receptor related protein 8	1.81483	9.51818e-06	9.20595e-05	2.10028	0.995131	1.77469	5.96526	5.42229	6.93728
ENSGALG00000041973	protein_coding	primase (DNA) subunit 1	0.971895	9.55821e-06	9.23418e-05	15.4583	11.7035	14.4522	29.1322	28.3573	30.1176
ITPA	protein_coding	inosine triphosphatase	1.3583	9.66929e-06	9.33092e-05	12.1294	7.38245	9.16382	23.1773	29.4108	26.3196
ITGA2	protein_coding	integrin subunit alpha 2	1.59422	9.70692e-06	9.36193e-05	2.91683	2.12619	2.73851	10.7726	6.37471	8.03403
KIF18B	protein_coding	kinesin family member 18B	1.34795	9.76451e-06	9.40151e-05	1.95555	2.18232	2.8512	7.0253	5.88977	6.2511
MLLT11	protein_coding	myeloid/lymphoid or mixed-lineage leukemia; translocated to, 11	2.58725	9.94e-06	9.55557e-05	2.57591	8.05523	2.95586	30.4805	33.3052	24.4151
HOXD8	protein_coding	homeobox D8	1.83964	9.9435e-06	9.55557e-05	5.00938	8.11136	5.47481	23.2017	32.1239	16.8511
MHM2	protein_coding	male hypermethylated region 2	7.80251	9.94806e-06	9.55557e-05	0	0	0	17.4636	1.27214	7.05182
TUBA1A	protein_coding	tubulin alpha 1a	1.58983	1.01188e-05	9.70421e-05	41.3298	47.754	32.3134	132.644	170.149	92.1506
FAM110D	protein_coding	family with sequence similarity 110 member D	2.23725	1.0131e-05	9.71052e-05	3.19631	4.8528	2.0093	22.8792	15.7093	12.4402
HBEGF	protein_coding	heparin binding EGF like growth factor	1.55352	1.01681e-05	9.74061e-05	4.51898	3.96674	5.21966	16.6061	10.807	15.7176
ENSGALG00000007381	protein_coding	NA	2.01822	1.02238e-05	9.78841e-05	12.9858	16.0715	26.5315	102.429	65.9867	74.9208
WNT5B	protein_coding	Wnt family member 5B	2.72037	1.06667e-05	0.000101498	1.18997	1.68832	1.26308	7.65105	17.4005	4.73433
ENSGALG00000039072	protein_coding	dnaJ homolog subfamily A member 1-like	1.25098	1.07571e-05	0.000102163	5.42551	5.79684	7.03902	14.5554	18.9779	13.4632
ENSGALG00000045164	protein_coding	NA	5.18035	1.07751e-05	0.000102243	0	0.076327	0.0756219	2.86459	1.37955	1.61941
SH2D3C	protein_coding	SH2 domain containing 3C	1.39865	1.08122e-05	0.000102503	3.80101	4.13331	5.54901	12.2641	15.3936	10.8229
RELA	protein_coding	RELA proto-oncogene, NF-kB subunit	1.64268	1.08145e-05	0.000102503	3.93128	5.35566	7.11511	20.007	20.188	15.29
RGS20	protein_coding	regulator of G-protein signaling 20	1.78975	1.0959e-05	0.000103642	1.49131	1.27188	2.24023	5.59845	5.55922	7.42448
ZFPM1	protein_coding	zinc finger protein, FOG family member 1	1.98385	1.12693e-05	0.000106399	0.771019	0.767165	1.52015	3.94177	4.11703	4.98268
MRPL43	protein_coding	mitochondrial ribosomal protein L43	1.46633	1.14346e-05	0.000107721	19.658	27.1291	29.4519	82.2897	86.3762	59.4835
DDX28	protein_coding	DEAD-box helicase 28	1.08384	1.16747e-05	0.000109802	6.91613	5.19237	5.35698	12.2578	15.1927	12.3562
ENSGALG00000027407	protein_coding	G protein-coupled receptor 132	1.12053	1.18411e-05	0.000111243	3.11575	2.37001	2.43509	5.60499	6.08943	6.76218
P4HA3	protein_coding	prolyl 4-hydroxylase subunit alpha 3	1.47804	1.19637e-05	0.000112174	3.81334	4.87252	3.7265	9.71374	15.9502	11.6593
APBA3	protein_coding	amyloid beta (A4) precursor protein-binding, family A, member 3	1.3571	1.2123e-05	0.000113392	3.57173	2.70452	4.50649	10.1246	9.91455	9.70547
ASB16	protein_coding	ankyrin repeat and SOCS box containing 16	3.19794	1.21563e-05	0.000113641	0.13686	0.0951071	0.282685	2.57791	1.41563	1.10502
ENSGALG00000039008	protein_coding	uncharacterized LOC776594	1.14425	1.21841e-05	0.000113838	19.5541	21.393	14.6545	45.0186	40.8868	45.8519
RRP15	protein_coding	ribosomal RNA processing 15 homolog	1.22541	1.22326e-05	0.000114229	8.23114	5.89874	8.87263	18.169	20.9239	18.7999
OPCML	protein_coding	opioid binding protein/cell adhesion molecule like	2.01008	1.22445e-05	0.000114278	0.266473	0.462944	0.458667	1.59266	1.7719	1.77735
MVD	protein_coding	mevalonate diphosphate decarboxylase	2.1531	1.23149e-05	0.000114872	4.85749	2.19994	5.63933	23.954	21.199	15.7349
RARA	protein_coding	retinoic acid receptor alpha	1.43307	1.23509e-05	0.000115145	12.0209	19.2775	17.5546	48.8239	53.4391	40.5282
ENSGALG00000044851	protein_coding	inter-alpha-trypsin inhibitor heavy chain family member 6	1.79008	1.24113e-05	0.000115645	0.874701	0.39076	0.593629	2.41707	2.43731	2.05292
ATP6V0E2	protein_coding	ATPase H+ transporting V0 subunit e2	1.31569	1.24222e-05	0.000115683	5.12366	3.28665	3.93468	11.2785	12.2301	9.54665
RAD51	protein_coding	RAD51 recombinase	1.32964	1.25108e-05	0.00011638	8.13275	5.16272	7.44004	19.0518	16.7475	20.0342
TCIRG1	protein_coding	T-cell immune regulator 1, ATPase H+ transporting V0 subunit a3	1.79389	1.25431e-05	0.000116618	12.3808	14.8564	17.2764	78.7225	46.1088	41.7846
ENSGALG00000045036	protein_coding	NA	2.87678	1.27227e-05	0.000117966	0.746639	0.311313	1.6964	7.14006	6.28869	8.33495
SNRPD3	protein_coding	small nuclear ribonucleoprotein D3 polypeptide	0.674863	1.27678e-05	0.000118319	60.1894	55.7889	54.7909	92.5954	97.915	102.217
ENSGALG00000043606	protein_coding	NA	1.73541	1.28445e-05	0.000118965	3.39285	3.8789	4.55893	19.4657	12.8167	10.2584
ENSGALG00000050752	protein_coding	NA	2.2602	1.28635e-05	0.000119012	25.7103	16.3646	41.8258	190.63	119.521	123.402
AHSA1	protein_coding	activator of Hsp90 ATPase activity 1	1.36526	1.30268e-05	0.000120262	39.8207	25.2554	39.341	95.6774	111.181	82.9394
KMT5C	protein_coding	lysine methyltransferase 5C	1.5166	1.34048e-05	0.000123351	4.88985	5.18811	6.94376	19.3574	20.467	12.9202
FUT7	protein_coding	fucosyltransferase 7	2.3187	1.34324e-05	0.000123538	2.37554	0.790282	1.40937	6.5361	7.72999	10.0603
ENSGALG00000037807	protein_coding	NOP2 nucleolar protein	1.00035	1.35409e-05	0.000124468	17.4369	12.2935	14.2427	32.0404	33.8352	28.6471
ENSGALG00000035641	protein_coding	seryl-tRNA synthetase 2, mitochondrial	1.27904	1.39221e-05	0.00012756	4.54714	5.84918	5.54535	15.9806	14.5819	11.2078
JPH3	protein_coding	junctophilin 3	1.75254	1.40868e-05	0.00012893	1.71048	2.31126	2.06092	6.29918	10.4611	5.47085
THEMIS2	protein_coding	thymocyte selection associated family member 2	2.82321	1.41268e-05	0.000129226	3.0591	3.09013	5.08092	49.2478	13.4211	22.8505
MAP2K3	protein_coding	mitogen-activated protein kinase kinase 3	1.18182	1.42172e-05	0.000129811	9.98507	10.6551	14.3065	28.6494	29.5018	27.4114
ENSGALG00000048771	protein_coding	sperm associated antigen 5	1.8	1.42196e-05	0.000129811	6.26228	4.07762	8.98151	25.2139	23.0346	24.2231
OR51E2	protein_coding	olfactory receptor family 51 subfamily E member 2	2.2083	1.42211e-05	0.000129811	4.77849	2.72399	2.31328	15.2538	23.2516	10.3794
DEF6	protein_coding	DEF6, guanine nucleotide exchange factor	1.57375	1.42342e-05	0.00012986	9.15066	10.6641	12.0624	23.7791	38.2026	40.2237
TMEM268	protein_coding	transmembrane protein 268	1.73156	1.43331e-05	0.000130553	3.84637	4.25238	5.41684	22.2671	13.124	13.0116
LYPLA2	protein_coding	lysophospholipase II	1.02748	1.44426e-05	0.000131481	13.434	11.2564	13.9923	26.8939	26.4431	31.2822
TUBB3	protein_coding	tubulin, beta 3 class III	1.6304	1.45416e-05	0.00013224	6.4129	5.44679	4.49706	22.5413	20.0489	11.9649
MAST3	protein_coding	microtubule associated serine/threonine kinase 3	1.58768	1.52358e-05	0.00013789	3.17362	3.84822	4.1605	15.4279	12.633	8.30792
TIMELESS	protein_coding	timeless circadian clock	1.53427	1.52924e-05	0.000138183	1.6716	1.11402	2.00935	5.50912	5.22355	4.24234
Pou5f3	protein_coding	POU domain class 5 transcription factor 3	0.834706	1.54495e-05	0.000139455	7.67221	8.37655	6.8989	14.3748	15.0263	14.5926
IKBKE	protein_coding	inhibitor of kappa light polypeptide gene enhancer in B-cells, kinase epsilon	2.06854	1.5586e-05	0.000140463	4.67973	2.37485	5.32054	24.602	16.4005	14.8501
ENSGALG00000048077	protein_coding	NA	2.31396	1.58767e-05	0.000142631	1.71727	1.40647	2.40691	6.39823	9.2439	13.8223
TESC	protein_coding	tescalcin	1.85077	1.5939e-05	0.000143115	1.6911	3.08485	2.61973	12.037	8.05885	8.63768
LRFN1	protein_coding	leucine rich repeat and fibronectin type III domain containing 1	1.63324	1.60188e-05	0.000143644	4.14645	7.29616	5.30371	16.7422	17.1585	21.9541
CD3D	protein_coding	CD3d molecule	1.77066	1.6123e-05	0.000144352	28.757	41.4442	46.2917	99.6967	157.155	171.902
AMOTL2	protein_coding	angiomotin like 2	1.32276	1.62564e-05	0.000145428	5.89893	3.87155	3.49733	11.2775	12.6209	11.6483
SP6	protein_coding	Sp6 transcription factor	4.23015	1.64182e-05	0.000146799	0.134312	0.070002	0	1.60552	1.04195	1.48522
ENSGALG00000054964	protein_coding	putative Ensembl gene ENSGALG00000007530	3.74652	1.66564e-05	0.000148617	1.23015	0.87735	0.300892	23.0421	5.1662	6.20484
ANKRD13B	protein_coding	ankyrin repeat domain 13B	2.30195	1.68322e-05	0.000149872	0.396475	1.10207	1.16014	4.63161	5.529	4.07105
PATL2	protein_coding	PAT1 homolog 2	1.33874	1.69843e-05	0.000151147	1.79208	1.50413	2.28342	5.43767	4.59116	5.14721
LCP2	protein_coding	lymphocyte cytosolic protein 2	1.25	1.708e-05	0.000151603	11.6927	15.8447	16.9377	40.8611	35.158	38.0115
RGS17	protein_coding	regulator of G-protein signaling 17	3.60653	1.71598e-05	0.000152232	0.244908	0.127644	0.126465	2.21784	3.66414	0.73078
MCAM	protein_coding	melanoma cell adhesion molecule	1.77185	1.73806e-05	0.00015403	7.42197	15.6837	10.3213	37.0331	43.8143	42.429
HS3ST2	protein_coding	heparan sulfate-glucosamine 3-sulfotransferase 2	2.00225	1.74352e-05	0.000154354	1.86038	2.75966	1.47793	11.5857	8.6435	6.10378
GPATCH4	protein_coding	G-patch domain containing 4	1.49097	1.75371e-05	0.000154933	6.58469	7.55546	8.90899	29.6207	22.6278	17.7397
MRPS12	protein_coding	mitochondrial ribosomal protein S12	1.70506	1.77145e-05	0.000156258	14.5337	13.5923	24.6889	68.6364	66.3846	51.354
ENSGALG00000029558	protein_coding	NA	2.83267	1.79577e-05	0.000158096	0.187826	0.326311	0.193978	1.90503	2.42851	1.12091
PTGS1	protein_coding	prostaglandin-endoperoxide synthase 1 (prostaglandin G/H synthase and cyclooxygenase)	1.30195	1.79751e-05	0.000158148	2.86428	2.87194	2.19744	6.0177	8.82765	6.23408
GPR18	protein_coding	G protein-coupled receptor 18	0.887619	1.81381e-05	0.0001595	6.17544	5.15956	5.50137	10.809	11.6503	11.0214
CARTPT	protein_coding	CART prepropeptide	5.86681	1.82014e-05	0.000159891	0.119611	0	0.370585	1.29981	12.3279	17.1315
ENSGALG00000049875	protein_coding	NA	3.50758	1.83592e-05	0.000161028	1.26536	0.439662	1.3068	7.792	20.1	9.32819
TAPBP	protein_coding	TAP binding protein	1.8469	1.83912e-05	0.000161226	60.1394	75.8914	109.353	411.856	247.454	293.359
ENSGALG00000054270	protein_coding	H1 histone family member O, oocyte specific	5.78756	1.84903e-05	0.000161928	0	0	0	0.917779	0.655185	1.24522
CD81	protein_coding	CD81 molecule	1.35084	1.85091e-05	0.000162009	95.4579	120.826	75.3865	281.957	304.537	215.626
NKX6-1	protein_coding	NK6 homeobox 1	3.34704	1.85576e-05	0.000162267	1.05678	0.550785	0.181899	3.1581	7.61262	8.62528
ANKRD66	protein_coding	ankyrin repeat domain 66	3.21898	1.86325e-05	0.000162839	0.659281	0.549778	0.27235	3.72548	8.32935	2.91613
ENSGALG00000001805	protein_coding	matrix remodeling associated 7	2.13755	1.87632e-05	0.000163787	4.8519	7.24589	5.49262	21.445	19.3886	41.8114
SLC25A25	protein_coding	solute carrier family 25 member 25	1.18162	1.87699e-05	0.000163787	8.38741	5.88368	8.25275	16.0582	19.2759	19.5364
TGFBI	protein_coding	transforming growth factor beta induced	1.1332	1.89318e-05	0.000165031	96.3097	109.579	91.4657	203.794	219.025	276.612
ENSGALG00000048919	protein_coding	uncharacterized LOC107055217	5.69096	1.92076e-05	0.00016735	0	0	0	1.25497	0.814451	1.21621
MIDN	protein_coding	midnolin	1.76873	1.93368e-05	0.000168303	8.12647	6.62939	13.7201	37.4998	35.7112	31.6782
ENSGALG00000045021	protein_coding	GTPase IMAP family member 5-like	1.7564	1.96385e-05	0.000170755	1.02538	1.04609	1.37439	3.03461	3.98937	5.46825
GPNMB	protein_coding	glycoprotein nmb	4.23348	1.97431e-05	0.000171417	0.0586544	0	0.0605754	0.509916	0.49836	1.37956
TMED3	protein_coding	transmembrane p24 trafficking protein 3	1.15368	1.97485e-05	0.000171417	10.8743	11.5087	12.9494	23.0312	31.0507	30.5585
PCNA	protein_coding	proliferating cell nuclear antigen	1.37185	1.97549e-05	0.000171417	69.1466	40.4161	52.2977	137.388	142.223	168.219
NINJ1	protein_coding	ninjurin 1	1.50475	1.98728e-05	0.000172265	4.8819	5.77383	3.9995	19.0781	14.6703	11.0489
RPL37A	protein_coding	ribosomal protein L37a	1.33566	2.00221e-05	0.000173382	45.8659	67.4047	49.7868	140.743	180.399	123.934
CTPS1	protein_coding	CTP synthase 1	0.864824	2.00399e-05	0.000173448	12.0957	10.8934	12.1443	20.2752	23.9093	24.5712
CBX1	protein_coding	chromobox 1	1.18783	2.0136e-05	0.000174103	12.8684	18.3899	16.9875	40.2605	43.5316	34.9735
SAMD4A	protein_coding	sterile alpha motif domain containing 4A	0.888822	2.01469e-05	0.000174109	15.275	18.9751	16.7241	32.6056	34.4614	34.5319
NABP2	protein_coding	nucleic acid binding protein 2	1.6419	2.03788e-05	0.000176024	5.84083	7.19535	10.8761	28.2739	29.6192	22.9272
DOK1	protein_coding	docking protein 1	1.36886	2.0442e-05	0.000176481	6.2315	5.13503	8.52281	18.5308	20.0648	16.85
CCM2L	protein_coding	CCM2 like scaffolding protein	1.63737	2.10947e-05	0.00018138	0.685684	0.714744	0.708141	2.84081	2.18473	2.03097
GAL3ST2	protein_coding	galactose-3-O-sulfotransferase 2	4.91406	2.2169e-05	0.000189281	0.027666	0.144193	0.0285721	0.390839	2.54484	3.52548
EMG1	protein_coding	EMG1, N1-specific pseudouridine methyltransferase	1.68015	2.22818e-05	0.000190149	10.1868	5.50302	5.14502	23.6751	27.4408	20.4382
ACTB	protein_coding	actin, beta	0.779103	2.24945e-05	0.000191484	2847.08	2556.97	2874.3	5424.45	4694.01	5139.35
MYCL	protein_coding	v-myc avian myelocytomatosis viral oncogene lung carcinoma derived homolog	2.45689	2.25463e-05	0.000191829	0.252565	0.376099	0.484412	1.41152	3.31886	1.8999
IGSF9	protein_coding	immunoglobulin superfamily member 9	1.1748	2.28979e-05	0.000194239	3.12805	3.31184	4.07618	8.93413	9.72839	7.0025
FN1	protein_coding	fibronectin 1	2.14436	2.30008e-05	0.000195015	57.5943	99.7772	41.8695	288.868	245.252	407.702
PPP1R1A	protein_coding	protein phosphatase 1 regulatory inhibitor subunit 1A	5.78796	2.3348e-05	0.000197762	0	0	0	3.7323	1.75676	3.33882
HNRNPA2B1	protein_coding	heterogeneous nuclear ribonucleoprotein A2/B1	0.919473	2.35966e-05	0.00019957	91.4194	77.1035	99.5805	175.772	204.036	166.79
ENSGALG00000047648	protein_coding	NA	3.09891	2.39226e-05	0.000201826	0.184858	0.224808	0.0954561	1.0379	0.990194	2.5633
UBTD1	protein_coding	ubiquitin domain containing 1	2.07223	2.40567e-05	0.000202757	5.2349	1.81892	4.20494	16.1532	16.3303	18.1728
RNASEH2A	protein_coding	ribonuclease H2 subunit A-like	1.40065	2.43153e-05	0.000204734	5.14941	5.71847	8.06399	18.7991	16.0387	18.9984
ENSGALG00000054834	protein_coding	NA	2.5048	2.4544e-05	0.000206376	0.604825	0.945687	0.624634	3.12199	4.69206	5.41421
MPV17L2	protein_coding	MPV17 mitochondrial inner membrane protein like 2	0.896154	2.47101e-05	0.000207545	17.0772	20.5655	18.505	37.6778	41.2208	33.7895
TNFAIP2	protein_coding	TNF alpha induced protein 2	0.934443	2.48236e-05	0.000208293	22.2933	22.7568	22.5275	48.9137	53.1382	37.3469
ENSGALG00000031002	protein_coding	glucosylceramidase-like	1.53412	2.50576e-05	0.000209843	7.74645	9.97281	8.22328	34.6448	28.0465	18.4939
TMEM214	protein_coding	transmembrane protein 214	1.25306	2.52103e-05	0.000211019	17.3422	16.1131	24.1085	53.314	50.9294	43.8771
RILPL2	protein_coding	Rab interacting lysosomal protein like 2	1.43423	2.55077e-05	0.000213299	18.51	27.6943	29.2512	61.9917	83.381	75.0339
GNAI2	protein_coding	G protein subunit alpha i2	0.873955	2.55897e-05	0.000213879	69.7919	81.6579	72.3907	160.709	135.751	144.672
ATP6	protein_coding	ATP synthase F0 subunit 6	1.31988	2.57049e-05	0.000214737	2360.52	3843.74	3307.62	9008.7	8755.3	7891.1
IL1RAP	protein_coding	interleukin 1 receptor accessory protein	1.56511	2.57409e-05	0.000214932	2.55422	3.36998	2.01069	10.2486	6.75012	8.18271
ENSGALG00000025872	protein_coding	protein-glutamine gamma-glutamyltransferase 6-like	6.46509	2.58985e-05	0.000216037	0	0	0.0368933	1.24225	2.25664	0.300973
SLC41A1	protein_coding	solute carrier family 41 member 1	0.894069	2.59167e-05	0.000216083	7.23135	6.02466	6.46873	12.3863	12.6915	14.2404
UPRT	protein_coding	uracil phosphoribosyltransferase homolog	1.07435	2.63143e-05	0.000219076	13.4363	11.3986	14.0565	26.0418	35.4539	26.8304
SERPINH1	protein_coding	serpin family H member 1	1.34566	2.64444e-05	0.000219944	93.7892	117.244	69.6513	220.177	284.735	261.844
ENSGALG00000050158	protein_coding	NA	1.66076	2.67591e-05	0.000222345	0.914242	0.935662	1.64803	4.17271	4.31072	3.48368
ENSGALG00000013624	protein_coding	family with sequence similarity 65, member B	1.03733	2.69956e-05	0.000224201	4.27973	4.36198	3.09393	8.07425	8.93263	8.83904
THYN1	protein_coding	thymocyte nuclear protein 1	1.27273	2.72154e-05	0.000225696	36.1833	33.3165	46.0876	80.8686	115.555	104.728
SF3B5	protein_coding	splicing factor 3b subunit 5	0.919503	2.74058e-05	0.000227054	44.8691	48.9307	51.7709	88.6844	114.202	94.1713
ENSGALG00000049516	protein_coding	NA	3.31756	2.75401e-05	0.000228056	0.0530139	0.248673	0.0547502	1.81471	1.14567	0.865381
K123	protein_coding	K123 protein	1.50768	2.75678e-05	0.000228174	3.34135	3.2093	3.37684	13.6423	7.64411	9.02349
ST8SIA2	protein_coding	ST8 alpha-N-acetyl-neuraminide alpha-2,8-sialyltransferase 2	2.41954	2.77086e-05	0.000229117	1.34187	0.582807	1.79001	4.79991	9.35644	7.3014
MSX1	protein_coding	msh homeobox 1	4.92917	2.7733e-05	0.000229207	0.0542296	0	0.0560057	1.06076	1.80299	0.799559
POLE4	protein_coding	DNA polymerase epsilon 4, accessory subunit	1.37516	2.82158e-05	0.000232859	36.7986	22.1625	29.3897	67.3592	94.9765	83.709
SEC11A	protein_coding	SEC11 homolog A, signal peptidase complex subunit	0.685784	2.82834e-05	0.000233191	36.944	37.1869	36.9161	59.5308	69.7749	62.9643
TCF7L1	protein_coding	transcription factor 7 like 1	1.7134	2.85066e-05	0.000234918	1.03831	2.08732	1.34039	5.52074	4.76718	5.46742
SH2D4A	protein_coding	SH2 domain containing 4A	1.84574	2.8725e-05	0.00023626	0.903905	1.10466	1.73826	6.09685	4.52513	3.93906
SOCS1L	protein_coding	suppressor of cytokine signalling 1-like protein	1.63891	2.89709e-05	0.000238168	2.74101	2.17487	1.90127	6.09066	10.6546	6.1611
CD180	protein_coding	CD180 molecule	1.61174	2.97049e-05	0.00024338	1.90343	2.13672	1.90529	8.87842	4.868	5.76702
ENSGALG00000025899	protein_coding	threonylcarbamoyl-AMP synthase-like	7.06171	3.05465e-05	0.000249436	0	0.0524649	0	5.96179	1.61762	0.424051
GCH1	protein_coding	GTP cyclohydrolase 1	2.25983	3.08857e-05	0.000251724	7.24297	4.69492	3.77152	41.2726	16.4587	22.499
CREM	protein_coding	cAMP responsive element modulator	0.897312	3.13118e-05	0.000255074	20.6234	16.3182	16.0503	33.1364	40.4566	32.5194
ENSGALG00000046729	protein_coding	macrophage mannose receptor 1-like	1.74136	3.17239e-05	0.000257938	0.366491	0.420225	0.416343	1.27444	1.5028	1.54386
ENO2	protein_coding	enolase 2	1.48316	3.17976e-05	0.000258414	1.60147	1.3602	1.1945	3.64176	5.55452	3.34191
ENSGALG00000044151	protein_coding	MORN repeat containing 5	1.63733	3.18775e-05	0.000258879	1.08786	0.793778	0.898794	3.19188	3.73742	2.40591
ENSGALG00000031281	protein_coding	NA	0.943796	3.18852e-05	0.000258879	4.55493	3.7841	3.99672	8.07602	9.7164	7.75451
RDH5	protein_coding	retinol dehydrogenase 5	1.17739	3.2389e-05	0.00026247	2.21795	1.69738	1.97165	4.75945	5.63168	3.962
ENSGALG00000052092	protein_coding	NA	2.88933	3.24175e-05	0.000262576	1.54342	1.4232	0.429147	14.45	6.6446	5.81408
PPRC1	protein_coding	peroxisome proliferator-activated receptor gamma, coactivator-related 1	1.5398	3.2522e-05	0.000263102	2.52825	2.48899	4.32275	9.69235	9.80672	9.82205
SEC61G	protein_coding	Sec61 translocon gamma subunit	1.05924	3.25288e-05	0.000263102	94.192	75.6081	63.5149	192.504	171.187	157.726
ALDOC	protein_coding	aldolase, fructose-bisphosphate C	1.67586	3.27726e-05	0.000264823	219.45	186.402	344.352	1031.2	725.683	826.425
CYP11A1	protein_coding	cytochrome P450 family 11 subfamily A member 1	2.26448	3.29958e-05	0.0002665	0.369453	0.727431	0.763106	2.09663	3.32104	4.19348
DUSP6	protein_coding	dual specificity phosphatase 6	1.37134	3.31203e-05	0.000267225	10.5051	11.9403	8.41181	35.6237	28.8025	21.5508
ENSGALG00000054999	protein_coding	NA	1.57846	3.37756e-05	0.000271511	3.91201	5.18634	3.05952	13.7028	15.9949	9.51977
NCKAP1L	protein_coding	NCK associated protein 1 like	1.3153	3.38116e-05	0.000271642	6.97727	8.46555	11.2164	25.8985	23.5012	22.2648
OVOL1	protein_coding	ovo like transcriptional repressor 1	2.43701	3.38944e-05	0.000271953	0.492323	0.153957	0.305069	1.33751	2.29158	1.9184
PSMD4	protein_coding	proteasome 26S subunit, non-ATPase 4	1.02778	3.40486e-05	0.000273062	54.6142	45.9647	60.0437	117.63	136.295	99.5125
PFDN6	protein_coding	prefoldin subunit 6	1.23902	3.45876e-05	0.000277123	8.59425	13.3657	12.0721	29.8198	29.4005	27.5021
ENSGALG00000052844	protein_coding	NA	1.43323	3.49293e-05	0.000279599	2.88314	3.10307	3.67959	8.48228	12.5731	7.23293
ENSGALG00000021301	protein_coding	tripartite motif containing 69	1.40732	3.59288e-05	0.000286925	1.72962	1.74283	2.14353	5.95199	5.94223	4.18954
WNT10A	protein_coding	Wnt family member 10A	5.90687	3.59667e-05	0.000287093	0.101371	0	0	3.74542	2.30305	0.587168
ENSGALG00000013883	protein_coding	small nuclear ribonucleoprotein U4/U6.U5 subunit 27	1.24792	3.69207e-05	0.000294047	17.323	18.0572	24.1604	42.9278	58.2225	51.4913
ENSGALG00000032041	protein_coding	NA	3.35802	3.69241e-05	0.000294047	0.74203	0.618783	0.306533	10.1602	6.41434	1.87551
DDB2	protein_coding	damage specific DNA binding protein 2	0.779856	3.70276e-05	0.000294509	4.25498	4.12023	3.69797	7.75698	7.55004	6.97875
SMIM18	protein_coding	small integral membrane protein 18	1.50355	3.71188e-05	0.000294997	1.63098	0.890528	1.20314	4.30434	3.32813	3.68067
STRA6	protein_coding	stimulated by retinoic acid 6	4.68197	3.713e-05	0.000294997	0	0	0.0809061	0.567548	0.549862	1.10005
ENSGALG00000053285	protein_coding	mothers against decapentaplegic homolog 6-like	2.42349	3.72394e-05	0.0002957	1.21099	0.74254	0.809248	8.16683	5.24989	2.55069
P2RX5	protein_coding	purinergic receptor P2X 5	1.896	3.74111e-05	0.000296678	3.78847	1.97451	3.29914	8.56527	11.4215	16.0268
MYOC	protein_coding	myocilin	2.86593	3.77219e-05	0.000298864	0.410971	0.856777	0.636646	4.52183	8.48287	2.16405
ENSGALG00000046741	protein_coding	NA	1.5063	3.78076e-05	0.000299404	1.50919	1.71949	2.60978	6.14059	5.60111	6.13579
ENSGALG00000032820	protein_coding	NA	3.21495	3.78874e-05	0.000299896	0.444875	0.231865	0.172292	4.29056	1.17095	2.92822
HELT	protein_coding	helt bHLH transcription factor	5.58823	3.80419e-05	0.00030084	0	0	0	0.975664	0.663341	1.26072
ENSGALG00000052526	protein_coding	uncharacterized LOC107054877	1.49758	3.82584e-05	0.000302271	4.72357	4.65323	2.46594	12.2122	12.2243	11.3978
ENSGALG00000052797	protein_coding	NA	2.13874	3.83005e-05	0.000302464	25.6446	38.8441	59.1763	274.324	163.418	152.338
ENSGALG00000051458	protein_coding	NA	2.11151	3.83676e-05	0.000302714	6.69036	8.33467	16.8524	55.6805	54.4337	39.5257
ENSGALG00000029381	protein_coding	NA	1.81834	3.87942e-05	0.000305919	49.4936	55.7068	74.6332	328.76	171.117	184.141
UBE2M	protein_coding	ubiquitin conjugating enzyme E2 M	1.24069	3.88707e-05	0.000305975	54.486	61.2898	82.1792	182.173	175.504	147.926
RPS27	protein_coding	ribosomal protein S27	1.19275	3.94314e-05	0.000310101	553.127	771.87	585.969	1320.9	1818.79	1571.55
ENSGALG00000048019	protein_coding	NA	2.50692	3.95671e-05	0.000310882	0.884974	2.76744	2.2849	15.868	8.17306	12.2714
SRSF4	protein_coding	serine and arginine rich splicing factor 4	0.963885	4.01582e-05	0.000314656	5.30778	6.19806	4.78774	11.0248	12.7698	10.4367
ENSGALG00000045362	protein_coding	NA	3.07344	4.05691e-05	0.000317481	1.60789	1.4366	0.474443	6.48993	18.0739	7.49905
TMCC2	protein_coding	transmembrane and coiled-coil domain family 2	1.40281	4.06433e-05	0.000317726	3.68375	4.50192	2.59749	8.72404	11.9941	9.95295
MEA1	protein_coding	male-enhanced antigen 1	1.27978	4.09086e-05	0.000319586	27.6128	34.6027	41.685	101.744	95.4843	75.6403
CHST2	protein_coding	carbohydrate sulfotransferase 2	1.98434	4.13427e-05	0.00032275	6.17896	5.44544	11.0223	23.2571	32.9317	40.3454
PORCN	protein_coding	porcupine O-acyltransferase	2.38222	4.14341e-05	0.000323308	0.334378	0.13942	0.517994	2.21654	1.96404	1.40859
N4BP3	protein_coding	NEDD4 binding protein 3	1.09202	4.14522e-05	0.000323308	3.32257	4.5024	4.40802	9.02656	9.46048	9.60916
MLKL	protein_coding	mixed lineage kinase domain like pseudokinase	1.53742	4.20848e-05	0.000327643	1.95495	1.30073	2.53447	6.41853	6.22312	5.47564
IL2RG	protein_coding	interleukin 2 receptor subunit gamma	1.40974	4.25295e-05	0.000330953	25.7041	39.318	41.8237	101.401	92.655	111.946
ENSGALG00000023472	protein_coding	sulfotransferase family cytosolic 2B member 1-like	1.7814	4.28685e-05	0.000333439	3.13879	3.96795	4.55202	11.3213	21.0933	11.1124
PSTPIP2	protein_coding	proline-serine-threonine phosphatase interacting protein 2	3.07314	4.32045e-05	0.000335593	1.61868	2.00119	2.68249	38.1256	8.84431	10.2678
PPDPF	protein_coding	pancreatic progenitor cell differentiation and proliferation factor	1.52154	4.35478e-05	0.000337951	62.5569	48.3613	66.7648	170.825	251.738	129.815
CCL1	protein_coding	C-C motif chemokine ligand 1	1.65751	4.37617e-05	0.000339353	3.47372	3.33508	5.75886	16.5896	12.0557	14.0556
TLE3	protein_coding	transducin like enhancer of split 3	0.942321	4.37682e-05	0.000339353	8.13276	9.03486	10.3091	18.1115	21.1869	17.6931
ELOVL5	protein_coding	ELOVL fatty acid elongase 5	0.963783	4.41956e-05	0.000342018	13.1849	14.7289	10.5697	26.3015	26.261	27.9897
ADD2	protein_coding	adducin 2	2.65754	4.42123e-05	0.000342018	0.159864	0.361052	0.220133	1.24502	2.77564	1.06628
HSD11B1L	protein_coding	hydroxysteroid 11-beta dehydrogenase 1 like	0.923092	4.48611e-05	0.000346565	6.03608	5.57053	7.06759	12.5756	13.4215	12.1468
TKFC	protein_coding	triokinase and FMN cyclase	1.08431	4.52921e-05	0.000349578	10.2475	7.25768	10.1406	19.129	21.8825	21.9602
PPP1R12C	protein_coding	protein phosphatase 1 regulatory subunit 12C	1.43025	4.5413e-05	0.000350132	5.67451	7.54766	8.88335	24.8891	23.1062	16.522
TMEM115	protein_coding	transmembrane protein 115	0.788785	4.54458e-05	0.000350132	35.6808	43.6003	37.6006	71.3033	76.1032	70.0975
ENSGALG00000047187	protein_coding	translation initiation factor IF-2-like	0.794204	4.58529e-05	0.00035231	32.8549	37.9626	32.6594	59.9281	70.6681	62.6501
ENSGALG00000054420	protein_coding	tubulin, beta 2A class IIa	1.93682	4.62939e-05	0.000355379	8.9896	4.71791	6.78531	30.0322	17.7294	35.6726
GPR149	protein_coding	G protein-coupled receptor 149	2.5801	4.6482e-05	0.000356501	0.326008	0.161821	0.0801631	1.33274	1.53121	0.784759
USP36	protein_coding	ubiquitin specific peptidase 36	1.20809	4.69644e-05	0.000359715	7.89052	5.18378	6.89922	19.2568	16.4421	13.8963
RBM38	protein_coding	RNA binding motif protein 38	1.20844	4.73778e-05	0.000362068	5.27338	8.02718	7.5208	17.7981	17.5635	16.5727
PQLC2	protein_coding	PQ loop repeat containing 2	1.2173	4.753e-05	0.000362965	8.63191	8.30204	9.42008	27.4155	21.5981	17.0566
DDX54	protein_coding	DEAD-box helicase 54	0.842213	4.85698e-05	0.000370017	12.3171	11.545	14.1785	25.0504	26.2755	22.2004
ENSGALG00000035476	protein_coding	MRN complex interacting protein	1.72469	4.85954e-05	0.000370046	4.30221	2.05762	4.12949	12.8155	10.6577	13.6458
MPLKIP	protein_coding	M-phase specific PLK1 interacting protein	1.91837	4.86267e-05	0.000370119	2.93844	7.51821	5.93142	20.9009	22.6476	23.3501
ENSGALG00000008597	protein_coding	mitochondrial ribosomal protein L2	0.713613	4.90814e-05	0.00037308	60.6916	54.0513	61.5305	105.713	112.81	92.8811
MTMR11	protein_coding	myotubularin related protein 11	1.08402	4.91862e-05	0.00037371	5.68653	4.29559	5.22231	13.6888	10.9488	10.0065
ENSGALG00000035063	protein_coding	NA	1.59767	4.97905e-05	0.000377628	2.1507	2.64218	1.74518	5.8429	9.36377	6.14784
DNAJA1	protein_coding	DnaJ heat shock protein family (Hsp40) member A1	1.33383	5.00633e-05	0.000379528	42.5163	26.4726	34.5901	100.035	109.932	71.1754
DLX2	protein_coding	distal-less homeobox 2	3.22671	5.02885e-05	0.000380911	0.283958	0.197328	0.0977527	1.2343	2.62246	1.99365
DDX23	protein_coding	DEAD-box helicase 23	1.02702	5.02905e-05	0.000380911	20.6513	24.4181	27.6941	57.4998	55.9072	46.7435
ENSGALG00000054176	protein_coding	NA	1.99314	5.14639e-05	0.000388762	0.640048	0.458682	0.950202	3.73851	3.01465	2.06431
KIF1A	protein_coding	kinesin family member 1A	1.78138	5.16296e-05	0.000389324	0.806958	1.29558	0.546012	3.12465	3.7417	2.94025
COTL1	protein_coding	coactosin like F-actin binding protein 1	1.01096	5.17723e-05	0.000390227	308.179	262.911	312.489	608.643	564.641	735.203
RIPOR1	protein_coding	family with sequence similarity 65 member A	0.821061	5.19404e-05	0.000391299	6.90219	8.13162	6.6904	14.6326	13.8891	12.7877
TNFRSF1B	protein_coding	TNF receptor superfamily member 1B	0.747947	5.28659e-05	0.000397591	11.0981	11.1785	9.99349	19.0525	18.5459	20.5654
ENSGALG00000040120	protein_coding	glycine N-acyltransferase-like protein 3	1.81182	5.29376e-05	0.000397955	2.62641	3.08872	5.63352	16.1733	14.255	12.6952
RPL35A	protein_coding	ribosomal protein L35a	1.42634	5.29668e-05	0.000397998	187.617	301.958	181.019	588.084	761.822	595.722
ENSGALG00000020342	protein_coding	abhydrolase domain containing 12B	1.28466	5.33998e-05	0.000400595	9.24372	9.25514	13.5032	24.6502	32.0808	27.4756
CBY1	protein_coding	chibby family member 1, beta catenin antagonist	1.75747	5.41526e-05	0.00040528	3.33456	4.82762	2.67849	14.8973	15.9454	8.77941
FAM174C	protein_coding	chromosome 19 open reading frame 24	0.873635	5.47779e-05	0.000409261	7.06441	7.92797	8.67845	16.1895	15.3425	15.1796
DGKZ	protein_coding	diacylglycerol kinase zeta	0.926696	5.48897e-05	0.000409917	8.94756	8.97339	11.4163	20.1176	20.0871	19.8789
NHLH2	protein_coding	nescient helix-loop-helix 2	4.63609	5.49153e-05	0.000409928	0.111133	0	0.114773	0.603839	3.6333	1.87262
ENSGALG00000049672	protein_coding	NA	2.41865	5.50535e-05	0.000410164	0.238826	0.248947	0.641284	1.661	2.22329	2.61578
NKX3-2	protein_coding	NK3 homeobox 2	1.93893	5.50621e-05	0.000410164	2.26207	3.08347	1.61734	8.32002	13.6917	6.87197
ENSGALG00000044866	protein_coding	disintegrin and metalloproteinase domain-containing protein 2-like	2.46408	5.50672e-05	0.000410164	0.226453	0.295063	0.0584675	0.922822	1.31757	1.19244
MGAT3	protein_coding	mannosyl (beta-1,4-)-glycoprotein beta-1,4-N-acetylglucosaminyltransferase	1.03288	5.56002e-05	0.000413592	19.9758	16.9728	20.2486	41.6518	51.0229	33.6832
ZAP70	protein_coding	zeta-chain (TCR) associated protein kinase 70kDa	1.56693	5.58444e-05	0.000415046	6.98952	7.85274	11.4315	21.2496	30.1706	32.5371
VASH2	protein_coding	vasohibin 2	1.22576	5.60641e-05	0.000416497	2.64923	3.72804	2.9412	7.77306	7.48679	8.16079
HPF1	protein_coding	histone PARylation factor 1	0.694669	5.62824e-05	0.000417937	24.0721	20.8233	21.8528	38.7194	37.3691	39.872
QARS	protein_coding	glutaminyl-tRNA synthetase	1.10313	5.66971e-05	0.000420101	16.8497	14.4354	20.9161	36.0304	44.2091	40.6172
SH3BGRL3	protein_coding	SH3 domain binding glutamate rich protein like 3	0.9568	5.73818e-05	0.000424285	97.6272	111.96	110.864	255.153	197.371	216.563
PAICS	protein_coding	phosphoribosylaminoimidazole carboxylase; phosphoribosylaminoimidazolesuccinocarboxamide synthase	0.983295	5.75308e-05	0.000424969	19.6783	15.869	15.0879	31.0657	36.1077	40.0461
ENSGALG00000044643	protein_coding	G protein regulated inducer of neurite outgrowth 1	2.99575	5.78886e-05	0.000427073	0.124247	0.259025	0.128316	1.62022	0.895024	1.83189
KRT23	protein_coding	keratin 23	3.16366	5.79598e-05	0.000427413	1.71242	0.509998	0.631608	4.20912	7.13925	15.5867
MYBBP1A	protein_coding	MYB binding protein 1a	0.660945	5.83421e-05	0.00042986	9.01567	9.28127	8.50297	14.2708	16.4737	14.8503
RFC2	protein_coding	replication factor C subunit 2	0.754991	5.84782e-05	0.00043049	22.9886	18.0573	19.8033	37.1764	37.0684	36.0285
STC1	protein_coding	stanniocalcin 1	3.53989	5.88959e-05	0.000433004	1.74497	1.91997	2.40283	10.1133	58.2304	9.29058
CCT7	protein_coding	chaperonin containing TCP1 subunit 7	1.04888	5.94043e-05	0.000436366	83.2005	55.0504	72.8637	144.796	173.654	150.872
CNN1	protein_coding	calponin 1	2.86546	5.9668e-05	0.000437737	55.148	107.132	22.0442	435.807	338.166	657.464
CMTM7	protein_coding	CKLF like MARVEL transmembrane domain containing 7	0.869207	6.04522e-05	0.000442727	9.02917	10.1999	10.1726	16.9949	21.3776	19.4957
C1QA	protein_coding	complement C1q A chain	1.39235	6.05439e-05	0.000443078	53.7846	56.1227	81.0532	219.789	172.522	149.309
MUSTN1	protein_coding	musculoskeletal, embryonic nuclear protein 1	2.04286	6.07851e-05	0.000444401	6.32026	9.01023	3.26363	25.2508	35.64	21.7303
MFAP1	protein_coding	microfibrillar associated protein 1	1.01061	6.19977e-05	0.000452878	10.9742	12.606	14.0306	28.5135	30.3881	22.9839
ENSGALG00000035814	protein_coding	DBF4 zinc finger B	1.44419	6.27483e-05	0.000458165	1.59884	0.888853	1.43104	3.74517	4.3707	3.3676
ENSGALG00000036395	protein_coding	Ig heavy chain Mem5-like	1.8742	6.2824e-05	0.000458521	32.9461	27.474	60.5097	130.534	164.01	183.8
CD247	protein_coding	CD247 molecule	1.59075	6.29575e-05	0.000459299	9.43907	10.7336	14.9255	27.3858	48.2999	38.7163
LIG1	protein_coding	DNA ligase 1	1.9315	6.30177e-05	0.000459541	4.06276	1.52268	3.65366	13.1705	11.7116	12.86
IL21R	protein_coding	interleukin 21 receptor	1.79577	6.3112e-05	0.000459835	4.66896	4.68769	8.13506	15.8126	22.6655	26.9685
ENSGALG00000052986	protein_coding	NA	1.89027	6.42077e-05	0.000466821	1.08098	1.75279	1.98468	5.61244	8.98492	4.80668
ENSGALG00000003575	protein_coding	NA	0.941069	6.43487e-05	0.000467646	18.1724	20.1192	23.0807	44.6474	43.2812	39.1083
TRIM45	protein_coding	tripartite motif containing 45	1.53177	6.46883e-05	0.000469514	2.193	1.57476	2.31515	5.56063	8.42532	5.02966
SNRPC	protein_coding	small nuclear ribonucleoprotein polypeptide C	0.72665	6.48714e-05	0.000470442	40.6793	37.8936	45.2266	72.7021	77.4767	70.4571
CAPN11	protein_coding	calpain 11	0.800937	6.54493e-05	0.000473625	54.0522	58.9377	64.1181	117.59	105.572	109.025
NUBP1	protein_coding	nucleotide binding protein 1	0.79055	6.55157e-05	0.000473703	22.9993	18.8125	18.706	36.2509	41.5909	34.7198
PTGDS	protein_coding	prostaglandin D2 synthase 21kDa (brain)	2.86924	6.56181e-05	0.000474126	38.7032	21.8626	67.9427	279.735	590.464	157.637
FABP6	protein_coding	fatty acid binding protein 6	1.92842	6.56299e-05	0.000474126	1.67474	1.97848	1.21071	9.34231	6.4342	4.17417
FIGNL1	protein_coding	fidgetin like 1	1.01161	6.58583e-05	0.000475575	2.44291	2.32906	2.98443	5.69789	5.57976	5.55332
KIAA1755	protein_coding	KIAA1755 ortholog	1.57069	6.59554e-05	0.000475983	1.3446	1.97099	1.21506	5.50224	5.61134	3.42951
TAZ	protein_coding	tafazzin	0.972746	6.59707e-05	0.000475983	39.8501	32.6819	45.5769	81.2415	91.2472	77.3455
PLCG1	protein_coding	phospholipase C gamma 1	0.878576	6.60986e-05	0.000476704	6.83947	8.27828	8.27478	15.0184	15.1909	16.0875
ENSGALG00000055025	protein_coding	zinc finger protein CKR1-like	3.63816	6.64438e-05	0.000478788	0.114727	0.0797266	0	0.540254	1.31384	0.76522
DCTD	protein_coding	dCMP deaminase	1.49809	6.65662e-05	0.000479468	10.2867	6.14489	6.04726	20.1643	20.2572	27.2499
C25H1ORF43	protein_coding	chromosome 25 open reading frame, human C1orf43	0.754361	6.7302e-05	0.000484563	31.7946	34.2919	36.6495	66.1838	62.7662	57.7767
ARF5	protein_coding	ADP-ribosylation factor 5	1.75005	6.7578e-05	0.000485754	1.82418	2.63284	3.3331	7.31938	10.4192	10.4923
RAX2	protein_coding	retina and anterior neural fold homeobox 2	2.3543	6.84594e-05	0.000491029	0.623922	0.260146	0.322178	2.64425	1.52121	2.43119
NCAPH2	protein_coding	non-SMC condensin II complex subunit H2	1.42579	6.87515e-05	0.000492917	5.9444	5.26688	8.76525	22.7527	18.446	16.7289
ENSGALG00000035047	protein_coding	heme-binding protein 1-like	1.10229	6.91674e-05	0.000495065	12.9308	15.4757	15.2338	29.1447	41.187	30.8675
CD48	protein_coding	CD48 molecule	1.36113	6.92858e-05	0.000495704	48.6624	48.7884	69.8999	190.724	134.668	138.137
ENSGALG00000047532	protein_coding	DNA-directed RNA polymerase III subunit RPC3-like	1.84363	6.93763e-05	0.000496144	0.536115	0.633348	0.996613	2.21386	3.68371	2.5219
TMEM61	protein_coding	transmembrane protein 61	3.8873	6.9692e-05	0.000498193	0.0856596	1.42864	2.30009	16.7555	21.6444	23.0942
WDR86	protein_coding	WD repeat domain 86	1.45151	7.03448e-05	0.000502437	1.63049	1.99953	2.14614	4.13432	6.30673	6.56553
RCSD1	protein_coding	RCSD domain containing 1	0.898384	7.03822e-05	0.000502494	15.3975	19.0067	18.9413	36.0373	34.2703	36.7438
BLM	protein_coding	Bloom syndrome RecQ like helicase	1.06633	7.05438e-05	0.000503437	3.92349	2.6685	2.83064	7.34797	7.72496	6.12471
ENSGALG00000012410	protein_coding	nucleolar protein 12	0.892731	7.13435e-05	0.000508718	9.21982	11.3679	9.68502	19.1795	22.2457	19.1421
ENSGALG00000047622	protein_coding	NA	2.18262	7.2735e-05	0.000517557	1.66764	1.82523	4.30564	12.8667	15.7093	9.92286
PGAP2	protein_coding	post-GPI attachment to proteins 2	0.855442	7.3391e-05	0.000521789	11.65	11.3418	12.8828	25.9171	23.9645	20.0819
SYNPO	protein_coding	synaptopodin	1.60985	7.44307e-05	0.00052808	2.17083	3.38548	1.89434	10.2956	7.81422	6.39778
PRLH	protein_coding	prolactin releasing hormone	1.85285	7.50886e-05	0.000531641	5.96899	9.33296	5.13708	27.3874	35.2806	17.287
MATN1	protein_coding	matrilin 1, cartilage matrix protein	2.54432	7.55523e-05	0.000534435	0.226651	0.131254	0.416132	1.66937	2.28857	0.954781
GRIN2C	protein_coding	glutamate ionotropic receptor NMDA type subunit 2C	2.56207	7.55774e-05	0.000534435	0.0735598	0.115016	0.151938	0.759403	1.03941	0.387344
CDH2	protein_coding	cadherin 2	1.85125	7.56941e-05	0.000535039	2.46273	3.03385	2.00981	14.6725	7.4054	7.03719
ENSGALG00000044935	protein_coding	NA	5.11753	7.67545e-05	0.000541526	0	0	0.0692908	0.729101	1.04098	0.989222
TIMM50	protein_coding	translocase of inner mitochondrial membrane 50	1.08039	7.67708e-05	0.000541526	26.6916	25.7344	33.9065	74.3049	67.6132	55.1309
PDAP1	protein_coding	PDGFA associated protein 1	0.67516	7.69341e-05	0.000542454	82.6539	75.7975	87.5966	138.151	141.872	142.486
EWSR1	protein_coding	EWS RNA binding protein 1	1.38799	7.7148e-05	0.000543512	12.3982	11.1256	19.0116	41.6202	43.939	34.8283
TTI2	protein_coding	TELO2 interacting protein 2	1.12323	7.7284e-05	0.000543965	2.45563	2.19403	1.92016	5.03207	6.1038	4.28558
SAMD4B	protein_coding	sterile alpha motif domain containing 4B	1.60597	7.81652e-05	0.000549316	4.01311	5.45258	8.2891	20.4518	20.0598	18.0131
SCG2	protein_coding	secretogranin II	1.12003	7.86318e-05	0.000552367	30.2621	31.8629	21.7157	73.0702	57.6445	64.5845
BTK	protein_coding	Bruton tyrosine kinase	0.999731	7.90167e-05	0.000554385	10.7488	9.35992	12.0828	25.3417	24.9954	19.1077
ENSGALG00000051628	protein_coding	NA	2.47119	7.92605e-05	0.000555867	0.653525	1.61016	2.33157	10.0071	6.32086	11.1372
ENSGALG00000027219	protein_coding	preprogastrin	1.95308	7.98682e-05	0.000559898	2.79301	2.05509	3.22384	16.0685	9.46809	8.13219
POU3F4	protein_coding	POU class 3 homeobox 4	3.43425	8.01036e-05	0.000561071	0.193885	0	0.300353	2.10694	2.47103	1.22513
ENSGALG00000045705	protein_coding	H2A histone family, member X	1.21929	8.01238e-05	0.000561071	6.86514	4.3109	6.15035	13.0331	15.2165	15.0697
ENSGALG00000054505	protein_coding	NA	1.60153	8.01343e-05	0.000561071	2.94749	3.99151	5.59372	14.3726	16.221	10.692
C1R	protein_coding	complement C1r	0.872102	8.02766e-05	0.000561837	17.4106	19.9335	17.3618	41.0346	33.9405	32.7639
RRP9	protein_coding	ribosomal RNA processing 9, small subunit (SSU) processome component, homolog (yeast)	1.26854	8.09245e-05	0.000566139	16.7247	15.369	24.3747	45.1976	54.8126	46.9307
CARMIL3	protein_coding	capping protein regulator and myosin 1 linker 3	1.65133	8.12384e-05	0.000568102	1.00712	0.511443	1.12011	3.11493	3.20531	2.61081
VASN	protein_coding	vasorin	1.24024	8.12861e-05	0.000568203	4.80145	3.42064	4.92303	9.08408	12.0588	12.2231
TBXA2R	protein_coding	thromboxane A2 receptor	1.76206	8.13491e-05	0.00056841	1.70803	3.47991	3.48785	9.23835	13.0783	9.60719
CCDC113	protein_coding	coiled-coil domain containing 113	1.41559	8.15289e-05	0.000569199	1.3201	1.00076	1.05349	2.86909	3.59098	3.22285
QSOX1	protein_coding	quiescin Q6 sulfhydryl oxidase 1	1.85233	8.19718e-05	0.000572057	4.44374	5.9751	10.4006	22.9735	30.3936	28.107
SF3B4	protein_coding	splicing factor 3b subunit 4	1.51528	8.2193e-05	0.000573366	15.5884	20.1779	29.795	64.9782	76.8899	61.2566
NAA40	protein_coding	N(alpha)-acetyltransferase 40, NatD catalytic subunit	1.37072	8.27184e-05	0.000576323	17.6054	11.3661	18.8272	36.2268	51.9247	44.917
ENSGALG00000051163	protein_coding	NA	2.26355	8.41868e-05	0.000585357	0.225251	0.516554	0.511782	2.98631	1.99707	1.51821
ENSGALG00000041797	protein_coding	secretory carrier membrane protein 3	1.0189	8.48405e-05	0.000589334	6.45851	8.25777	8.24719	15.6618	16.3603	18.0597
FSD1	protein_coding	fibronectin type III and SPRY domain-containing protein 1-like	1.10978	8.49046e-05	0.000589387	1.95949	1.83269	2.39791	4.53585	5.78596	4.1131
NEURL2	protein_coding	neuralized E3 ubiquitin protein ligase 2	3.49026	8.50875e-05	0.000590416	0	0.131898	0.13068	0.825035	1.26209	1.06608
KCNE4	protein_coding	potassium voltage-gated channel subfamily E regulatory subunit 4	2.04072	8.56621e-05	0.000593919	8.60755	6.18783	3.83167	27.255	38.6505	16.7233
XYLT2	protein_coding	xylosyltransferase 2	0.833626	8.62522e-05	0.000597525	10.6441	8.40417	10.0903	19.8967	17.4742	18.383
LEF1	protein_coding	lymphoid enhancer binding factor 1	1.5114	8.71019e-05	0.000602921	2.01517	1.61583	1.46368	4.04285	7.33799	4.29116
CTXN1	protein_coding	cortexin 1	1.88968	8.78209e-05	0.000607651	6.39085	4.44114	2.20006	18.8505	16.5261	16.3454
ENSGALG00000031518	protein_coding	DNA damage inducible transcript 3	2.00274	8.80556e-05	0.000609027	2.84238	1.85178	4.95361	11.4865	13.9784	16.1832
ENSGALG00000032916	protein_coding	thyroid adenoma-associated protein homolog	1.1877	8.90548e-05	0.000614691	2.49768	2.68365	3.57159	6.98738	8.44608	6.13762
CORO1C	protein_coding	coronin 1C	0.787756	8.94309e-05	0.000617037	76.298	73.5529	83.8615	135.113	141.225	157.262
LIMD1	protein_coding	LIM domains containing 1	1.17327	9.02522e-05	0.000621949	9.2712	7.17307	10.0506	17.8346	21.8259	24.5007
UQCR10	protein_coding	ubiquinol-cytochrome c reductase, complex III subunit X	1.10659	9.03813e-05	0.000622335	110.891	75.6651	113.087	213.652	236.374	243.001
TBCC	protein_coding	tubulin folding cofactor C	0.991143	9.12262e-05	0.000627899	12.5965	15.0364	12.7993	28.7755	25.6685	31.8097
SH2B3	protein_coding	SH2B adaptor protein 3	1.20607	9.16356e-05	0.000630462	4.67479	3.43715	5.12964	12.5641	9.89905	10.3739
SDC2	protein_coding	syndecan 2	1.36888	9.25522e-05	0.00063523	34.2364	39.0125	22.7084	77.3199	110.939	78.6251
UCHL1	protein_coding	ubiquitin C-terminal hydrolase L1	1.29634	9.29484e-05	0.000637692	10.4854	8.0647	7.20169	18.917	29.6715	19.5122
AKAP8	protein_coding	A-kinase anchor protein 8-like	1.64755	9.32091e-05	0.000639223	5.28919	6.58739	10.783	28.888	26.1494	21.8832
ENSGALG00000051056	protein_coding	NA	2.26645	9.34554e-05	0.000640654	0.446399	0.265896	0.856179	2.5641	3.46304	2.14913
FOXS1	protein_coding	forkhead box S1	2.13292	9.37265e-05	0.000642254	1.65094	0.96801	0.959068	4.03665	8.4621	4.45534
RPA2	protein_coding	replication protein A2	1.16641	9.43545e-05	0.000645779	28.7688	18.4379	22.362	54.6273	49.7396	62.5758
ENSGALG00000047864	protein_coding	NA	1.3755	9.47152e-05	0.000647728	19.3524	21.8103	25.7388	82.2584	55.4779	49.5608
PSMG4	protein_coding	proteasome (prosome, macropain) assembly chaperone 4	0.992739	9.51231e-05	0.000650256	18.924	15.3838	17.4542	32.0756	37.0644	41.3633
LCK	protein_coding	LCK proto-oncogene, Src family tyrosine kinase	2.05476	9.52112e-05	0.000650597	3.1536	2.08685	5.48914	13.2267	14.4314	20.2816
EED	protein_coding	embryonic ectoderm development	1.05899	9.52977e-05	0.000650927	8.31509	7.80553	6.64221	15.0766	21.1796	14.853
STAC	protein_coding	SH3 and cysteine rich domain	2.6256	9.66272e-05	0.000658688	0.656227	1.24371	0.431276	3.17662	8.52878	3.89529
KHDRBS1	protein_coding	KH RNA binding domain containing, signal transduction associated 1	0.863734	9.76062e-05	0.00066483	23.7872	20.1388	24.2114	38.712	49.4236	45.2773
RAB24	protein_coding	RAB24, member RAS oncogene family	1.19804	9.80311e-05	0.000667191	12.2477	17.1717	15.9775	44.5208	34.7671	33.0384
EEF1AKMT4	protein_coding	endothelin-converting enzyme 2-like	1.4979	9.84299e-05	0.000669371	1.93107	1.50968	1.99431	4.40681	6.09927	5.99937
CRH	protein_coding	corticotropin releasing hormone	4.45775	9.89368e-05	0.000672013	0	0.568127	0.187626	3.25754	11.8791	3.06129
ENSGALG00000029485	protein_coding	tyrosine-protein phosphatase non-receptor type substrate 1-like	1.38207	9.90581e-05	0.000672521	5.46275	5.69427	4.45163	18.8757	14.6149	10.3375
TMEM63C	protein_coding	transmembrane protein 63C	1.58869	9.90904e-05	0.000672521	2.53749	4.20403	2.13466	11.2856	9.34905	8.1232
ISG20L2	protein_coding	interferon stimulated exonuclease gene 20 like 2	1.15219	0.000100964	0.000683876	6.75099	4.9906	7.39896	17.5547	14.5436	13.6754
ENSGALG00000009205	protein_coding	ankyrin repeat and fibronectin type-III domain-containing 1-like	1.31322	0.000101701	0.00068859	0.414103	0.372115	0.35393	1.17932	1.04446	0.827103
ENSGALG00000028341	protein_coding	mucosal vascular addressin cell adhesion molecule 1	1.9409	0.000102026	0.000689968	7.55729	6.13152	4.58633	19.2189	40.452	16.2255
ENSGALG00000043257	protein_coding	lysozyme g-like	2.55396	0.000102076	0.000690037	9.67404	9.91598	8.60326	104.719	23.3484	49.0162
ENSGALG00000052101	protein_coding	NA	1.31584	0.000103687	0.000700371	6.33296	6.60136	4.60249	15.0384	13.3871	18.2794
SMIM3	protein_coding	small integral membrane protein 3	2.1233	0.000103801	0.000700859	3.58493	6.31708	2.73268	13.7278	29.419	16.4501
MARCKS	protein_coding	myristoylated alanine rich protein kinase C substrate	1.232	0.000104151	0.000702948	22.8491	18.452	22.4306	67.8733	53.1492	40.2598
ENSGALG00000053641	protein_coding	circadian associated repressor of transcription	2.579	0.00010529	0.000710355	1.14914	0.281845	1.25659	7.49259	6.06798	3.77299
ENSGALG00000050332	protein_coding	NA	1.02561	0.000105353	0.000710499	5.61989	5.64659	4.60964	10.5386	10.5902	13.4823
COPZ1	protein_coding	coatomer protein complex subunit zeta 1	0.695215	0.000107491	0.000723772	24.4669	19.8713	22.2527	36.8003	41.919	37.2191
SNTA1	protein_coding	syntrophin alpha 1	1.62824	0.000107673	0.000724709	3.7445	7.33217	5.24051	16.3906	23.3476	14.9631
ENSGALG00000047383	protein_coding	WNT1 inducible signaling pathway protein 2	3.29275	0.000108233	0.000727905	0.342201	1.61889	2.14763	7.6376	12.5442	23.2864
STAT5A	protein_coding	signal transducer and activator of transcription 5A	0.909119	0.000109376	0.000734826	46.6679	52.9426	61.0711	116.468	109.696	99.4007
ENSGALG00000037051	protein_coding	outer dense fiber protein 3-like	1.47398	0.000109392	0.000734826	0.850576	0.542831	0.609525	1.58454	2.57785	1.82811
EHD3	protein_coding	EH domain containing 3	0.694761	0.000109879	0.000737809	78.7471	72.6107	73.3031	146.668	125.187	119.054
SSRP1	protein_coding	structure specific recognition protein 1	1.02225	0.000111504	0.00074666	29.6108	27.496	39.1375	67.1899	74.0317	69.5496
GPC1	protein_coding	glypican 1	0.982037	0.000111686	0.000747289	25.4828	28.3312	23.8684	48.5851	68.6118	48.4103
ENSGALG00000053371	protein_coding	NA	1.31921	0.000111906	0.00074788	33.3105	40.874	25.3176	79.2417	113.641	75.0019
ENSGALG00000049484	protein_coding	serine-rich adhesin for platelets-like	1.65455	0.000113073	0.000755088	1.28966	0.979193	1.80875	3.3393	5.04651	5.43277
PATL1	protein_coding	PAT1 homolog 1, processing body mRNA decay factor	1.01886	0.000113526	0.000757223	6.40053	7.89993	9.04375	17.3713	17.0805	16.5666
ENSGALG00000046843	protein_coding	NA	1.20273	0.000113985	0.000759989	15.6425	23.831	23.684	52.5343	50.9089	53.372
SLC46A2	protein_coding	solute carrier family 46 member 2	1.6069	0.00011407	0.000760262	1.71971	1.17723	2.04112	6.75002	4.0393	5.35221
GAS1	protein_coding	growth arrest-specific 1	1.69645	0.000114877	0.000764815	9.61671	13.4701	5.58657	32.3311	30.9739	36.2384
FKBP10	protein_coding	FK506 binding protein 10	1.00485	0.000115016	0.000765365	5.77928	7.34954	5.55076	12.7176	15.6278	12.0815
RFX2	protein_coding	regulatory factor X2	1.07472	0.000115085	0.000765526	1.26093	1.07028	1.17201	2.29028	3.17414	2.48514
YRDC	protein_coding	yrdC N6-threonylcarbamoyltransferase domain containing	1.13113	0.000116039	0.00077074	12.2335	10.0323	11.736	30.4315	30.0711	19.8444
ZNF385A	protein_coding	zinc finger protein 385A	2.53178	0.000116095	0.00077074	0.149328	0.46697	0.385547	1.5416	1.90316	2.75211
C1QB	protein_coding	complement C1q B chain	1.52638	0.000116372	0.000772279	26.0638	31.268	48.8093	120.175	95.9634	113.797
KIF5A	protein_coding	kinesin heavy chain isoform 5A-like	1.66382	0.000116817	0.000774932	0.372684	0.708403	0.407531	1.66762	2.01654	1.40834
RAB15	protein_coding	RAB15, member RAS oncogene family	2.21946	0.000117717	0.000779988	2.2949	1.70869	4.82476	19.5946	14.1699	10.7895
GPM6B	protein_coding	glycoprotein M6B	0.942803	0.000118414	0.000784	3.78414	4.29908	3.24941	7.0847	9.0629	7.31371
LAG3	protein_coding	lymphocyte activating 3	2.72797	0.000119028	0.000787454	2.26079	2.09476	6.42078	27.3318	13.8847	35.5155
GSDMA	protein_coding	gasdermin A	1.33099	0.000119321	0.000789085	3.0558	3.75256	2.68034	10.8265	7.23707	7.58259
ENSGALG00000048883	protein_coding	NA	1.84533	0.000121192	0.000799982	11.0557	9.69502	20.2983	59.3082	40.0635	59.325
ENSGALG00000042503	protein_coding	HSPA (Hsp70) binding protein 1	0.921275	0.000121204	0.000799982	33.8381	33.9005	37.4703	82.6684	62.7793	68.7649
PGR	protein_coding	progesterone receptor	1.69989	0.000121751	0.00080328	0.298965	0.560944	0.648389	1.86808	1.55723	1.85763
NUP35	protein_coding	nucleoporin NUP53-like	0.68151	0.000122493	0.000807438	10.3827	10.4861	10.5798	17.5511	18.3083	18.3699
ICMT	protein_coding	isoprenylcysteine carboxyl methyltransferase	0.776003	0.000123953	0.000814974	12.8936	13.4716	14.5662	27.661	25.09	22.7588
ARHGEF17	protein_coding	Rho guanine nucleotide exchange factor 17	1.37811	0.000125859	0.000826545	3.90292	6.36329	5.04951	12.8326	18.2363	12.06
DNAJC30	protein_coding	DnaJ heat shock protein family (Hsp40) member C30	0.819234	0.000126921	0.000831916	22.9427	25.4903	25.9642	46.1312	45.828	49.1919
ST3GAL6	protein_coding	ST3 beta-galactoside alpha-2,3-sialyltransferase 6	1.29747	0.00012828	0.000838888	3.24652	4.57312	2.95413	9.76392	11.3773	7.46644
SFPQ	protein_coding	splicing factor proline and glutamine rich	0.844181	0.000128384	0.000839248	41.2845	33.1925	43.9704	80.2658	78.6493	70.0016
SOCS1	protein_coding	suppressor of cytokine signaling 1	1.82265	0.000129433	0.000845136	14.5977	13.7172	20.6456	93.7727	46.3019	46.6503
SLC25A28	protein_coding	solute carrier family 25 member 28	0.802558	0.000129502	0.000845259	11.6656	11.6149	12.5462	20.3268	25.8566	21.1819
POLR2L	protein_coding	RNA polymerase II subunit L	1.0146	0.000129986	0.00084777	62.7622	54.4422	63.0047	106.041	135.545	149.297
CYRIB	protein_coding	family with sequence similarity 49 member B	0.744148	0.000130274	0.000849322	22.422	22.9593	26.8112	43.0205	44.6346	42.61
UBE2S	protein_coding	ubiquitin conjugating enzyme E2 S	1.42093	0.000130379	0.000849357	19.7177	18.1194	31.9743	67.7117	76.0509	58.5625
PRDM8	protein_coding	PR/SET domain 8	3.62849	0.000130541	0.000850088	1.49815	0.371821	0.884126	17.9084	16.6823	2.25395
RBMS1	protein_coding	RNA binding motif single stranded interacting protein 1	0.922126	0.000131175	0.000853242	13.8546	16.5656	12.3955	27.6156	28.2453	31.2493
ENSGALG00000051860	protein_coding	NA	2.81623	0.000131627	0.000855524	0.19578	0.653048	0.161754	2.21263	3.81871	1.69071
SFR1	protein_coding	SWI5 dependent homologous recombination repair protein 1	1.68391	0.000131818	0.000856354	1.53333	0.614735	1.21811	3.86658	4.27004	3.47805
NDP	protein_coding	NDP, norrin cystine knot growth factor	1.66364	0.000131905	0.000856354	8.38667	10.8625	4.6071	24.7041	31.9967	24.5802
PLAC8	protein_coding	Placenta-specific gene 8-like 2	3.19189	0.000132238	0.000858029	27.7067	16.809	97.5	516.628	271.641	611.216
TPM3	protein_coding	tropomyosin 3	0.989234	0.000133087	0.000862385	45.4161	51.1974	61.7676	123.485	105.934	109.461
KCNK15	protein_coding	potassium two pore domain channel subfamily K member 15	2.16354	0.000133234	0.000863011	0.699276	0.451232	0.275116	1.91784	3.3951	1.57808
ENSGALG00000051392	protein_coding	coiled-coil domain containing 142	2.07992	0.000133337	0.00086335	1.51206	1.57615	1.63966	10.3929	7.95974	3.30426
THBS1	protein_coding	thrombospondin 1	1.75002	0.000134122	0.000868102	30.7201	50.0462	23.1888	93.6905	132.781	148.926
NRN1L	protein_coding	neuritin 1 like	5.99861	0.000135064	0.000873531	0	0	0	1.58021	1.93385	0.306283
TNPO3	protein_coding	transportin 3	1.23861	0.000135951	0.000878604	14.1772	9.44824	15.6816	34.2642	30.2215	35.0827
ANAPC15	protein_coding	anaphase promoting complex subunit 15	1.8048	0.000136437	0.000881284	6.01881	9.8291	12.9499	29.1057	48.9156	31.3763
NTM	protein_coding	neurotrimin	1.50521	0.000138174	0.000890943	2.04756	2.85468	1.58597	7.2315	7.80037	4.85183
ENSGALG00000040044	protein_coding	NA	1.61284	0.000138792	0.000894248	0.739747	0.826177	0.763975	3.04326	2.81081	1.83635
RRM2	protein_coding	ribonucleotide reductase regulatory subunit M2	1.80442	0.000140246	0.000903279	32.8631	13.0391	29.347	104.937	82.1362	94.2338
AMIGO1	protein_coding	adhesion molecule with Ig like domain 1	1.60681	0.000140887	0.000907064	2.87721	1.77916	3.42472	6.62427	10.2145	9.65526
ENSGALG00000000791	protein_coding	family with sequence similarity 72 member A	1.454	0.000140991	0.000907391	7.76511	4.36541	7.17844	14.8224	20.2732	21.6236
FGR	protein_coding	FGR proto-oncogene, Src family tyrosine kinase	1.74718	0.000141261	0.000908786	5.38925	5.51266	7.64642	31.4991	14.3733	21.0582
STX1A	protein_coding	syntaxin 1A	1.70182	0.000141802	0.00091123	0.612648	0.348334	0.776512	1.72493	2.4381	1.93561
UCK2	protein_coding	uridine-cytidine kinase 2	1.21321	0.000142681	0.000915816	19.2557	10.848	14.4837	33.8672	38.6711	38.2135
ENSGALG00000039585	protein_coding	lymphocyte antigen 6E-like	4.58833	0.00014273	0.000915816	4.71664	4.50683	5.07409	86.6006	5.0094	269.786
TF	protein_coding	transferrin (ovotransferrin)	1.03319	0.000143707	0.00092174	25.1816	33.1415	25.0709	55.7138	73.3321	55.1859
TMSB15B	protein_coding	thymosin beta 15B	1.85683	0.000143957	0.000922646	92.1602	145.962	181.857	735.179	567.449	350.137
SPOCK2	protein_coding	SPARC/osteonectin, cwcv and kazal like domains proteoglycan 2	1.49351	0.000144871	0.000927458	8.80154	4.74122	7.25964	26.5113	18.7884	17.5432
LIPT2	protein_coding	lipoyl(octanoyl) transferase 2 (putative)	1.24701	0.000146258	0.000935631	11.9526	17.7276	16.2942	42.6034	44.735	30.7861
ENSGALG00000053019	protein_coding	NA	2.79699	0.000147553	0.000943212	0.183385	0.497009	0.416661	4.94224	1.91041	1.40985
ENSGALG00000051428	protein_coding	zinc finger protein 665-like	0.8391	0.000148835	0.000950114	3.18261	3.11643	3.856	6.51281	6.93207	6.13759
AMH	protein_coding	anti-Mullerian hormone	2.22331	0.000148856	0.000950114	0.408642	0.159735	0.23739	1.77628	1.47185	0.806921
LSM1	protein_coding	LSM1 homolog, mRNA degradation associated	1.5288	0.000150033	0.000956909	7.3461	7.95578	12.8087	29.7547	35.5256	22.7071
CHST7	protein_coding	carbohydrate sulfotransferase 7	2.34939	0.000150104	0.000957003	0.827244	2.53302	1.81547	8.93344	6.24562	13.1225
NOP58	protein_coding	NOP58 ribonucleoprotein	0.877973	0.000151949	0.000965319	36.5885	30.6928	29.9224	53.7891	68.7605	69.1223
DOK3	protein_coding	docking protein 3	1.86366	0.000154602	0.000979817	1.4076	0.939043	1.86074	4.09941	7.86222	4.62509
DPH2	protein_coding	DPH2 homolog	1.32958	0.000154912	0.000981418	2.72577	1.64496	2.59281	6.85957	5.36593	6.53444
FGF13	protein_coding	fibroblast growth factor 13	2.53521	0.000155896	0.000986552	0.381503	0.640694	0.218888	3.24753	1.24491	3.16957
PPP1R2	protein_coding	protein phosphatase 1 regulatory inhibitor subunit 2	0.66179	0.000156361	0.000988391	23.5704	23.259	19.7011	39.0696	39.7051	34.4211
ENSGALG00000004394	protein_coding	poly(rC) binding protein 3	1.67423	0.000157548	0.00099479	0.947101	1.44289	1.35432	2.85012	5.49032	4.56516
ENSGALG00000044344	protein_coding	NA	2.3572	0.000158173	0.000998367	0.178676	0.434579	0.184527	1.165	1.45212	1.75626
ADIPOR1	protein_coding	adiponectin receptor 1	0.885941	0.000158572	0.00100051	13.8868	12.3861	16.4707	27.35	31.3511	26.4753
PTRH2	protein_coding	peptidyl-tRNA hydrolase 2	1.17228	0.00015976	0.00100689	20.463	22.5738	19.4274	58.6342	57.4579	35.9497
MFAP3L	protein_coding	microfibrillar associated protein 3 like	1.6037	0.000161059	0.00101403	1.58468	1.60464	1.0287	4.82177	5.92093	3.09936
TAF12	protein_coding	TATA-box binding protein associated factor 12	0.685147	0.000161131	0.00101403	24.5111	23.3485	24.1903	39.0153	47.0942	38.6868
ENSGALG00000006009	protein_coding	podocalyxin like 2	2.19583	0.000161322	0.0010148	0.94965	1.26557	0.32278	4.11486	4.38297	3.96248
ENSGALG00000053121	protein_coding	chemokine ah221	3.4764	0.000161373	0.0010148	0.626088	3.91574	0.646594	27.759	11.1017	23.0776
MAP3K6	protein_coding	mitogen-activated protein kinase kinase kinase 6	2.08565	0.000164322	0.00103068	1.51238	0.677885	2.07734	8.33253	5.41376	5.74982
TRIM39.2	protein_coding	tripartite motif containing 39.2	1.08252	0.000164798	0.00103194	7.98108	5.43068	8.128	17.5468	16.9939	14.5535
RBPMS	protein_coding	RNA binding protein, mRNA processing factor	0.951369	0.000166048	0.00103918	25.3745	17.7814	24.9944	48.6027	47.8532	45.1931
FES	protein_coding	FES proto-oncogene, tyrosine kinase	1.16408	0.000172124	0.00107157	7.67068	7.66831	9.03044	24.9786	16.944	16.8735
KLHDC8B	protein_coding	kelch domain containing 8B	1.71952	0.000172279	0.00107157	1.1463	2.00741	1.18385	3.58757	6.25029	5.5532
FKBP9	protein_coding	FK506 binding protein 9	0.754531	0.000172432	0.00107209	31.9131	26.7371	25.4158	51.6349	47.1158	53.2103
ENSGALG00000033570	protein_coding	coiled-coil domain containing 15	1.1439	0.000173611	0.00107823	6.39202	5.79803	7.33133	18.8348	15.7685	11.9423
FCHO1	protein_coding	FCH domain only protein 1-like	1.18174	0.000174661	0.00108239	9.8796	7.44013	12.5679	25.5425	24.5766	22.9378
MRPL41	protein_coding	mitochondrial ribosomal protein L41	1.22771	0.000175083	0.00108422	14.2162	10.0466	12.4422	39.0146	26.8815	26.3908
ENSGALG00000054572	protein_coding	NA	2.03442	0.00017519	0.00108449	0.580097	1.14218	1.66416	6.1638	5.07168	3.8013
CLDN2	protein_coding	claudin 2	2.37086	0.000175693	0.00108721	21.4924	5.19715	19.2468	83.586	76.6065	93.6987
MECP2	protein_coding	methyl-CpG binding protein 2	1.36296	0.000176067	0.00108842	5.9761	7.84042	10.7475	23.0656	25.0075	20.2917
CHST13	protein_coding	carbohydrate sulfotransferase 13	1.69122	0.000176473	0.00109044	2.03872	2.8335	1.73118	10.5358	5.52298	6.82287
CBARP	protein_coding	CACN beta subunit associated regulatory protein	1.90196	0.00017661	0.0010909	1.1274	2.32098	2.85259	7.53461	11.0263	7.06449
CDK5R1	protein_coding	cyclin dependent kinase 5 regulatory subunit 1	1.61177	0.000177415	0.00109507	0.79873	1.33213	1.15485	3.6455	4.24891	2.94411
ENSGALG00000052108	protein_coding	NA	2.55391	0.0001782	0.00109873	4.25279	6.12424	2.08179	21.3978	45.0063	13.0739
SNUPN	protein_coding	snurportin 1	1.13923	0.000178722	0.00110155	5.13095	4.52223	5.16976	8.88499	14.0078	12.257
SFN	protein_coding	stratifin	2.51858	0.00017934	0.00110416	0.362895	0.283706	0.468475	1.38025	2.31251	3.15298
ENSGALG00000035749	protein_coding	mitotic spindle organizing protein 2B	1.11212	0.000179812	0.00110666	9.2532	10.7649	7.08187	20.6495	24.3552	18.0977
IL12RB2	protein_coding	interleukin 12 receptor subunit beta 2	1.92088	0.000181709	0.00111673	0.835845	0.477793	1.08599	4.54155	2.68932	2.5556
SYNGR2	protein_coding	synaptogyrin 2	0.812874	0.000181959	0.00111751	67.1064	63.0953	52.682	106.26	112.011	126.035
CCL19	protein_coding	C-C motif chemokine ligand 19	2.50999	0.000182395	0.00111973	6.8539	3.28143	15.021	48.6292	63.9019	43.1828
ENSGALG00000052151	protein_coding	growth differentiation factor 15	2.53407	0.000182609	0.00112064	0.914788	0.268188	1.23998	6.98974	4.24533	3.88371
TBX1	protein_coding	T-box 1	2.26126	0.00018491	0.00113354	0.181068	0.188742	0.0934991	1.08221	0.735781	0.57207
TBX21	protein_coding	T-box 21	3.02908	0.000186105	0.00114045	1.95689	1.38417	8.12001	32.202	29.5874	39.6719
CRYGN	protein_coding	crystallin gamma N	2.80226	0.000186252	0.00114067	0.0894856	0.652947	0.646915	4.66769	3.57019	2.26178
ENSGALG00000053527	protein_coding	NA	2.13888	0.000186487	0.00114156	1.25073	0.724298	0.430564	3.02036	5.39044	3.00027
CORO6	protein_coding	coronin 6	1.44355	0.000187393	0.0011467	2.28969	2.27031	1.7591	5.03709	5.10603	8.20454
DPH1	protein_coding	diphthamide biosynthesis 1	1.11895	0.000187599	0.00114713	6.95768	6.18991	8.60687	17.3097	20.195	13.5812
OLFM2	protein_coding	olfactomedin 2	1.34065	0.000188519	0.00115111	2.36027	3.14689	2.72101	6.02451	9.79386	6.70559
ENSGALG00000050656	protein_coding	NA	1.74822	0.000189433	0.00115627	6.82631	11.6097	14.007	52.2197	32.9485	32.7292
ENSGALG00000048910	protein_coding	NA	2.72134	0.000191309	0.00116731	0.129026	0.313819	0.0444172	1.40212	1.23926	0.815293
SDHAF2	protein_coding	succinate dehydrogenase complex assembly factor 2	0.726815	0.000197478	0.00120096	36.172	30.0729	32.8423	61.5151	55.4683	59.0402
ENSGALG00000053628	protein_coding	NA	2.56467	0.000198603	0.0012062	0.384054	0.160132	0.23798	1.16858	2.3835	1.45607
ENSGALG00000038810	protein_coding	palmitoyltransferase ZDHHC3-like	1.08815	0.000199659	0.00121175	6.45623	5.38389	6.62006	15.1344	16.5078	10.7332
NR1D1	protein_coding	nuclear receptor subfamily 1 group D member 1	1.37736	0.000200346	0.00121472	1.73497	1.29179	1.06045	4.69423	3.57087	3.13229
PSIP1	protein_coding	PC4 and SFRS1 interacting protein 1	0.808552	0.000201106	0.00121836	21.1816	19.7893	24.0158	36.6666	43.6873	42.1699
NUP62	protein_coding	nucleoporin 62	0.648418	0.000201991	0.00122329	10.0444	10.046	10.8581	17.1718	17.5817	17.4325
NAV1	protein_coding	neuron navigator 1	0.886098	0.000202469	0.00122575	1.80313	2.06008	1.70438	4.02962	3.31923	3.70135
RFC4	protein_coding	replication factor C subunit 4	0.707266	0.00020334	0.00123055	22.2733	22.852	18.9708	35.3002	41.3808	35.8969
MMS19	protein_coding	MMS19 homolog, cytosolic iron-sulfur assembly component	0.938759	0.000203881	0.00123213	6.74212	5.62937	7.68203	12.9185	13.5323	14.8625
DRAP1	protein_coding	uncharacterized LOC107050177	0.914704	0.000203885	0.00123213	50.2434	49.7154	64.2853	109.776	107.244	116.23
LNPK	protein_coding	lunapark, ER junction formation factor	0.636047	0.000209569	0.00126418	14.4251	12.1917	12.1797	21.4658	21.6754	21.5899
RABIF	protein_coding	RAB interacting factor	0.940579	0.000209633	0.00126418	42.7294	28.6099	33.2577	75.7516	75.5254	64.2975
TEDC1	protein_coding	chromosome 8 open reading frame, human C14orf80	1.46317	0.000210417	0.00126756	5.30491	2.62523	3.92914	9.95743	11.5801	13.4309
LSM12	protein_coding	LSM12 homolog	0.711049	0.000210902	0.00127003	38.8728	42.9612	40.4684	73.6281	77.5103	64.6137
PFDN1	protein_coding	prefoldin subunit 1	1.11389	0.00021171	0.00127445	11.3672	14.196	17.778	35.3216	33.8486	32.1273
MIOX	protein_coding	myo-inositol oxygenase	2.30597	0.000212849	0.00128085	2.02457	0.879323	1.91664	13.7506	5.70279	6.12996
CCDC43	protein_coding	coiled-coil domain containing 43	0.673927	0.000214976	0.00129228	8.58277	8.67184	8.66948	14.3585	16.3536	13.8358
EIF4EBP3	protein_coding	eukaryotic translation initiation factor 4E binding protein 3	1.53179	0.000215168	0.00129298	2.23645	3.84653	3.34905	10.0859	12.0209	7.41917
SIGMAR1	protein_coding	sigma non-opioid intracellular receptor 1	1.01342	0.000215358	0.00129321	10.8817	13.7178	14.7149	30.4497	25.6267	29.3662
FLNA	protein_coding	filamin A	1.7796	0.000215589	0.00129369	10.9827	20.2557	8.35677	45.359	43.3849	57.0471
E2F1	protein_coding	E2F transcription factor 1	1.6678	0.000215717	0.001294	9.88585	4.73823	11.5884	28.878	30.12	30.5306
C1QTNF6	protein_coding	C1q and tumor necrosis factor related protein 6	0.909998	0.000216881	0.0012979	3.96184	2.99407	3.74381	7.14683	8.21059	6.30029
ENSGALG00000054713	protein_coding	GRIP1 associated protein 1	1.60525	0.0002169	0.0012979	3.26843	5.7656	6.94568	20.0129	18.2852	14.4304
MOB1A	protein_coding	MOB kinase activator 1A	0.699506	0.000217096	0.00129816	59.0861	50.6143	60.2324	92.1331	102.485	102.044
CSTF2	protein_coding	cleavage stimulation factor subunit 2	1.02506	0.000217683	0.00130076	12.3525	12.289	16.5571	27.8261	34.9107	27.8368
ENSGALG00000015032	protein_coding	CD274 molecule	1.90933	0.000219102	0.00130832	4.5702	4.24382	4.90538	30.4708	13.2041	11.812
CDCA3	protein_coding	cell division cycle associated 3	1.95394	0.000219467	0.00131004	14.412	4.98483	14.7487	46.6995	50.1666	45.2575
CPLX2	protein_coding	complexin 2	2.01264	0.000222463	0.00132509	2.67131	0.928175	1.47136	5.61228	8.88139	7.50204
LYG2	protein_coding	lysozyme g2	2.95912	0.000222657	0.00132509	1.0757	2.69108	1.38866	22.7946	4.23207	15.86
CASTOR1	protein_coding	GATS protein like 3	1.32636	0.000222689	0.00132509	2.27839	2.59761	2.20595	6.26717	8.1274	4.79893
RBP5	protein_coding	retinol binding protein 5	1.10445	0.000223748	0.00133093	22.4541	30.0931	31.5217	55.1395	72.8226	67.1544
ENSGALG00000027540	protein_coding	casein kinase 1 gamma 2	0.957636	0.000224439	0.00133432	10.7063	13.3237	15.0284	28.4926	27.7742	25.6108
FOXF2	protein_coding	forkhead box F2	1.54875	0.000224474	0.00133432	3.60627	5.5174	5.64664	13.0209	21.6591	12.2513
ZFP36L2	protein_coding	ZFP36 ring finger protein like 2	0.857443	0.000225116	0.00133766	33.8448	35.7525	41.6986	75.228	80.5132	62.0539
ENSGALG00000038681	protein_coding	mature T-cell proliferation 1	4.82464	0.000226023	0.00134259	0	0.223756	0	3.0325	2.14105	2.03459
PAIP2B	protein_coding	poly(A) binding protein interacting protein 2B	0.661796	0.00022992	0.00136431	47.073	48.6106	40.6221	75.6906	85.5915	70.8326
ABHD17A	protein_coding	abhydrolase domain containing 17A	1.11614	0.000230136	0.00136512	17.4469	22.2478	25.6638	51.2329	45.7237	55.578
GRAP2	protein_coding	GRB2-related adaptor protein 2	1.37335	0.00023045	0.00136602	4.25564	4.45898	3.93958	7.61978	14.8087	12.8648
DUT	protein_coding	deoxyuridine triphosphatase	1.20495	0.000238151	0.00140887	18.4558	10.3372	15.8582	35.4053	35.971	38.8991
CCND3	protein_coding	cyclin D3	1.20516	0.000238173	0.00140887	16.138	19.3907	26.6293	49.7376	50.8571	54.0569
HACD1	protein_coding	3-hydroxyacyl-CoA dehydratase 1	1.73875	0.000238455	0.00141005	2.3034	3.00128	1.11508	6.64886	8.61548	7.73227
NBL1	protein_coding	neuroblastoma 1, DAN family BMP antagonist	0.834601	0.000239344	0.00141432	51.6214	58.2503	41.8011	97.7662	103.879	89.339
TEAD3	protein_coding	TEA domain transcription factor 3	0.731753	0.000240923	0.00142316	10.4735	11.9572	11.7675	20.2616	19.9831	20.8481
MTMR14	protein_coding	myotubularin related protein 14	0.659961	0.000241893	0.0014279	9.14772	7.85859	8.40589	15.4461	14.2889	13.4267
RNPEP	protein_coding	arginyl aminopeptidase	1.15232	0.00024412	0.0014396	7.24413	7.80991	10.3248	23.7146	20.6834	16.5653
NOS2	protein_coding	nitric oxide synthase 2	3.38935	0.000244128	0.0014396	3.93825	4.24087	6.60506	126.675	14.3741	25.9307
RSFR	protein_coding	leukocyte ribonuclease A-2	1.98618	0.000244453	0.00144101	82.9735	161.367	167.143	874.163	518.153	376.6
HIP1	protein_coding	huntingtin interacting protein 1	1.15987	0.000244548	0.00144107	6.88657	10.6719	6.92246	20.53	18.8765	19.4609
MAP3K12	protein_coding	mitogen-activated protein kinase kinase kinase 12	2.55589	0.000247187	0.00145562	0.398797	0.178157	0.58837	1.54776	3.97769	1.91995
NPPC	protein_coding	C-type natriuretic peptide	2.98378	0.000250157	0.00147108	3.15302	1.23249	0.203518	12.4206	13.7589	12.4522
DPP10	protein_coding	dipeptidyl peptidase like 10	1.0478	0.000251178	0.00147657	3.43731	3.40081	2.28637	7.05911	7.19909	6.01284
BRI3	protein_coding	brain protein I3	1.27616	0.00025211	0.00148154	28.3523	35.5027	19.9386	76.1352	62.9099	78.3238
KCNH2	protein_coding	potassium voltage-gated channel subfamily H member 2	1.45499	0.000253735	0.00148844	3.69013	6.46916	3.54153	15.6959	13.1982	11.5998
TPPP3	protein_coding	tubulin polymerization promoting protein family member 3	1.22375	0.000253809	0.00148844	23.4895	22.5546	15.4008	52.0051	63.2979	39.3135
GLDN	protein_coding	gliomedin	3.49913	0.000254156	0.00148945	0	0.425789	0.24106	1.52191	3.10418	3.50292
ENSGALG00000049505	protein_coding	zinc finger CCCH-type containing 4	1.13675	0.000255771	0.00149737	2.3749	3.22161	3.25904	6.08077	7.10271	7.7774
SERBP1	protein_coding	SERPINE1 mRNA binding protein 1	0.753636	0.000256149	0.00149856	89.4951	110.461	106.153	178.097	197.086	181.294
TYW5	protein_coding	tRNA-yW synthesizing protein 5	0.84385	0.000256394	0.00149947	3.96182	3.74146	3.28725	7.76424	6.71734	6.70429
ENSGALG00000051068	protein_coding	NA	1.82684	0.000257704	0.00150563	0.991901	1.44751	1.2439	3.64944	3.25069	7.05859
ITGA7	protein_coding	integrin subunit alpha 7	1.24811	0.000259136	0.00151292	1.30062	1.95145	1.1804	4.09024	3.97479	3.27907
GPATCH8	protein_coding	G-patch domain containing 8	1.13374	0.000260925	0.00152192	5.26399	5.9387	7.05837	15.3485	17.1173	10.9278
TMEM161A	protein_coding	transmembrane protein 161A	1.17164	0.000260946	0.00152192	3.21305	4.40184	5.05643	11.4059	10.0721	9.34572
TNFRSF9	protein_coding	tumor necrosis factor receptor superfamily member 9	0.968087	0.000262165	0.00152746	6.00799	5.86353	7.11723	11.1055	14.6548	14.2363
ENG	protein_coding	endoglin	1.19759	0.000262267	0.00152753	25.139	22.2903	18.1309	67.6735	54.7206	39.3401
BATF3	protein_coding	basic leucine zipper ATF-like transcription factor 3	2.2416	0.000262692	0.00152844	3.64817	4.77918	5.7024	42.4304	14.861	14.849
ENSGALG00000046192	protein_coding	c-C motif chemokine 26-like	1.8389	0.000265876	0.00154485	109.037	63.609	98.7463	216.092	544.606	288.999
CCDC3	protein_coding	coiled-coil domain containing 3	1.58278	0.000267486	0.00155209	1.03247	1.30685	0.837795	3.12552	2.9423	4.11634
DNAJA4	protein_coding	DnaJ heat shock protein family (Hsp40) member A4	1.03994	0.000267943	0.00155421	25.609	18.8605	18.9438	46.1368	56.9199	37.3226
SRMS	protein_coding	src-related kinase lacking C-terminal regulatory tyrosine and N-terminal myristylation sites	3.25148	0.000269237	0.00156013	0.0977308	0.254682	0	1.38065	1.51634	0.72047
ENSGALG00000029918	protein_coding	SMG5, nonsense mediated mRNA decay factor	0.860188	0.000270707	0.00156705	5.5481	5.04496	6.51353	11.655	12.073	9.76782
ENSGALG00000016808	protein_coding	NA	0.659474	0.00027227	0.00157503	17.1701	18.4723	16.537	30.5187	32.2235	26.0644
CERCAM	protein_coding	cerebral endothelial cell adhesion molecule	1.08878	0.000275472	0.00158977	3.71334	4.13193	3.0115	7.64969	10.3766	6.88566
PLEKHO1	protein_coding	pleckstrin homology domain containing O1	0.594422	0.000277858	0.00160191	11.5015	10.8169	9.55565	17.4911	18.2118	16.0375
ENSGALG00000040646	protein_coding	INO80 complex subunit B	0.955207	0.000279767	0.00161183	17.6778	19.3115	24.0989	41.8786	47.5677	38.5004
TOMM40L	protein_coding	translocase of outer mitochondrial membrane 40 like	0.981851	0.000280488	0.00161544	32.0361	38.5408	45.9553	77.3563	86.8379	84.1297
CYTB	protein_coding	cytochrome b	1.15241	0.000280708	0.00161616	1530.91	1905.07	2298.3	4833.26	5294.15	3681.28
ENSGALG00000034903	protein_coding	zinc finger protein 777-like	1.03568	0.00028084	0.00161637	4.1399	3.91945	5.413	10.3184	10.9439	8.55979
CSRNP2	protein_coding	cysteine and serine rich nuclear protein 2	1.50631	0.00028129	0.00161805	2.45397	1.33459	2.46088	5.1402	8.07997	5.91784
PIAS3	protein_coding	E3 SUMO-protein ligase PIAS3-like	1.30905	0.000284166	0.00163146	2.42972	2.21325	3.14227	7.23126	8.68463	4.97935
MEX3D	protein_coding	mex-3 RNA binding family member D	0.964079	0.000284227	0.00163146	4.0757	3.26219	3.9837	6.76221	9.07408	7.93307
TNS4	protein_coding	tensin 4	1.28925	0.000284332	0.00163151	24.9166	23.7313	30.2392	87.759	73.0992	47.5862
CenpA	protein_coding	centromere protein A	1.46586	0.000287303	0.00164524	5.28191	4.9362	7.7121	17.2195	22.809	13.6188
SPCS1	protein_coding	signal peptidase complex subunit 1	0.684489	0.000288417	0.00165051	60.2796	60.6436	49.9215	99.037	107.247	89.1376
PRUNE1	protein_coding	prune exopolyphosphatase	0.756439	0.000288648	0.00165127	23.7194	19.8277	17.6944	39.4895	36.4443	35.0688
ENSGALG00000053140	protein_coding	protein NDRG2-like	2.32923	0.000289739	0.00165643	0.0875839	0.11412	0.339197	0.927977	0.946378	1.06074
FKBP11	protein_coding	FK506 binding protein 11	1.23169	0.000290283	0.00165896	31.0139	47.6154	49.9067	114.955	119.366	92.4157
SNRNP48	protein_coding	small nuclear ribonucleoprotein U11/U12 subunit 48	0.949774	0.000298749	0.00170163	8.60417	9.1248	8.42235	20.0824	20.0661	14.3406
RBM15	protein_coding	RNA binding motif protein 15	1.01982	0.000298955	0.00170224	1.88612	1.75635	2.44136	4.70051	4.37567	4.21107
HMOX1	protein_coding	heme oxygenase 1	1.11848	0.000301188	0.0017138	26.4426	26.6183	29.8054	52.5989	59.7819	80.5729
OTP	protein_coding	orthopedia homeobox	2.83646	0.000305073	0.00173418	0.104127	0.0723601	0.107537	1.09383	0.384661	0.694516
ENSGALG00000037946	protein_coding	RNA-binding protein 4B-like	1.17154	0.000305501	0.00173517	7.54762	9.42744	12.3642	25.3483	24.8415	21.2765
CCR8	protein_coding	C-C motif chemokine receptor 8	1.53908	0.00030652	0.0017391	0.876474	0.766263	1.48917	2.73449	3.72872	3.36467
HNRNPLL	protein_coding	heterogeneous nuclear ribonucleoprotein L like	0.8509	0.000306649	0.0017391	14.629	11.9634	10.8572	22.1635	28.3771	22.0845
ADAP2	protein_coding	ArfGAP with dual PH domains 2	1.61172	0.000306653	0.0017391	1.77736	2.81609	2.71665	11.1252	6.06684	6.88827
UTP3	protein_coding	UTP3, small subunit processome component homolog (S. cerevisiae)	0.654765	0.000309338	0.00175257	18.9804	19.879	18.0152	30.7915	36.16	29.5075
PNPLA6	protein_coding	patatin like phospholipase domain containing 6	0.941181	0.000310322	0.00175639	4.00043	4.42889	4.80652	10.3709	9.70723	7.36589
ILF2	protein_coding	interleukin enhancer binding factor 2	0.917319	0.000310477	0.00175669	22.6651	21.4731	27.8028	48.877	56.3212	41.586
BCL6	protein_coding	B-cell CLL/lymphoma 6	1.02739	0.000315194	0.00178042	10.4858	10.5363	13.4878	29.8987	24.7074	21.2902
ENSGALG00000051041	protein_coding	NA	2.504	0.000315996	0.00178332	0.260146	0.135585	0.134333	1.34282	0.936991	0.958894
GLCCI1	protein_coding	glucocorticoid induced 1	0.754703	0.000317668	0.00179025	10.1418	8.54543	10.9453	18.6256	18.6953	16.5196
CARMIL2	protein_coding	RGD motif, leucine rich repeats, tropomodulin domain and proline-rich containing	1.71079	0.000318273	0.00179254	1.48025	1.84819	3.00705	6.27522	10.3476	5.9444
METTL6	protein_coding	methyltransferase like 6	0.730159	0.000321148	0.00180747	15.2506	15.1312	13.4381	26.5316	29.5386	22.2496
ACYP1	protein_coding	acylphosphatase 1	0.894593	0.000323852	0.00182066	8.72214	6.29432	7.7086	15.1288	15.8006	14.485
CHTF8	protein_coding	chromosome transmission fidelity factor 8	1.84471	0.00032392	0.00182066	8.46542	2.82374	7.48373	24.507	24.3175	23.465
TLN1	protein_coding	talin 1	0.890347	0.000326475	0.00183204	37.8252	47.3841	47.014	89.8527	79.9416	93.8814
ENSGALG00000015652	protein_coding	major facilitator superfamily domain containing 10	0.655459	0.000326482	0.00183204	13.6826	13.527	11.406	21.7699	23.5956	20.0638
BLCAP	protein_coding	bladder cancer associated protein	0.644193	0.000327808	0.00183766	72.8806	63.7671	56.1582	104.231	112.031	107.137
CDK5RAP3	protein_coding	CDK5 regulatory subunit associated protein 3	0.911831	0.00032842	0.00184049	15.3458	12.9086	18.2073	30.9092	34.6467	28.7145
ENSGALG00000052971	protein_coding	NA	2.00315	0.000328659	0.00184122	0.921533	0.384236	1.01516	4.20599	3.74471	2.10276
ENSGALG00000048989	protein_coding	NA	3.18126	0.000330594	0.00185099	1.36445	0.198457	0.196624	6.79302	5.87274	4.24403
FBXL12	protein_coding	F-box and leucine rich repeat protein 12	0.961183	0.000330666	0.00185099	3.43988	4.63799	4.55652	8.6139	9.24052	8.66293
NRROS	protein_coding	negative regulator of reactive oxygen species	1.83202	0.000330727	0.00185099	1.66633	0.922086	1.57219	6.88549	3.10063	5.82793
CTHRC1	protein_coding	collagen triple helix repeat containing 1	2.68912	0.000331181	0.00185292	0.181584	0.378561	0.0750127	0.868239	2.21364	1.33864
ENSGALG00000034411	protein_coding	osteoclast-associated immunoglobulin-like receptor	5.26608	0.0003349	0.00187127	0	0.0773479	0	1.04827	0.411176	1.87551
ENSGALG00000049395	protein_coding	Rho GDP dissociation inhibitor gamma	1.15629	0.000335413	0.00187352	0.707532	0.871612	0.819275	1.72414	2.32859	1.71606
HYAL2	protein_coding	hyaluronoglucosaminidase 2	0.93714	0.000337438	0.00188421	5.36817	6.87737	6.78286	13.5573	11.965	13.6756
IL12B	protein_coding	interleukin 12B	5.62748	0.000339479	0.00189437	0	0.0930472	0	0.258674	1.31902	3.29027
DEAF1	protein_coding	DEAF1, transcription factor	0.853221	0.000345432	0.00192632	2.28998	1.90963	2.42175	4.1608	4.77118	3.95515
MAP3K14	protein_coding	mitogen-activated protein kinase kinase kinase 14	0.661865	0.000347205	0.00193368	10.5506	11.0111	11.5308	20.4955	18.9721	16.9365
POP5	protein_coding	POP5 homolog, ribonuclease P/MRP subunit	1.32122	0.000348171	0.00193843	12.8303	8.08491	11.0796	22.7652	26.912	35.8034
CBFA2T2	protein_coding	CBFA2/RUNX1 translocation partner 2	0.856027	0.000352207	0.00195898	4.86275	4.49052	5.22424	9.29191	11.0314	8.14574
SEMA7A	protein_coding	semaphorin 7A (John Milton Hagen blood group)	1.78022	0.000356129	0.00197795	4.42758	6.50748	8.29926	35.1476	18.6706	17.649
DAZAP2	protein_coding	DAZ associated protein 2	1.42129	0.000356332	0.00197805	14.2938	21.0068	26.4984	60.4852	49.9858	67.873
ENSGALG00000044313	protein_coding	malignant fibrous histiocytoma-amplified sequence 1 homolog	1.40638	0.000357576	0.00198431	2.51316	2.69598	2.1167	9.28025	4.8403	6.68103
SHKBP1	protein_coding	SH3KBP1 binding protein 1	0.969352	0.00035855	0.00198853	4.92968	5.66687	6.63751	13.5679	12.4073	10.4561
TRAIP	protein_coding	TRAF interacting protein	1.90943	0.000358844	0.00198909	3.09723	1.13595	3.61331	10.5959	11.0602	10.0573
ARHGAP25	protein_coding	Rho GTPase activating protein 25	0.974545	0.000358904	0.00198909	6.00409	5.18566	7.46057	14.4577	13.1813	11.8634
SCARF2	protein_coding	scavenger receptor class F, member 2	0.805722	0.000359259	0.00199041	5.86019	7.29564	5.78259	11.2411	12.4106	11.9684
ENSGALG00000017493	protein_coding	Putative short transient receptor potential channel 2-like protein	1.9769	0.000360161	0.00199411	2.37977	0.715566	1.70149	8.40478	6.59342	5.25345
RUNDC3A	protein_coding	RUN domain containing 3A	1.85415	0.000360824	0.00199713	0.423851	0.368179	0.3283	1.03634	2.15293	1.19033
ENSGALG00000042462	protein_coding	CMP-N-acetylneuraminate-beta-galactosamide-alpha-2,3-sialyltransferase 2-like	0.893393	0.000363837	0.0020112	6.39085	6.18587	5.81443	10.5827	13.7437	12.4193
ENSGALG00000039958	protein_coding	uncharacterized LOC418927	0.816263	0.000363976	0.00201131	9.60967	9.24641	7.05251	15.6833	16.5795	16.6819
IYD	protein_coding	iodotyrosine deiodinase	1.73772	0.000364972	0.00201616	0.312231	0.325464	0.28215	1.31479	0.908324	1.06868
NECAB3	protein_coding	N-terminal EF-hand calcium binding protein 3	1.00395	0.000367573	0.00202921	3.31874	3.45939	3.25015	7.11965	8.94128	5.66447
ENSGALG00000036019	protein_coding	RNA polymerase II subunit K	1.33729	0.000369704	0.00203834	4.62836	5.70902	5.17828	18.6934	10.8571	12.592
ST3GAL3	protein_coding	ST3 beta-galactoside alpha-2,3-sialyltransferase 3	1.27784	0.000370233	0.00204042	1.21399	1.7741	1.00792	3.80251	3.78558	2.85783
ENSGALG00000043126	protein_coding	component of oligomeric golgi complex 8	0.816411	0.000370322	0.00204042	11.0135	9.43159	12.255	19.0203	22.2332	20.7372
FOXL2	protein_coding	forkhead box L2	2.67753	0.000371887	0.00204772	0.191483	0.0665329	0.263673	1.66467	0.848841	1.07551
LAMTOR1	protein_coding	late endosomal/lysosomal adaptor, MAPK and MTOR activator 1	1.065	0.000372063	0.00204803	28.6652	33.9765	37.2438	82.7746	61.4866	80.3403
HYPK	protein_coding	huntingtin interacting protein K	1.06829	0.000373781	0.00205616	45.1287	51.9415	69.7714	128.003	133.221	116.837
SAMD14	protein_coding	sterile alpha motif domain containing 14	2.33527	0.000376696	0.00207085	0.360369	0.107326	0.372172	1.23078	2.2251	1.13856
BEST1	protein_coding	bestrophin 1	1.45201	0.000380361	0.00208898	6.49976	10.081	5.67494	24.6702	25.6118	15.5422
ENSGALG00000048491	protein_coding	NA	5.332	0.000384879	0.00211108	0.0828075	0	0	2.60961	0.642397	0.697664
CENPT	protein_coding	centromere protein T	0.895416	0.000385009	0.00211111	6.6716	5.29408	7.32461	13.161	14.0215	11.4887
CDC6	protein_coding	cell division cycle 6	2.66985	0.000387423	0.0021223	0.791006	0.524701	2.78493	9.22098	8.68659	10.3751
HPS1	protein_coding	HPS1, biogenesis of lysosomal organelles complex 3 subunit 1	0.798079	0.000390696	0.00213819	6.90965	5.35253	6.47612	10.543	12.5616	11.9121
LONRF3	protein_coding	LON peptidase N-terminal domain and ring finger 3	0.88477	0.000392455	0.00214435	19.177	16.4989	14.4534	34.9753	37.8175	26.8415
WDR13	protein_coding	WD repeat domain 13	1.29152	0.000396229	0.00216428	22.5432	19.5596	35.2588	72.9973	69.7514	61.8232
ENSGALG00000049504	protein_coding	solute carrier family 2, facilitated glucose transporter member 4-like	3.01341	0.000405305	0.00221031	0.790106	0.117656	0.145711	4.10904	2.68944	2.22882
TMEM173	protein_coding	transmembrane protein 173	2.07733	0.000412388	0.00224247	3.41287	3.43893	5.9919	30.453	10.5904	17.2923
RNASE6	protein_coding	ribonuclease A family member k6	0.782346	0.000414728	0.00225404	39.2906	50.435	46.1694	87.3553	83.4714	81.0025
ENSGALG00000004110	protein_coding	translocase of outer mitochondrial membrane 34	0.730539	0.000416774	0.00226416	16.0217	13.8886	16.8876	29.7957	26.1764	27.4841
ZCCHC24	protein_coding	zinc finger CCHC-type containing 24	1.13754	0.000419817	0.00227851	13.3232	19.7353	17.5873	35.9234	49.1807	35.4471
SCO2	protein_coding	SCO2, cytochrome c oxidase assembly protein	1.39474	0.000420397	0.00228093	15.9325	13.8232	20.5925	64.2785	37.8517	40.3904
ENSGALG00000036044	protein_coding	aldehyde dehydrogenase 3 family member B2	1.29408	0.000420918	0.00228193	2.81958	2.78203	3.15644	7.27415	5.7248	9.97361
NLE1	protein_coding	notchless homolog 1	1.26782	0.000422893	0.00229043	7.09965	6.0381	3.80414	12.2345	17.0532	14.4533
DGUOK	protein_coding	deoxyguanosine kinase	1.40159	0.000422955	0.00229043	27.9572	13.0316	23.907	56.507	67.9807	59.5367
ISOC2	protein_coding	uncharacterized LOC107050412	2.42151	0.000427945	0.00231305	0.965965	0.244098	0.332534	3.59446	3.50354	1.75715
COL17A1	protein_coding	collagen type XVII alpha 1 chain	3.79015	0.000434062	0.0023424	0.790106	0.143802	2.7847	29.9421	10.452	15.3739
P2RX7	protein_coding	purinergic receptor P2X 7	0.824089	0.000435559	0.00234965	18.8551	18.3458	20.2289	39.1892	41.3284	29.2486
TGM2	protein_coding	transglutaminase 2	1.48105	0.000436287	0.0023515	32.3446	39.5695	40.8957	141.047	134.796	65.7994
YBX3	protein_coding	Y-box binding protein 3	0.70992	0.000436488	0.00235176	239.004	194.792	216.21	428.034	363.29	350.774
SLC35F2	protein_coding	solute carrier family 35 member F2	1.7819	0.000437065	0.00235413	3.2106	1.037	1.77463	7.76412	7.66751	6.71479
KRT24	protein_coding	keratin 24	5.16511	0.000439348	0.00236418	0.334494	0	0.259087	0.772424	3.89237	17.6575
ERI3	protein_coding	ERI1 exoribonuclease family member 3	0.7801	0.000441628	0.0023727	17.7177	21.7374	17.3265	36.7185	34.8402	33.3555
PUS1	protein_coding	pseudouridylate synthase 1	0.851264	0.000447953	0.0024029	10.4442	7.59973	8.57167	15.7634	19.9062	15.9674
KRT17	protein_coding	keratin 17	6.20974	0.000448627	0.002405	0.0402261	0.0419309	0	5.5079	0.0891607	0.889638
IGSF1	protein_coding	immunoglobulin superfamily member 1	1.34008	0.000448839	0.00240512	7.97755	5.98851	3.84274	18.4058	16.0327	13.8248
ENSGALG00000045045	protein_coding	GDP-D-glucose phosphorylase 1	1.83526	0.000450924	0.00241503	1.26298	0.987383	2.14286	5.83303	3.84916	7.12553
SNX11	protein_coding	sorting nexin 11	0.982665	0.0004582	0.00244785	8.33172	7.90709	10.6594	17.3423	18.6509	21.1722
TFEB	protein_coding	transcription factor EB	0.937659	0.000460753	0.00245957	5.6093	7.22905	7.92063	13.5433	15.2134	14.1562
AK1	protein_coding	adenylate kinase 1	0.685225	0.000462267	0.00246649	7.00798	6.75218	7.43311	11.6909	12.4265	12.5267
ENSGALG00000055001	protein_coding	NA	2.29704	0.000465505	0.00248299	0.224806	0.234334	0.270864	1.95437	0.664374	1.22322
GCAT	protein_coding	glycine C-acetyltransferase	1.2902	0.000466025	0.00248498	2.80842	2.49498	2.60377	5.96508	5.51747	9.17547
ENSGALG00000049172	protein_coding	NA	3.42041	0.000469321	0.00250021	0.0416428	0	0.215033	0.905062	1.43066	0.657836
ENSGALG00000046326	protein_coding	interleukin 1 receptor type 2	1.19083	0.000469827	0.00250212	5.06285	7.19649	8.16456	19.4181	16.5326	14.456
PCOLCE2	protein_coding	procollagen C-endopeptidase enhancer 2	1.36314	0.000474547	0.00252568	2.46884	4.71803	3.15677	8.68741	11.0095	9.03821
ENSGALG00000002043	protein_coding	NA	0.934521	0.000479691	0.00255147	11.4772	9.46435	13.2332	24.3464	26.1795	19.9519
MARCHF2	protein_coding	membrane associated ring-CH-type finger 2	0.977534	0.00048085	0.00255643	8.66283	8.62413	11.6607	19.145	21.8978	20.399
ZMAT5	protein_coding	zinc finger matrin-type 5	1.42051	0.000483733	0.00256656	8.89858	5.66307	10.5443	24.0733	30.5716	18.0524
HSCB	protein_coding	HscB mitochondrial iron-sulfur cluster cochaperone	0.846493	0.000486557	0.00258074	38.6747	30.3012	39.7673	62.5379	78.9054	69.0367
RAN	protein_coding	RAN, member RAS oncogene family	0.906821	0.00049308	0.00261371	184.46	122.402	145.254	271.683	331.647	306.061
TMEM35A	protein_coding	transmembrane protein 35A	1.53654	0.000497012	0.00262841	1.97604	2.8425	1.59179	5.1107	9.28531	5.70206
ARL11	protein_coding	ADP ribosylation factor like GTPase 11	1.95878	0.000497029	0.00262841	3.50609	0.969611	2.29079	9.33075	8.00911	10.7005
SERPINB10B	protein_coding	serpin peptidase inhibitor, clade B (ovalbumin), member 10 B	2.53244	0.000497831	0.00263129	1.39488	0.638339	1.54597	12.755	3.05403	6.34179
BBS7	protein_coding	Bardet-Biedl syndrome 7	0.648798	0.000498556	0.00263209	5.09152	4.7113	4.86461	7.84079	8.93168	7.97145
GJC3	protein_coding	gap junction protein gamma 3	1.38708	0.000508694	0.0026798	7.69585	7.98326	4.83785	17.6149	26.0811	14.2128
AR	protein_coding	androgen receptor	1.00349	0.000513604	0.00270233	1.36237	1.07204	0.841434	2.42392	2.38317	2.23655
ENSGALG00000054320	protein_coding	NA	1.62882	0.000522648	0.00274737	3.22091	7.31437	7.3656	17.8133	22.0548	20.1101
BIN3	protein_coding	bridging integrator 3	0.602868	0.000525163	0.00275888	19.3223	20.1412	19.6971	33.0347	33.0437	30.6113
STOML1	protein_coding	stomatin like 1	1.15121	0.000526536	0.00276525	19.4289	12.1025	13.2826	35.2171	30.1967	40.7992
FCRL4	protein_coding	Fc receptor like 4	1.72193	0.000526884	0.00276622	1.06282	1.18427	0.719138	4.34108	4.26469	1.96843
ZNF740	protein_coding	zinc finger protein 740	0.745224	0.000528	0.00277123	19.1627	18.6481	22.5654	34.7324	39.7312	34.628
RAB29	protein_coding	RAB29, member RAS oncogene family	0.671686	0.000538505	0.00281876	12.4134	11.0985	10.5269	21.2397	17.8581	19.0781
ENSGALG00000053052	protein_coding	immunoglobulin superfamily member 1-like	4.04154	0.000539615	0.00282349	0.25504	0	0.105357	3.99098	1.80894	0.590905
ENSGALG00000026092	protein_coding	histamine H3 receptor-like	1.76819	0.000542278	0.00283308	0.726537	1.51466	0.579803	3.33754	3.11093	3.86051
ENSGALG00000052421	protein_coding	NA	2.16037	0.000542723	0.00283422	0.667827	0.397789	1.47793	3.52495	5.39227	3.41611
KAZN	protein_coding	kazrin, periplakin interacting protein	1.29295	0.0005434	0.00283633	3.27255	4.12941	4.66937	13.9443	9.16242	8.79754
NMRK2	protein_coding	nicotinamide riboside kinase 2	1.41862	0.000545289	0.00284445	12.0356	6.61111	13.7703	31.4796	27.5923	33.8938
RASSF2	protein_coding	Ras association domain family member 2	0.837811	0.000546531	0.00285006	26.4101	29.3201	35.7853	59.4245	59.538	57.4363
CABP2	protein_coding	calcium binding protein 2	2.06278	0.000548543	0.0028588	1.93036	1.18901	3.35285	14.2073	7.4876	7.48493
NWD1	protein_coding	NACHT and WD repeat domain containing 1	0.774036	0.000550052	0.00286491	15.817	11.7884	15.1099	26.5558	27.8712	24.1534
ENSGALG00000034918	protein_coding	NA	1.10964	0.000550494	0.00286546	9.23727	7.19726	11.467	18.8595	23.3697	22.6007
CTSK	protein_coding	cathepsin K	1.16969	0.000551166	0.00286776	31.5795	45.9087	40.1266	80.1555	123.43	82.966
ENSGALG00000051199	protein_coding	NA	0.924074	0.000555742	0.00288925	3.16339	3.196	2.76438	6.50508	5.55537	6.50923
UBB	protein_coding	ubiquitin B	0.646093	0.000559169	0.00290608	312.588	300.799	299.132	523.058	583.612	433.004
NEU4	protein_coding	sialidase 4	4.44395	0.000559321	0.00290608	0	0.199334	0.0987463	0.346347	3.49683	3.1887
ENSGALG00000027983	protein_coding	tyrosine kinase non receptor 2	1.17958	0.000560139	0.00290944	11.0246	6.67175	10.9344	27.0096	21.1706	21.4542
NAGLU	protein_coding	N-acetylglucosaminidase, alpha	0.950925	0.00056241	0.00292013	5.00624	6.88092	6.84023	12.8063	12.5692	13.6239
AVD	protein_coding	avidin	4.35317	0.000563334	0.00292159	7.71623	207.449	31.7098	3646.28	684.831	1131.08
VWC2L	protein_coding	von Willebrand factor C domain containing protein 2 like	2.72401	0.000565586	0.00293237	0.455848	0.105593	0.523087	1.92643	4.43446	1.44022
ENSGALG00000032223	protein_coding	coiled-coil domain containing 97	0.993556	0.000565819	0.00293269	4.97815	6.63727	7.26344	12.9268	15.1076	12.5886
SREBF1	protein_coding	sterol regulatory element binding transcription factor 1	1.2408	0.000566732	0.00293653	8.65027	5.14584	8.70254	22.204	16.4295	18.4084
SGF29	protein_coding	SAGA complex associated factor 29	0.712614	0.000567929	0.00294094	19.6088	19.4408	23.0557	34.9361	40.3203	34.4882
HAUS1	protein_coding	HAUS augmin like complex subunit 1	1.5075	0.000569235	0.00294681	7.38703	2.97091	5.58657	15.6757	15.922	16.9068
ENSGALG00000034085	protein_coding	development and differentiation enhancing factor-like 1	1.40954	0.00057776	0.00298531	1.06797	1.13912	2.0007	4.4803	3.88102	3.71421
ARSI	protein_coding	arylsulfatase family member I	1.59694	0.000577898	0.00298531	1.25435	1.83052	2.41815	7.90599	4.63377	5.41615
ENSGALG00000020485	protein_coding	NA	4.83042	0.000579727	0.00299294	0	0	0	1.10392	1.31345	0.534916
ENSGALG00000052945	protein_coding	NA	0.824529	0.000580385	0.00299543	18.2878	20.8762	24.4146	41.7339	40.337	39.3178
EIF4E2	protein_coding	eukaryotic translation initiation factor 4E family member 2	0.650217	0.000589188	0.00303627	20.6852	20.8897	20.4918	32.3971	40.1862	32.3893
ENSGALG00000011349	protein_coding	homeodomain protein	1.33515	0.00059369	0.00305024	8.66292	15.4606	15.4533	38.7256	39.4935	29.9962
F10	protein_coding	coagulation factor X	1.52209	0.000601113	0.00308233	9.04697	5.51466	3.55627	20.309	18.5954	16.6488
L3HYPDH	protein_coding	trans-L-3-hydroxyproline dehydratase	1.37944	0.000602129	0.00308616	1.9409	2.27606	2.00447	5.12227	8.33511	4.08809
CRIP2	protein_coding	cysteine rich protein 2	1.16801	0.000602323	0.00308622	10.8805	17.3632	12.5111	32.424	39.5312	27.111
ENSGALG00000044187	protein_coding	lipase maturation factor 1	1.11493	0.000602895	0.00308749	6.0216	7.57866	8.10749	17.2074	13.7917	19.4945
ENSGALG00000047166	protein_coding	NA	1.32798	0.000606624	0.00310546	1.34083	0.931769	1.73093	4.12837	3.77683	2.94183
BANF1	protein_coding	barrier to autointegration factor 1	1.15394	0.000613195	0.0031344	100.658	104.649	159.343	264.419	297.478	313.293
SOX17	protein_coding	SRY-box 17	2.42582	0.000616622	0.00314719	0.553038	0.144119	0.666343	3.85631	2.4516	1.60167
ENSGALG00000021171	protein_coding	transmembrane protein 2-like	2.21085	0.00062052	0.00316519	1.47703	2.00337	2.00324	10.404	14.1603	3.16727
PGAM1	protein_coding	phosphoglycerate mutase 1	0.9928	0.000622938	0.00317562	231.159	179.229	249.157	491.473	396.263	519.548
ENSGALG00000054599	protein_coding	histone H3.3-like	1.28025	0.000624021	0.00317829	55.2489	33.45	61.8928	129.448	116.042	146.727
CLDN1	protein_coding	claudin 1	2.40064	0.00062422	0.00317836	3.46224	3.83995	0.972572	9.87254	13.1993	23.2775
CYB561A3	protein_coding	cytochrome b561 family member A3	0.892652	0.000629811	0.00320299	12.0533	15.4012	16.8149	28.9958	30.1632	29.4824
PCBP4	protein_coding	poly(rC)-binding protein 4-like	1.29032	0.000630133	0.00320305	2.05612	1.30276	1.99855	4.55637	5.94244	3.65143
ENSGALG00000046559	protein_coding	programmed cell death 1	1.39711	0.000630198	0.00320305	6.59654	5.61212	9.26712	23.5082	14.7287	22.4758
CAPN3	protein_coding	calpain 3	2.79082	0.000633674	0.0032188	1.18775	0.576354	0.126895	5.89729	4.7433	3.27815
GFPT2	protein_coding	glutamine-fructose-6-phosphate transaminase 2	1.18988	0.000635252	0.00322585	2.88306	4.22772	3.28028	6.47843	9.66664	9.39184
ENSGALG00000000604	protein_coding	Na+/K+ transporting ATPase interacting 1	1.51282	0.000639289	0.00324346	0.344548	0.478867	0.25699	0.956848	1.44252	0.927302
ENSGALG00000026884	protein_coding	phospholipase A2 inhibitor and LY6/PLAUR domain containing	0.91786	0.000640063	0.00324545	22.2465	17.9819	14.7524	40.6312	38.9282	31.978
RASSF5	protein_coding	Ras association domain family member 5	0.835621	0.000641656	0.00325159	9.1654	8.83494	10.6277	16.8827	17.3784	20.6238
ENSGALG00000054634	protein_coding	NA	1.76864	0.000642708	0.00325499	1.75615	3.40423	5.15463	13.3253	12.7701	12.0378
CDC42EP4	protein_coding	CDC42 effector protein 4	0.806483	0.000648901	0.00328147	23.9788	18.579	25.1542	44.4417	44.9464	38.1381
TERF1	protein_coding	telomeric repeat binding factor 1	0.798294	0.000655085	0.00330882	5.67029	4.08159	4.61613	8.61058	8.82226	9.35618
ENSGALG00000013546	protein_coding	granzyme K	2.25833	0.000656375	0.00331435	1.28054	2.02025	3.14535	18.0526	5.67659	9.54944
TLR21	protein_coding	Toll-like receptor 21	0.728799	0.000661307	0.00333235	3.43214	3.75297	3.75305	6.23443	6.26483	6.98099
PTRHD1	protein_coding	peptidyl-tRNA hydrolase domain containing 1	1.49517	0.000662303	0.00333638	7.47873	4.88882	10.4728	18.3204	27.6744	23.495
SNRPD2	protein_coding	small nuclear ribonucleoprotein D2 polypeptide	2.19455	0.000665936	0.0033527	0.357499	0.527921	1.01532	4.82378	2.60829	2.00798
KCNA3	protein_coding	potassium voltage-gated channel subfamily A member 3	2.91297	0.000666863	0.00335638	1.15864	2.28609	6.06841	45.687	13.7578	18.4339
ENSGALG00000046393	protein_coding	NA	1.83745	0.000667164	0.00335689	8.06192	7.12805	12.0429	19.399	34.3024	50.7146
YBX1	protein_coding	Y-box binding protein 1	0.638906	0.000668469	0.00336106	515.884	522.257	585.541	881.239	1017.45	828.79
PTPRN	protein_coding	protein tyrosine phosphatase, receptor type N	0.915609	0.000670765	0.00336968	4.54104	4.64418	4.63667	8.91975	7.97616	11.0445
S1PR4	protein_coding	sphingosine-1-phosphate receptor 4	2.46367	0.000673964	0.00338212	3.26195	2.0779	0.561464	7.28643	14.1254	13.2322
HDAC7	protein_coding	histone deacetylase 7	0.854689	0.00067532	0.00338793	10.2424	11.0283	13.4871	21.5272	21.911	24.2257
ENSGALG00000047526	protein_coding	proto-oncogene Mas-like	1.88504	0.00067753	0.00339802	0.476749	0.354968	0.281351	1.48023	1.8115	1.14762
KRT5	protein_coding	keratin 5	4.99906	0.000686267	0.00343577	0	0	0.0590468	0.155328	1.2039	0.692444
F8	protein_coding	coagulation factor VIII	1.42192	0.000689715	0.00345101	0.40343	0.800028	0.518263	1.37937	1.73387	1.85491
ENSGALG00000052628	protein_coding	NA	2.20173	0.0007013	0.00350661	3.16339	5.27594	12.7413	27.8449	41.3686	36.6465
INHBA	protein_coding	inhibin beta A subunit	1.73361	0.000702507	0.00350986	1.03688	2.20488	2.18451	7.52684	7.85996	4.23688
AEBP1	protein_coding	AE binding protein 1	1.28771	0.000705205	0.0035223	12.2593	21.1048	14.4871	37.8937	53.6407	35.0077
TMEM35B	protein_coding	transmembrane protein 35B	1.2078	0.00070686	0.00352954	11.7243	14.4035	9.29744	22.4101	31.0913	34.2859
P3H2	protein_coding	prolyl 3-hydroxylase 2	1.62531	0.000707646	0.00353243	1.34499	1.8276	0.694523	3.8889	3.91278	4.95764
SLC25A29	protein_coding	solute carrier family 25 member 29	1.99203	0.000708429	0.00353502	2.50455	4.37071	3.72002	23.9447	14.502	7.29056
ENSGALG00000033567	protein_coding	NA	2.02667	0.000709838	0.00354026	1.56794	1.94084	5.0603	11.0752	13.9013	12.9005
ENSGALG00000049911	protein_coding	NA	2.19702	0.000711616	0.00354808	0.870378	0.332664	1.55807	5.32821	3.95483	4.36927
SLC9A5	protein_coding	solute carrier family 9 member A5	1.1676	0.000714405	0.00355887	2.72121	3.88303	3.08319	9.12978	8.6374	5.75946
SCN4B	protein_coding	sodium voltage-gated channel beta subunit 4	1.25527	0.000716628	0.0035689	7.08625	8.70299	5.7967	14.0288	18.2725	22.9057
OSR2	protein_coding	odd-skipped related transciption factor 2	1.72195	0.000719656	0.00358188	7.33478	8.31312	4.68929	17.7126	38.1921	16.7365
ENSGALG00000012121	protein_coding	reticulocalbin 1	1.01354	0.000720579	0.00358543	9.88221	13.6066	11.1198	27.4084	21.3317	26.329
ENSGALG00000048022	protein_coding	NA	2.04615	0.000721397	0.00358772	0.604402	1.68005	1.10968	3.35699	4.61436	7.07245
MYL9	protein_coding	myosin, light chain 9, regulatory	1.78117	0.00072203	0.00358951	341.717	656.422	218.142	1440.45	1692.76	1371.46
ENSGALG00000052089	protein_coding	NA	1.48446	0.000723882	0.00359767	1.29892	2.11711	0.999997	4.87619	5.07757	3.38255
SETD6	protein_coding	SET domain containing 6	0.780049	0.000724827	0.00360026	9.23807	7.48968	8.37455	15.8393	17.6322	12.972
GRK2	protein_coding	G protein-coupled receptor kinase 2	0.918034	0.000727751	0.00361373	10.6156	10.1351	14.1993	24.4752	25.7182	21.1195
DNAAF2	protein_coding	dynein axonemal assembly factor 2	1.35168	0.000728874	0.0036172	1.24354	0.740711	1.46774	2.89575	3.82819	2.78555
PAPSS1	protein_coding	3'-phosphoadenosine 5'-phosphosulfate synthase 1	0.675969	0.000738462	0.00366159	21.2986	20.8525	21.034	34.0005	42.8487	32.024
NACC2	protein_coding	NACC family member 2	0.854075	0.000739634	0.00366633	4.1667	4.97828	5.6369	9.37363	9.69452	9.72572
ERP29	protein_coding	endoplasmic reticulum protein 29	0.870828	0.000741882	0.0036764	80.6845	65.8373	88.585	139.277	183.334	141.154
ADORA1	protein_coding	adenosine A1 receptor	3.63211	0.00074415	0.00368619	0.124712	0.216663	0.0858647	0.316224	4.00814	1.44474
ENSGALG00000049767	protein_coding	NA	5.19084	0.00074429	0.00368619	0.0840622	0	0	2.0097	1.39742	0.265588
SOGA1	protein_coding	suppressor of glucose, autophagy associated 1	0.883506	0.000745304	0.00369014	3.92304	4.62641	3.55567	7.03738	7.89073	9.03999
CDK20	protein_coding	cyclin dependent kinase 20	1.96005	0.000747599	0.00369935	0.343305	0.162661	0.644635	1.56011	1.66022	1.61054
IMPDH2	protein_coding	inosine monophosphate dehydrogenase 2	0.80989	0.000748162	0.00370107	46.8924	40.6698	52.7966	78.8142	90.2373	95.5045
ENSGALG00000049348	protein_coding	phosphohistidine phosphatase 1	1.36319	0.000750301	0.00370519	3.34494	3.31237	3.23859	12.1316	9.73092	5.63631
EIF2B4	protein_coding	eukaryotic translation initiation factor 2B subunit delta	0.712598	0.000756132	0.00373183	21.0366	21.0331	24.3304	42.1633	40.561	34.5881
ENSGALG00000034016	protein_coding	NA	1.12535	0.000757753	0.00373874	1.79386	2.06332	1.94843	3.59626	4.45593	5.53726
RRP7A	protein_coding	ribosomal RNA processing 7 homolog A	0.71239	0.000761996	0.00375446	16.2172	16.9618	15.4993	26.0465	28.147	31.4369
TWF2	protein_coding	twinfilin actin binding protein 2	0.856131	0.00076204	0.00375446	29.841	23.3232	32.4277	60.0033	51.3208	55.1621
CCNT1	protein_coding	cyclin T1	0.874531	0.000764428	0.00376188	6.89813	5.62521	7.48753	12.3406	15.5757	11.6631
WNT6	protein_coding	Wnt family member 6	2.06452	0.000765654	0.00376682	0.478003	0.996523	1.15187	2.65494	6.29807	3.02043
FCHSD1	protein_coding	FCH and double SH3 domains 1	1.06779	0.000768954	0.00378025	1.74174	2.08343	1.94623	5.21281	3.57576	4.20987
DES	protein_coding	desmin	2.31073	0.000769286	0.00378025	245.576	669.772	152.767	1479.49	1978.92	2238.78
HGF	protein_coding	hepatocyte growth factor	2.17399	0.0007697	0.00378025	2.48708	0.96669	1.11013	8.03939	10.7215	3.41834
AGXT	protein_coding	alanine-glyoxylate aminotransferase	4.47443	0.000771031	0.00378454	0.0389446	0	0.0402201	0.380888	0.302121	1.18941
PEBP4	protein_coding	phosphatidylethanolamine binding protein 4	2.03776	0.000775207	0.00380175	0.590586	0.307808	0.457447	2.16603	2.69987	1.16619
ENSGALG00000047947	protein_coding	methionine adenosyltransferase 2A	1.52261	0.000780846	0.0038261	1.66187	3.63785	2.91772	10.4294	7.82749	7.26328
CAMK1G	protein_coding	calcium/calmodulin-dependent protein kinase IG	1.93443	0.000782682	0.00383399	1.86205	1.84998	1.32209	11.6983	5.09453	3.89136
ENSGALG00000054250	protein_coding	voltage-dependent P/Q-type calcium channel subunit alpha-1A-like	2.40908	0.00078368	0.00383778	0.077575	0.161726	0.260376	0.969455	1.46153	0.46976
TUBG1	protein_coding	tubulin gamma 1	1.01481	0.000789014	0.00386057	24.7358	14.8356	21.8553	41.7725	49.3509	42.2499
ENSGALG00000046098	protein_coding	ubiquitin-conjugating enzyme E2L 6	1.24148	0.000791392	0.0038679	28.3832	26.2561	29.4397	97.2052	52.4259	63.7945
CCDC134	protein_coding	coiled-coil domain containing 134	0.679114	0.000796675	0.00389136	10.9137	10.387	9.24094	18.5633	17.7294	16.2767
PISD	protein_coding	phosphatidylserine decarboxylase	0.711123	0.000812117	0.0039611	8.63972	6.60964	7.85434	14.5932	13.4389	12.6093
MAN2A2	protein_coding	mannosidase alpha class 2A member 2	0.831572	0.000822159	0.0040055	2.77657	3.16729	3.05687	5.93495	6.67677	4.68963
HDGF	protein_coding	hepatoma-derived growth factor	0.737022	0.000830837	0.004042	83.5376	92.3802	105.131	174.615	161.238	168.605
PSTPIP1	protein_coding	proline-serine-threonine phosphatase interacting protein 1	0.988879	0.000834503	0.00405329	7.07844	5.98066	7.62811	13.1865	13.1069	17.7104
KCNC4	protein_coding	potassium voltage-gated channel, Shaw-related subfamily, member 4	1.6021	0.000834766	0.00405329	0.205668	0.334977	0.212404	0.768278	1.13965	0.568569
RHBDF1	protein_coding	rhomboid 5 homolog 1	0.675762	0.000835061	0.00405329	6.19658	6.3841	6.47395	9.7353	12.111	10.927
SLC4A8	protein_coding	solute carrier family 4 member 8	0.944383	0.000839103	0.00407059	1.52635	1.95168	1.74449	3.27314	3.49592	4.02938
RELT	protein_coding	RELT tumor necrosis factor receptor	2.07626	0.000840004	0.00407381	0.453359	0.0859224	0.29795	1.20927	1.14189	1.43235
UBL7	protein_coding	ubiquitin like 7	0.785175	0.00084116	0.00407825	13.6086	12.4217	16.3713	27.6183	25.4757	25.5647
ITGB2	protein_coding	integrin subunit beta 2	0.906632	0.000842977	0.00408474	51.7175	49.7349	66.1114	127.48	101.16	109.507
ST6GALNAC2	protein_coding	ST6 N-acetylgalactosaminide alpha-2,6-sialyltransferase 2	1.21977	0.000844787	0.00409234	0.726791	0.901897	0.571882	1.88048	1.99448	1.64017
ENSGALG00000053749	protein_coding	NA	4.56824	0.000846224	0.00409765	0	0	0.24106	1.26826	3.36286	1.96655
PRORSD1P	protein_coding	prolyl-tRNA synthetase associated domain containing 1, pseudogene	1.02077	0.000849174	0.00411009	6.45513	4.06713	5.83694	12.5642	13.1949	9.97064
EFR3B	protein_coding	EFR3 homolog B	1.08133	0.000854989	0.00413588	1.19467	1.12321	1.04026	3.18197	2.25857	2.19561
ENSGALG00000025948	protein_coding	Src like adaptor 2	1.64794	0.000857081	0.00414248	4.50033	3.75285	7.12652	11.4112	24.4719	16.367
CEP112	protein_coding	centrosomal protein 112	0.926959	0.000857844	0.00414278	2.80079	2.98161	3.81567	5.84977	7.08848	6.73603
SEC61A2	protein_coding	Sec61 translocon alpha 2 subunit	0.783751	0.000857873	0.00414278	6.47815	7.2506	5.21043	11.4842	11.9766	11.5698
ENSGALG00000033573	protein_coding	G-patch domain and KOW motifs	1.55323	0.000858617	0.00414402	1.92724	3.71345	4.76479	10.2177	11.7148	11.1323
MSTO1	protein_coding	misato 1, mitochondrial distribution and morphology regulator	1.1721	0.000860653	0.00415267	7.03935	4.01826	4.7889	12.9922	15.0454	10.3553
MARK2	protein_coding	microtubule affinity regulating kinase 2	1.11874	0.000868567	0.00418731	27.0871	21.619	37.3431	73.397	67.5341	60.6652
DPYSL4	protein_coding	dihydropyrimidinase like 4	3.49905	0.000870532	0.00419559	0.211995	0.515619	0.851426	3.60919	15.0102	1.21553
SLA	protein_coding	Src like adaptor	1.14188	0.000871989	0.00420142	5.99628	6.25042	7.12032	20.076	11.9724	13.9082
ENSGALG00000007954	protein_coding	TBC1 domain family member 10A	0.69243	0.00087323	0.00420384	17.3227	15.8525	19.4699	28.7501	31.5143	31.2741
ACE	protein_coding	angiotensin I converting enzyme	1.50895	0.000874678	0.00420962	1.39833	2.12014	1.34567	6.19912	3.20505	5.422
APOA1	protein_coding	apolipoprotein A1	1.42958	0.000876553	0.00421745	68.3998	116.566	77.1328	185.35	349.084	230.265
ENSGALG00000035675	protein_coding	coiled-coil domain containing 57	1.24064	0.000880289	0.00423304	1.02047	0.835779	1.16681	2.45551	3.23123	2.03425
SYT12	protein_coding	synaptotagmin 12	1.69403	0.000886722	0.00425917	1.45564	1.30907	1.00221	4.49737	6.42117	2.28446
B3GNT9	protein_coding	UDP-GlcNAc:betaGal beta-1,3-N-acetylglucosaminyltransferase 9	1.12605	0.000886975	0.00425918	5.81175	7.35252	4.9761	17.1115	11.5605	13.8106
LSM3	protein_coding	LSM3 homolog, U6 small nuclear RNA and mRNA degradation associated	1.05685	0.000900637	0.00431809	18.339	13.9202	11.5672	39.0554	31.9867	26.7668
GAL	protein_coding	galanin and GMAP prepropeptide	1.44885	0.000914206	0.00437515	17.3324	13.0403	7.5065	33.0374	46.8597	31.0604
INHBC	protein_coding	inhibin beta C chain-like	2.78366	0.000926252	0.00442906	0	0.327116	0.162047	1.25042	1.4491	0.936395
PENK	protein_coding	proenkephalin	2.19034	0.000928009	0.00443622	1.88071	2.10745	0.679809	4.24081	12.0368	6.68471
SLC11A1	protein_coding	solute carrier family 11 member 1	2.43169	0.000930189	0.00444539	1.07158	0.257767	1.23437	7.65868	3.88244	3.34216
TTC9	protein_coding	tetratricopeptide repeat domain 9	1.06643	0.000930953	0.00444676	2.99098	2.53873	2.02988	6.36127	4.73534	5.84986
ENSGALG00000048315	protein_coding	NA	2.31628	0.000930996	0.00444676	0.387771	1.01051	0.800942	3.37111	2.79334	5.51309
RAD18	protein_coding	RAD18, E3 ubiquitin protein ligase	0.888616	0.000933225	0.00445616	7.56855	5.1954	6.97215	11.6636	14.0868	13.4975
GRN	protein_coding	granulin precursor	1.90977	0.000933653	0.00445695	22.4487	27.4762	54.6691	203.815	130.894	92.3547
FURIN	protein_coding	furin, paired basic amino acid cleaving enzyme	1.0165	0.000935775	0.00446487	12.5356	9.46878	13.4153	31.07	22.3237	23.6054
FBXO22	protein_coding	F-box protein 22	0.665626	0.000935836	0.00446487	21.7158	16.619	19.1296	30.3541	34.8226	32.7348
EEF1AKNMT	protein_coding	eEF1A lysine and N-terminal methyltransferase	0.767553	0.000937355	0.00446979	4.71408	4.27128	4.08202	6.97484	8.55989	8.36342
ANKRD13D	protein_coding	ankyrin repeat domain 13D	0.829293	0.000945787	0.00450226	10.4989	10.6464	12.7197	25.1033	20.8903	18.8709
ENSGALG00000029868	protein_coding	NA	5.08191	0.000956077	0.00453983	0	0	0	0.280256	0.381085	1.08641
ENSGALG00000032036	protein_coding	CTS telomere maintenance complex component 1	0.687811	0.000959752	0.00455325	3.41045	2.9104	2.84481	4.90755	5.81479	5.15071
TRMT12	protein_coding	tRNA methyltransferase 12 homolog	1.13153	0.000959972	0.00455325	2.32662	3.01198	3.37171	6.93253	8.35923	5.37477
REN	protein_coding	renin	6.61756	0.0009696	0.00459201	0	0	0.032785	0.103493	0.175908	3.3098
ENSGALG00000042254	protein_coding	nucleolar RNA helicase 2-like	0.697731	0.000974025	0.00460964	32.4326	32.0226	39.4539	58.0172	64.4028	59.2307
IRF2BPL	protein_coding	interferon regulatory factor 2 binding protein-like	0.783906	0.000979486	0.00463086	18.3067	19.6906	24.2269	37.6047	39.3558	38.525
ENSGALG00000014127	protein_coding	NA	0.987583	0.00098879	0.00466915	4.75552	3.02932	3.5925	7.41675	9.27178	7.55872
G6PC3	protein_coding	glucose-6-phosphatase catalytic subunit 3	1.16626	0.000990239	0.00467469	7.17008	7.71981	11.5945	21.4272	19.0291	23.5475
SOCS7	protein_coding	suppressor of cytokine signaling 7	1.00249	0.000993491	0.00468849	2.77968	2.50535	3.60459	7.40404	6.23062	5.56865
ENSGALG00000051749	protein_coding	NA	1.77901	0.00101103	0.00476338	0.601462	0.731445	0.983505	4.46631	2.27744	1.84749
UBE2C	protein_coding	ubiquitin conjugating enzyme E2 U (putative)	1.72641	0.00101321	0.00476994	35.1172	15.5808	48.2635	112.039	129.229	111.898
FBXL14	protein_coding	F-box and leucine rich repeat protein 14	1.1873	0.00101654	0.00478429	7.97396	10.6242	14.4269	28.2761	25.6475	27.2767
LHX6	protein_coding	LIM homeobox 6	1.9436	0.00102346	0.00481287	0.312456	0.379982	0.188236	1.78261	1.18312	0.685543
MMP1	protein_coding	matrix metallopeptidase 1	4.13008	0.00102428	0.00481474	24.1837	2.30783	0.835457	119.511	309.491	79.1866
IL17A	protein_coding	interleukin 17A	3.36367	0.00104594	0.00490367	0.0809488	0.0843795	0.1672	2.1112	1.07653	0.511503
UBXN2B	protein_coding	UBX domain protein 2B	1.11025	0.00105298	0.00493128	2.1307	2.20025	1.33675	4.91217	4.65648	3.5861
ST6GALNAC4	protein_coding	ST6 N-acetylgalactosaminide alpha-2,6-sialyltransferase 4	1.14349	0.00105405	0.00493493	11.3676	14.4761	14.9785	33.1647	41.3936	23.2356
LZTS2	protein_coding	leucine zipper tumor suppressor 2	0.893655	0.00105729	0.00494874	2.53221	3.26234	3.14405	6.30737	6.52704	5.09384
CASC3	protein_coding	cancer susceptibility candidate 3	0.927387	0.00106396	0.00497583	18.2693	16.3334	24.4776	40.564	43.5809	37.1356
ENSGALG00000008567	protein_coding	phosphofurin acidic cluster sorting protein 1	1.05909	0.00106986	0.00499798	2.87571	4.62863	3.88707	8.91551	9.42037	7.32636
RND3	protein_coding	Rho family GTPase 3	1.0759	0.00107063	0.00500016	6.05573	7.49933	4.43665	14.0333	15.5735	11.2561
CCT6A	protein_coding	chaperonin containing TCP1 subunit 6A	0.771402	0.00107185	0.00500451	88.2862	68.358	73.599	127.568	168.737	126.702
ENSGALG00000004793	protein_coding	NA	0.96854	0.00107929	0.00503509	17.203	18.9284	13.8842	30.1189	44.2736	31.1348
ENSGALG00000036547	protein_coding	dedicator of cytokinesis protein 2-like	1.2315	0.00108239	0.00504683	2.89286	3.04102	2.94963	10.5632	6.00445	5.87372
RNF19B	protein_coding	ring finger protein 19B	1.85635	0.00109214	0.00508668	7.09273	9.29161	14.0066	63.4318	27.4054	28.1626
PRRG3	protein_coding	proline rich and Gla domain 3	1.18959	0.00109646	0.00510543	1.47137	2.35958	1.60723	3.78209	4.45289	5.09566
SKIV2L	protein_coding	Ski2 like RNA helicase	1.42569	0.0011035	0.00513258	2.70081	4.82041	6.12034	13.9569	13.5877	12.1754
ENSGALG00000041296	protein_coding	SRY-box 7	1.49068	0.00110598	0.00514273	2.28969	3.6464	1.77351	9.74545	6.13239	7.36807
COL1A2	protein_coding	collagen type I alpha 2 chain	1.16537	0.00110683	0.00514527	105.861	124.716	63.6021	234.79	241.243	231.754
CENPO	protein_coding	centromere protein O	1.33141	0.00111178	0.00516687	3.20926	1.67264	3.45723	7.06517	7.20527	8.24555
SRSF3	protein_coding	serine and arginine rich splicing factor 3	0.712048	0.00111331	0.00517117	115.885	82.4952	99.4037	168.439	181.009	174.135
ADAMTSL2	protein_coding	ADAMTS like 2	1.71732	0.00111469	0.00517619	7.73577	9.73277	9.17702	26.8614	51.9636	16.6975
CD1C	protein_coding	CD1c molecule	1.43757	0.00111691	0.00518506	2.06072	1.46459	1.40269	4.52966	3.37378	6.3134
CDC25A	protein_coding	cell division cycle 25A	0.827586	0.0011186	0.00518866	4.32258	3.18623	4.20906	7.14665	8.28068	6.95849
RPP25L	protein_coding	ribonuclease P/MRP 25kDa subunit-like	0.796969	0.00112372	0.00520642	22.7031	16.5742	16.0402	32.91	34.0167	35.9938
ALG3	protein_coding	ALG3, alpha-1,3- mannosyltransferase	0.811935	0.00112395	0.00520642	7.61512	8.74681	9.86823	17.9738	16.395	15.2734
ENSGALG00000007530	protein_coding	NA	2.53071	0.00112866	0.00522111	1.33988	0.71319	0.765485	11.4624	2.27476	3.63278
ENSGALG00000050564	protein_coding	NA	1.10373	0.00113307	0.00523869	4.11023	2.91996	4.00151	8.1081	10.9672	6.53433
MFSD2A	protein_coding	major facilitator superfamily domain containing 2A	1.89547	0.00113603	0.00524952	5.65962	1.94712	7.11188	21.6927	19.6819	17.5875
ENSGALG00000046593	protein_coding	adrenomedullin	1.43115	0.00113707	0.00525289	20.9614	30.7777	29.795	105.811	52.9553	77.6197
STARD8	protein_coding	StAR related lipid transfer domain containing 8	0.857649	0.00113766	0.00525419	6.91167	7.25546	7.99461	17.0011	12.3458	13.8386
GMEB1	protein_coding	glucocorticoid modulatory element binding protein 1	0.712953	0.00114003	0.00526229	5.59767	6.4226	6.52962	11.3344	11.336	10.0938
IL18	protein_coding	interleukin 18	1.11501	0.00115007	0.00529574	5.908	7.22631	5.643	19.1864	12.8679	11.7246
GMPPA	protein_coding	GDP-mannose pyrophosphorylase A	0.703041	0.00115617	0.00531952	31.0792	22.5188	27.6349	47.4859	49.4613	45.1405
COL5A2	protein_coding	collagen type V alpha 2 chain	0.943859	0.00116672	0.00536368	24.7287	29.5083	18.8811	52.8264	56.0553	42.5978
ADORA3	protein_coding	adenosine A3 receptor	1.22743	0.00117501	0.00539599	1.2602	0.788165	1.25809	3.19539	2.46734	2.65433
NLRC3	protein_coding	NLR family CARD domain containing 3	1.14458	0.00117798	0.00540815	5.32733	4.56953	7.24777	10.7025	15.7948	14.3884
ENSGALG00000049136	protein_coding	NA	1.16521	0.00119182	0.00546434	116.086	155.335	199.454	417.964	419.15	307.442
CDC42EP3	protein_coding	CDC42 effector protein 3	0.83617	0.00119775	0.00548858	15.6406	14.2228	12.3684	23.3419	33.4455	24.4095
ENSGALG00000054366	protein_coding	NA	1.34762	0.00120177	0.00550257	1.05591	0.988352	1.86942	4.07464	3.55839	3.13183
ENSGALG00000045611	protein_coding	glycosylated lysosomal membrane protein	0.983513	0.00120908	0.00552862	4.34671	4.68717	6.19182	12.1183	9.70087	10.6076
PALD1	protein_coding	phosphatase domain containing, paladin 1	0.858829	0.00121902	0.00556809	13.5431	18.4878	14.136	27.4704	34.4781	28.3733
ENSGALG00000043947	protein_coding	G-protein coupled receptor 183-like	1.95253	0.00122904	0.0056102	1.28859	0.59698	1.62653	2.68392	6.30733	5.65445
PTPRC	protein_coding	protein tyrosine phosphatase, receptor type C	0.691891	0.00122923	0.0056102	42.4283	44.3712	44.0617	68.7979	72.624	85.5498
ENSGALG00000050176	protein_coding	NA	2.2274	0.00123728	0.00564036	0.628543	0.327591	0.162282	1.13839	2.78632	1.71002
TLR15	protein_coding	Gallus gallus toll-like receptor 15 (TLR15), mRNA.	2.2437	0.00124644	0.0056766	0.712402	1.14765	1.7613	11.0494	3.92366	3.61489
ARL8A	protein_coding	ADP ribosylation factor like GTPase 8A	0.651467	0.00125162	0.00569412	25.4475	21.7919	25.9832	45.045	41.9836	36.7833
RNF44	protein_coding	ring finger protein 44	1.12926	0.00125317	0.00569811	4.66223	6.23798	8.12069	13.6113	16.6574	14.7299
ENSGALG00000043829	protein_coding	exostosin like glycosyltransferase 1	1.50324	0.00125596	0.00570928	1.58149	1.52362	1.95499	6.90042	5.78913	2.85158
SYS1	protein_coding	SYS1, golgi trafficking protein	0.747797	0.00125739	0.00571119	12.5379	11.0483	10.212	23.1764	19.4818	18.3089
ENSGALG00000030064	protein_coding	forty-two-three domain containing 1-like	0.981206	0.00127107	0.00576413	7.23515	10.8413	7.93912	16.6257	21.2986	17.5013
CPNE7	protein_coding	copine VII	1.7216	0.00127209	0.00576723	0.293704	0.349888	0.303324	0.957501	1.58098	0.839561
SYT8	protein_coding	synaptotagmin 8	1.54712	0.00127924	0.00579502	1.56989	0.607816	0.787493	3.41199	3.13169	2.73978
RGS1	protein_coding	regulator of G-protein signaling 1	0.966717	0.00128098	0.00580133	9.32	9.1995	10.0181	15.502	25.5902	19.1097
ANXA1	protein_coding	annexin A1	0.944196	0.00128587	0.00582193	49.5495	51.8678	31.9665	93.3986	96.8753	85.2654
CIAO1	protein_coding	cytosolic iron-sulfur assembly component 1	0.986188	0.00129271	0.0058467	4.3066	4.63876	6.50204	11.7222	10.4774	10.7987
CLGN	protein_coding	calmegin	1.46843	0.0013036	0.005885	1.90684	2.51072	1.79655	3.67171	7.00707	7.78606
MCM5	protein_coding	minichromosome maintenance complex component 5	1.30888	0.00131507	0.00593505	17.2347	8.52581	17.7991	38.0348	38.0827	39.713
ENSGALG00000047209	protein_coding	NA	1.05696	0.00132944	0.00599213	2.74917	2.44426	3.67428	6.3265	6.98962	6.55692
REEP4	protein_coding	receptor accessory protein 4	1.07314	0.0013303	0.00599445	18.0313	18.3779	27.7259	43.6887	49.2917	52.4674
NOL6	protein_coding	nucleolar protein 6	0.747822	0.00133271	0.0060037	7.63277	7.27684	7.61704	11.165	15.4162	14.1259
CEP68	protein_coding	centrosomal protein 68	1.0638	0.00133946	0.00602617	1.15231	1.69108	1.22136	3.11404	2.62129	3.38514
OGFOD1	protein_coding	2-oxoglutarate and iron dependent oxygenase domain containing 1	0.599127	0.00134818	0.00605739	6.93319	7.71819	7.05599	11.7769	12.3461	11.2714
IKZF4	protein_coding	IKAROS family zinc finger 4	0.856701	0.00135196	0.00607158	6.07849	5.24856	6.18388	12.6687	9.65223	11.7042
LMO2	protein_coding	LIM domain only 2	0.762949	0.00135221	0.00607158	12.9369	14.9395	12.2254	25.6361	27.4563	20.303
MRPS5	protein_coding	mitochondrial ribosomal protein S5	0.716244	0.00135389	0.00607504	15.343	18.2281	15.8455	27.0848	28.3644	31.7874
AKT2	protein_coding	uncharacterized LOC101750560	1.17416	0.00136009	0.00609325	12.063	13.173	20.9296	39.0269	34.5042	38.8623
ENSGALG00000037826	protein_coding	thymocyte expressed, positive selection associated 1	1.47926	0.00136392	0.00610877	2.79035	3.93951	1.60502	7.63824	7.51569	9.70866
ENSGALG00000046740	protein_coding	polysaccharide biosynthesis domain containing 1	0.607711	0.00136491	0.00611161	17.564	18.2571	20.1716	29.4587	31.8422	30.5698
SOX21	protein_coding	SRY-box 21	3.10229	0.0013701	0.00613164	0.085558	0.089184	0.17672	1.76653	0.758553	0.720836
TVP23A	protein_coding	trans-golgi network vesicle protein 23 homolog A	1.31803	0.00137574	0.00615447	4.36548	4.61645	2.2869	10.3817	11.8496	7.99559
ISLR	protein_coding	immunoglobulin superfamily containing leucine rich repeat	1.33101	0.00138577	0.00619524	14.6765	23.054	17.1571	39.6507	71.047	39.1419
TSPAN32	protein_coding	tetraspanin 32	3.21346	0.00138782	0.00620277	0.175701	0.0915739	0.181456	2.48214	0.4868	1.4803
TRIM27.2	protein_coding	tripartite motif containing 27.2	2.4413	0.00139176	0.00621712	0.889913	0.176691	0.787765	3.22355	2.06641	5.40008
GBP	protein_coding	guanylate binding protein	2.67538	0.00139509	0.00623038	5.25596	8.58922	10.2959	104.394	13.4536	47.889
KDM8	protein_coding	lysine demethylase 8	0.944947	0.00142095	0.00632599	3.13361	3.86527	4.15318	7.1511	7.40866	8.52535
ENSGALG00000034504	protein_coding	NA	1.51171	0.00142251	0.00633088	1.16331	2.02103	2.10247	3.89785	6.76848	5.61519
ATP8B3	protein_coding	ATPase phospholipid transporting 8B3	1.24621	0.00142279	0.00633088	0.406689	0.350199	0.58436	1.05683	1.07779	1.2849
KCNH4	protein_coding	potassium voltage-gated channel subfamily H member 4	2.7	0.00142324	0.00633121	0.159923	0.145863	0.0206451	0.347576	1.17418	0.757897
ENSGALG00000005298	protein_coding	ST6 N-acetylgalactosaminide alpha-2,6-sialyltransferase 6	1.56734	0.00143788	0.00639131	6.80829	13.2326	6.95803	22.0415	40.7129	23.975
C1S	protein_coding	complement C1s	0.958448	0.00144286	0.0064068	37.116	28.3506	26.0841	75.3687	66.9996	48.8356
FAHD2A	protein_coding	fumarylacetoacetate hydrolase domain containing 2A	0.743309	0.0014447	0.00641159	46.5536	32.0473	38.9743	71.1739	70.9704	69.0529
VTCN1	protein_coding	V-set domain containing T cell activation inhibitor 1	2.40756	0.00145088	0.00643567	0.365655	0.0952879	0.472038	1.2914	2.73533	1.3478
MAST1	protein_coding	microtubule associated serine/threonine kinase 1	1.81544	0.00146061	0.00647546	0.342801	0.214398	0.188815	0.546364	1.34234	0.938646
COA4	protein_coding	cytochrome c oxidase assembly factor 4 homolog	1.06234	0.00146389	0.00648834	11.7477	13.0999	15.8004	35.3296	25.7359	30.2106
CRTAP	protein_coding	cartilage associated protein	1.31029	0.0014732	0.00652113	10.1744	16.1834	7.58886	31.3268	27.2706	31.7484
ZBTB7C	protein_coding	zinc finger and BTB domain containing 7C	1.19026	0.00147429	0.00652424	0.644456	0.643779	0.526904	1.6341	1.19036	1.61192
GPR162	protein_coding	G protein-coupled receptor 162	0.784367	0.00149507	0.00660419	2.86559	3.06298	3.16008	4.80298	6.16315	5.88228
NTN4	protein_coding	netrin 4	0.95477	0.00149697	0.00661088	4.33289	3.31745	2.8116	7.70866	8.07399	6.01689
ENSGALG00000029446	protein_coding	transmembrane protein 110-like	1.13148	0.00150495	0.00664196	2.94103	2.77371	3.85696	9.43584	7.29481	5.89966
SPRY3	protein_coding	sprouty RTK signaling antagonist 3	1.7754	0.00150518	0.00664196	1.69992	2.61576	1.9228	6.24564	4.75469	11.7646
GLIS1	protein_coding	GLIS family zinc finger 1	1.65224	0.00151306	0.0066733	1.31324	0.751553	1.03714	2.2106	5.47913	2.84741
SNRNP35	protein_coding	small nuclear ribonucleoprotein U11/U12 subunit 35	0.841427	0.00151904	0.00669793	2.64966	2.39641	2.93765	4.61547	5.70021	5.0885
PPAT	protein_coding	phosphoribosyl pyrophosphate amidotransferase	0.876729	0.00153462	0.00675675	19.5845	14.8492	14.3612	26.003	35.6092	34.4521
C26H6ORF125	protein_coding	chromosome 26 open reading frame, human C6orf125	0.627141	0.00153476	0.00675675	20.7864	17.1963	20.9901	33.4166	33.0554	31.4813
TSPO	protein_coding	translocator protein	0.857822	0.00154182	0.00678368	12.5081	14.1376	13.1089	28.5323	29.7748	19.5449
ENSGALG00000051088	protein_coding	NA	4.57979	0.00155594	0.00683765	0	0.121556	0.0602163	3.35817	1.16313	0.184215
TMEM263	protein_coding	transmembrane protein 263	0.586731	0.00156169	0.00685934	19.0739	18.339	17.2777	27.6188	28.5493	31.9632
GJB5	protein_coding	gap junction protein beta 5	5.59191	0.00157752	0.00691865	0	0	0	0.967634	0.089711	1.27876
SIK1	protein_coding	salt inducible kinase 1	1.16187	0.00157904	0.00692185	6.37572	3.53065	3.7479	9.49572	13.1223	10.1317
CCT2	protein_coding	chaperonin containing TCP1 subunit 2	0.688009	0.00158476	0.00693745	91.1842	68.1303	82.188	128.417	155.673	134.258
IFFO2	protein_coding	intermediate filament family orphan 2	0.841418	0.00159265	0.0069666	3.43669	3.01671	2.42844	5.8968	5.71305	5.47661
GIPC1	protein_coding	GIPC PDZ domain containing family member 1	1.17019	0.0016002	0.00699603	10.0862	9.47141	14.8167	34.4884	27.1742	21.9313
ENSGALG00000052856	protein_coding	NA	3.10105	0.00160423	0.00701009	0.701484	0	0.26344	2.079	3.74573	3.02221
AK4	protein_coding	adenylate kinase 4	1.12362	0.0016053	0.00701297	4.60922	2.84516	4.25491	7.13548	9.81678	10.4134
ENSGALG00000051752	protein_coding	NA	1.40394	0.00160824	0.00702218	1.33257	2.08357	1.72027	5.06834	4.79964	4.73642
NSUN5	protein_coding	NOP2/Sun RNA methyltransferase family member 5	0.850665	0.00160981	0.00702724	4.55368	4.04582	3.31407	8.70132	7.99325	6.40494
ID4	protein_coding	inhibitor of DNA binding 4, HLH protein	1.03945	0.001624	0.00708558	22.5153	28.7734	35.536	64.3476	75.5623	53.452
ENSGALG00000048712	protein_coding	ring finger protein 115	1.20531	0.00162822	0.00710034	2.80121	2.16027	4.13951	8.38972	7.62224	6.64364
SH3BP4	protein_coding	SH3 domain binding protein 4	0.808174	0.00163364	0.00711849	3.93638	5.16796	3.78227	8.25748	7.95184	8.05497
MAFA	protein_coding	MAF bZIP transcription factor A	1.9987	0.00163647	0.00712536	0.16907	0.140989	0.174608	0.477693	1.04928	0.569775
ENSGALG00000012269	protein_coding	valosin containing protein lysine methyltransferase	1.06234	0.00164228	0.00714887	5.02139	3.80669	6.44302	12.4843	11.5514	10.3361
ACTN1	protein_coding	actinin, alpha 1	0.949132	0.00165331	0.00719136	106.896	118.24	87.4189	189.111	194.167	262.612
SRC	protein_coding	SRC proto-oncogene, non-receptor tyrosine kinase	1.30289	0.00165389	0.00719205	1.297	1.1717	2.32176	4.49679	4.40799	3.87661
IKZF1	protein_coding	IKAROS family zinc finger 1	1.04458	0.00165687	0.00720131	6.01045	5.7062	7.82258	12.2132	13.4459	17.6247
OXTR	protein_coding	oxytocin receptor	1.37557	0.00166021	0.00721402	0.942815	0.933634	0.486847	1.8442	2.61217	2.13477
ENSGALG00000047567	protein_coding	NA	2.26174	0.00166755	0.00724219	0.333252	0.645127	0.737501	2.79368	5.01227	1.2033
CD72AG	protein_coding	CD72 antigen	1.33739	0.00168028	0.00729143	2.92096	2.8691	3.8288	10.7434	10.2095	5.38333
EZH2	protein_coding	enhancer of zeste 2 polycomb repressive complex 2 subunit	0.652168	0.0016806	0.00729143	18.2884	14.0804	16.2753	29.1767	26.0589	26.8122
LAMA5	protein_coding	laminin subunit alpha 5	1.01864	0.00169495	0.00734623	6.73544	8.92239	7.56865	15.1517	14.4201	20.8972
CELF3	protein_coding	CUGBP, Elav-like family member 3	2.37745	0.0017156	0.00742441	0.214659	0.111878	0.387956	1.57456	1.84368	0.621681
COL4A1	protein_coding	collagen type IV alpha 1 chain	1.13635	0.00171814	0.0074297	76.6443	105.882	55.3139	195.244	170.905	194.678
HTRA2	protein_coding	HtrA serine peptidase 2	0.918578	0.00173105	0.00747983	32.8523	31.9703	47.1261	76.8203	75.0965	76.2207
CCL17	protein_coding	C-C motif chemokine ligand 17	2.45601	0.00173243	0.00748203	8.16261	24.4098	3.73129	69.7989	58.4293	85.2591
CD1B	protein_coding	CD1b molecule	0.901773	0.00173407	0.00748719	9.43575	10.0602	10.9907	22.3804	16.4258	22.3246
ENSGALG00000042238	protein_coding	NA	3.2033	0.00173574	0.00749252	1.26025	0	0.400471	4.42458	5.47925	6.32984
B4GALT3	protein_coding	beta-1,4-galactosyltransferase 3	0.971723	0.00173892	0.00750053	15.6051	19.7152	24.2028	44.5822	45.5273	36.1788
SARS	protein_coding	seryl-tRNA synthetase	1.06082	0.00174643	0.00752932	28.3472	20.9402	36.9487	61.9201	62.7679	68.8559
ENSGALG00000048508	protein_coding	NA	1.49785	0.00175331	0.00755688	1.6374	0.582807	1.36107	3.55871	3.71779	3.575
NLGN2	protein_coding	neuroligin 2	1.15289	0.00176028	0.00758469	4.96864	4.59446	7.77982	14.0646	16.1197	11.5625
ENSGALG00000011889	protein_coding	protein kinase C eta	0.808956	0.0017611	0.00758469	6.40839	6.24154	6.15832	10.8358	10.5297	13.9409
ENSGALG00000038189	protein_coding	BRISC and BRCA1 A complex member 1	0.609928	0.00178247	0.00766707	19.6733	17.3837	20.724	29.0753	34.2808	31.5563
CH25H	protein_coding	cholesterol 25-hydroxylase	1.09208	0.00179222	0.00770511	5.27959	6.36751	4.14571	14.6041	12.6209	9.05248
ENSGALG00000048165	protein_coding	ADP ribosylation factor 3	0.765079	0.00179765	0.00772259	26.8077	21.2905	28.5646	51.6357	45.2715	43.2446
RHOQ	protein_coding	ras homolog family member Q	1.31841	0.00179839	0.00772384	2.153	3.24825	1.98946	5.9107	5.4	8.41327
H2AFZ	protein_coding	H2A histone family, member Z	1.0355	0.00181368	0.00778559	70.6338	37.9798	52.1523	109.232	122.496	121.118
ENSGALG00000028009	protein_coding	von Hippel-Lindau tumor suppressor	0.736689	0.00181459	0.00778751	27.5653	25.4032	30.3286	46.8719	59.7422	43.241
MSN	protein_coding	moesin	0.9109	0.00181541	0.0077891	44.7766	52.7953	41.4253	83.5161	83.1794	113.315
TMEM120B	protein_coding	transmembrane protein 120B	1.21961	0.001827	0.00783289	3.57695	2.44495	3.23991	6.37222	10.9176	6.02107
DNMT1	protein_coding	DNA methyltransferase 1	1.00374	0.00186761	0.00799089	9.46967	10.4381	14.2293	21.2205	24.9331	27.6113
CANT1	protein_coding	calcium activated nucleotidase 1	0.924382	0.00187195	0.00800546	12.8723	11.4323	17.2284	25.2793	30.6744	29.0276
SIX2	protein_coding	SIX homeobox 2	5.0742	0.00188141	0.00804188	0	0	0	0.166408	1.1031	0.32254
KCNQ4	protein_coding	potassium voltage-gated channel subfamily Q member 4	1.7832	0.00188718	0.00806252	0.256104	0.367068	0.66123	1.11323	2.16417	1.51714
SLC48A1	protein_coding	solute carrier family 48 member 1	0.666553	0.00189383	0.00808206	21.4527	21.5908	17.8685	33.2271	40.2168	30.6862
STAT3	protein_coding	signal transducer and activator of transcription 3	0.634551	0.00189904	0.00810097	79.6771	98.6107	88.0308	158.033	147.682	139.703
SLC35B4	protein_coding	solute carrier family 35 member B4	0.769525	0.00191042	0.00814136	7.61296	7.26572	8.06651	13.3764	12.7651	15.8268
HOXA4	protein_coding	homeobox A4	1.41412	0.00192343	0.00819066	2.98744	3.49048	5.32296	13.4139	13.4616	7.29502
ATP6V0B	protein_coding	ATPase H+ transporting V0 subunit b	0.603931	0.00192905	0.00821254	62.4913	60.2543	58.9581	105.896	88.3009	102.146
SMKR1	protein_coding	small lysine rich protein 1	2.89543	0.00193221	0.00822397	0.686908	0	2.12822	5.97168	11.0383	5.78729
MN1	protein_coding	MN1 proto-oncogene, transcriptional regulator	1.45494	0.00196302	0.00833999	1.64283	2.04389	0.948654	5.20219	3.21061	5.15317
ENSGALG00000010223	protein_coding	NA	1.53624	0.0019707	0.0083669	1.81447	1.89137	2.15499	7.29559	3.51904	7.35695
DGCR6	protein_coding	DGCR6 homolog	0.838276	0.00197197	0.0083678	17.0839	12.034	17.5229	31.7442	28.9489	28.9218
ENSGALG00000032250	protein_coding	coenzyme Q10A	0.797003	0.00197476	0.00837163	4.63893	3.36385	4.45759	7.49591	8.40454	7.3919
ENSGALG00000033320	protein_coding	uncharacterized LOC101751399	1.37616	0.00198688	0.00841881	0.36256	0.277146	0.549171	1.20825	0.964334	1.14548
SMPD1	protein_coding	sphingomyelin phosphodiesterase 1	0.972781	0.00201999	0.0085442	30.1636	45.709	43.156	95.8414	82.7344	73.8159
PTPN22	protein_coding	protein tyrosine phosphatase, non-receptor type 22	0.913703	0.00202092	0.00854602	3.85625	3.66913	5.37181	9.13642	8.29887	8.73625
ENSGALG00000052868	protein_coding	platelet endothelial aggregation receptor 1	1.22224	0.00202526	0.00855591	1.43712	1.66187	0.927616	3.85547	3.8075	2.45942
BCL2A1	protein_coding	BCL2 related protein A1	1.64196	0.00202736	0.00856051	4.27189	6.10984	10.5678	30.3365	17.2857	23.0176
LRRC61	protein_coding	leucine rich repeat containing 61	3.39538	0.00202956	0.00856556	0.868233	0.064645	0.128096	1.48265	3.57394	6.66185
CEMIP	protein_coding	cell migration inducing hyaluronan binding protein	1.24223	0.00203674	0.00859374	1.92972	2.82348	1.40784	4.50185	6.39617	4.81031
ENSGALG00000052929	protein_coding	NA	3.19822	0.00203841	0.00859867	0.0939132	0	0.193978	1.22466	0.624473	0.989038
CDK5RAP1	protein_coding	CDK5 regulatory subunit associated protein 1	1.12995	0.00204108	0.00860564	12.2789	10.037	10.1611	35.2118	19.9759	21.055
WDR3	protein_coding	WD repeat domain 3	0.587611	0.00204389	0.00861404	7.63758	8.2555	8.57362	12.2511	14.3893	12.9744
NOG2	protein_coding	noggin 2	3.72356	0.00204408	0.00861404	0	0.240968	0	0.753638	1.40907	1.21728
ENSGALG00000050400	protein_coding	keratin 8	0.989543	0.00204781	0.00862763	26.304	34.8168	42.6036	79.5352	78.212	65.0736
ENSGALG00000030652	protein_coding	trophoblast glycoprotein-like	1.57476	0.00208449	0.00876268	1.06262	0.969199	1.30319	2.23732	5.29939	3.21738
CLP1	protein_coding	cleavage and polyadenylation factor I subunit 1	1.05682	0.00209451	0.00879827	5.032	3.71887	6.37915	10.0975	11.2124	12.5335
ENSGALG00000032644	protein_coding	NA	1.02341	0.00212708	0.00891092	19.7948	23.0847	33.0366	54.3122	60.7221	51.8865
SMARCC2	protein_coding	SWI/SNF related, matrix associated, actin dependent regulator of chromatin subfamily c member 2	1.05209	0.00214005	0.00895648	7.1506	9.96266	11.964	22.1338	24.8502	18.3521
MRPL12	protein_coding	mitochondrial ribosomal protein L12	0.842366	0.00214641	0.00897959	97.559	99.7153	135.515	204.884	240.359	199.357
PHOX2B	protein_coding	paired like homeobox 2b	1.74704	0.00215034	0.0089907	0.656431	1.79616	1.10164	4.01254	5.91082	3.0245
TCF21	protein_coding	transcription factor 21	1.08677	0.00215871	0.00902127	30.5122	30.5124	26.0675	62.8105	91.3417	45.9798
ENSGALG00000017336	protein_coding	F-box/WD repeat-containing protein 7-like	0.664378	0.0022001	0.00917399	13.5902	12.9557	15.4615	26.4331	22.9571	22.2784
MYL4	protein_coding	myosin, light chain 4, alkali; atrial, embryonic	1.22705	0.00220335	0.00918307	1.95263	1.14491	1.44942	4.64169	3.78699	3.02033
C1orf232	protein_coding	uncharacterized LOC419602	1.49753	0.00221538	0.0092264	2.13215	1.07294	2.65756	4.55409	6.92586	6.3492
ENSGALG00000049986	protein_coding	NA	2.23482	0.00222064	0.00924608	0.728539	3.79708	3.2604	7.917	15.8789	15.8566
AHSA2	protein_coding	AHA1, activator of heat shock 90kDa protein ATPase homolog 2 (yeast)	0.756696	0.00223198	0.00928731	20.8944	18.6572	18.759	39.148	39.6721	27.396
CDK5	protein_coding	cyclin dependent kinase 5	0.927685	0.00223265	0.00928731	8.36643	6.58466	9.33632	16.5055	20.1309	13.2757
RERG	protein_coding	RAS like estrogen regulated growth inhibitor	0.860858	0.00223272	0.00928731	9.88964	8.96624	7.45826	14.1461	17.3833	19.6677
HEPACAM	protein_coding	hepatic and glial cell adhesion molecule	1.76272	0.00223584	0.00929572	0.247381	0.286517	0.255483	0.866224	1.49264	0.550002
ENSGALG00000031546	protein_coding	gastric intrinsic factor	3.60492	0.00223661	0.00929666	0.319374	0.22194	0.21989	0.289219	1.9467	7.51173
ENSGALG00000039812	protein_coding	NA	5.21989	0.00225688	0.00936727	0	0	0	0.657261	1.00544	0.0796207
PROK2	protein_coding	prokineticin 2	4.5042	0.0022569	0.00936727	0.0642256	0	0.0663291	0.139587	1.21002	1.82624
GPR62	protein_coding	G protein-coupled receptor 62	1.48626	0.00226727	0.00940117	1.34088	1.17702	2.44162	6.13529	5.39662	3.53034
ARL5B	protein_coding	ADP ribosylation factor like GTPase 5B	0.8809	0.00227254	0.00942072	9.75216	7.38207	8.63277	20.3437	17.4661	13.2659
TNFSF8	protein_coding	tumor necrosis factor superfamily member 8	1.6161	0.00227636	0.00943425	2.11122	1.22398	3.28279	5.19429	8.07081	8.59385
INPP5D	protein_coding	inositol polyphosphate-5-phosphatase D	0.721122	0.00227961	0.00944317	14.7691	15.7012	19.4127	28.3375	31.2244	29.1195
TNC	protein_coding	tenascin C	1.69932	0.00229564	0.00950261	22.9043	37.7819	17.7581	67.8507	65.6174	138.111
HMGB2	protein_coding	high mobility group box 2	0.694041	0.0023145	0.00956443	57.6284	53.8889	60.815	84.1721	115.318	100.815
AvBD12	protein_coding	avian beta-defensin 12	3.44236	0.00232184	0.00959156	0.267131	0.464087	0	2.12879	0.986821	5.25143
TANGO6	protein_coding	transmembrane and coiled-coil domains 7	0.612598	0.00232371	0.00959553	6.26033	4.89881	5.27009	8.48003	9.38668	9.10463
SLC25A47	protein_coding	solute carrier family 25 member 47	2.63203	0.00232664	0.00960424	0.247853	0.0861193	0.68259	2.42407	1.19029	3.13229
COX3	protein_coding	cytochrome c oxidase subunit III	1.15349	0.0023279	0.00960583	3369.56	6375.52	5831.5	12670.1	12784.3	12027.9
DPYSL5	protein_coding	dihydropyrimidinase-related protein 5-like	1.83813	0.0023323	0.00962164	0.472249	1.02928	0.310365	1.9128	3.14021	1.94417
SOX9	protein_coding	SRY (sex determining region Y)-box 9	1.24741	0.00233329	0.00962342	6.29916	6.56613	7.92854	25.2847	13.4384	14.4287
RBMS2	protein_coding	RNA binding motif single stranded interacting protein 2	1.10612	0.00233691	0.00963282	9.08032	14.6171	16.5594	31.9134	32.0367	29.778
PDCD7	protein_coding	programmed cell death 7	0.753255	0.00233728	0.00963282	6.04969	7.66548	7.93138	13.3452	13.65	12.3608
ENSGALG00000054125	protein_coding	polynucleotide kinase 3'-phosphatase	1.03957	0.0023379	0.00963282	4.68752	4.49529	7.29385	12.2254	12.26	12.0454
ENSGALG00000050047	protein_coding	valine--tRNA ligase, mitochondrial-like	1.35012	0.0023384	0.00963282	1.40749	2.50488	3.04899	5.74501	7.79922	5.71223
HK3	protein_coding	hexokinase 3 (white cell)	1.69102	0.00234757	0.00966208	0.211174	0.360202	0.158611	0.917926	1.10633	0.525662
IL10RA	protein_coding	interleukin 10 receptor subunit alpha	1.51638	0.00235413	0.00968339	2.52302	2.77288	6.00432	12.1591	10.8198	11.9858
ENSGALG00000035185	protein_coding	septin 4	1.43102	0.00235836	0.00969629	0.26352	0.384563	0.353796	0.773188	1.3142	0.83257
ENSGALG00000045090	protein_coding	osteoclast-associated immunoglobulin-like receptor-like	3.50254	0.00236324	0.00971167	0.0357765	0.0372927	0.295586	3.11025	0.634385	0.791231
STK32C	protein_coding	serine/threonine kinase 32C	1.34616	0.00237561	0.00975545	0.532045	0.98787	0.497958	1.5719	2.24799	1.71597
ENSGALG00000049794	protein_coding	NA	1.21686	0.00239089	0.00981349	6.52533	5.25749	8.98539	19.8001	20.3325	12.1506
RHOC	protein_coding	ras homolog family member C	0.729564	0.00241296	0.00989437	37.8543	48.6756	47.9872	78.818	78.1392	83.2618
AZIN2	protein_coding	arginine decarboxylase	1.06981	0.0024135	0.00989437	1.84138	1.8013	1.72615	5.32579	3.79884	3.01326
ANKRD39	protein_coding	ankyrin repeat domain 39	1.23476	0.00243059	0.00995432	14.7075	27.2275	18.47	40.276	63.1115	50.3083
PTRF	protein_coding	polymerase I and transcript release factor	1.18385	0.00243913	0.00998261	24.8841	41.8473	21.292	73.9048	78.2634	63.4806
BIRC5	protein_coding	baculoviral IAP repeat containing 5	1.55774	0.0024448	0.010001	29.6203	10.8837	20.725	53.4325	56.2154	82.197
TNFAIP6	protein_coding	TNF alpha induced protein 6	2.35668	0.00245439	0.0100331	0.31393	0.409043	0.0810529	0.682292	2.13095	1.61173
PIK3R5	protein_coding	phosphoinositide-3-kinase regulatory subunit 5	0.865863	0.00245441	0.0100331	9.67572	9.86308	12.2622	24.429	17.7759	20.1548
FGFBP2	protein_coding	fibroblast growth factor binding protein 2	2.76242	0.00245627	0.0100335	0.212289	0	0.164432	1.0958	1.23516	0.447141
SLC6A13	protein_coding	solute carrier family 6 member 13	1.43675	0.00246498	0.0100667	0.507702	0.330762	0.426018	1.5517	0.879152	1.23645
ENSGALG00000032428	protein_coding	chromosome 11 open reading frame, human C19orf12-like	1.65298	0.00246846	0.0100785	6.3116	4.24458	6.93886	30.588	11.0563	17.3144
ENSGALG00000033787	protein_coding	NA	3.7252	0.0024694	0.0100799	0	0.0837218	0.0829483	0.698248	0.445059	1.1842
SPP1	protein_coding	secreted phosphoprotein 1	2.19064	0.00247112	0.010084	1.29702	5.46672	5.5327	25.9831	23.6235	11.759
GAPDH	protein_coding	glyceraldehyde-3-phosphate dehydrogenase	0.639965	0.00247219	0.010084	1285.17	988.16	1092.17	1891.95	1741.33	1986.13
PDE12	protein_coding	phosphodiesterase 12	1.13528	0.00252804	0.0102872	9.76949	4.86128	8.3456	16.2524	19.5153	18.3756
TADA3	protein_coding	transcriptional adaptor 3	0.752459	0.00253217	0.0103016	11.9257	14.9992	15.1556	25.3372	28.7678	22.4866
RPL23A	protein_coding	ribosomal protein L23a	1.15004	0.0025576	0.0103926	336.469	609.891	360.859	915.042	1137.89	1075.22
TCF7	protein_coding	transcription factor 7 (T-cell specific, HMG-box)	2.06428	0.00257374	0.0104492	7.13894	4.48791	11.8952	16.9953	31.0758	57.2399
PDE10A	protein_coding	phosphodiesterase 10A	1.53738	0.00257398	0.0104492	0.711471	0.90849	0.330648	2.47409	1.6361	1.94812
SH3KBP1	protein_coding	SH3 domain containing kinase binding protein 1	0.643475	0.00262205	0.0106115	29.8041	28.3163	31.6303	44.6222	50.3905	55.6108
CD14	protein_coding	CD14 molecule	1.50932	0.00262657	0.0106273	2.47641	2.58136	2.18454	10.0916	3.94517	7.98701
CLCF1	protein_coding	cardiotrophin-like cytokine factor 1	2.33425	0.00263036	0.0106388	0.0920847	0.191975	0.285302	0.525357	1.88797	0.727336
ZMYND19	protein_coding	zinc finger MYND-type containing 19	0.915481	0.0026374	0.0106534	11.5714	7.35977	10.5326	18.862	23.4201	17.5566
NFIC	protein_coding	nuclear factor I C	0.924484	0.00263908	0.0106576	7.05469	10.0735	9.81413	21.2136	18.1714	15.843
PCP4	protein_coding	Purkinje cell protein 4	1.40648	0.00266201	0.0107375	44.649	78.3147	31.0365	136.229	167.478	136.092
RUNX2	protein_coding	runt related transcription factor 2	1.15639	0.00268289	0.0108096	1.21669	1.26825	1.55811	3.70208	2.48104	3.48526
F13A1	protein_coding	coagulation factor XIII A chain	2.13834	0.00268847	0.0108263	3.54766	9.43239	2.03368	23.8277	17.1816	29.7249
C1QTNF5	protein_coding	C1q and tumor necrosis factor related protein 5	1.29871	0.00268956	0.0108268	2.36823	3.29961	1.74353	5.19804	8.96513	5.53141
RDX	protein_coding	radixin	0.781684	0.00269002	0.0108268	25.044	29.4461	31.0166	48.219	49.7244	60.0915
KLHL6	protein_coding	kelch like family member 6	0.786283	0.00269051	0.0108268	4.13331	4.63724	5.21156	7.55823	10.21	8.26886
NCF1C	protein_coding	neutrophil cytosolic factor 1C pseudogene	1.34215	0.00270871	0.0108949	5.94215	6.27942	10.1574	26.141	21.6635	13.7243
ENSGALG00000006588	protein_coding	leucine rich repeat containing 75B	1.87384	0.00271146	0.0109008	0.460445	0.651373	0.509491	2.50182	3.09816	0.865916
FADS2	protein_coding	fatty acid desaturase 2	1.16342	0.00273261	0.0109807	5.90317	8.83706	5.1469	16.3871	19.9118	11.8721
RBMXL1	protein_coding	RNA binding motif protein, X-linked like 1	0.594345	0.00273957	0.0110035	42.4351	32.6927	38.1629	65.0703	62.5336	56.2375
NELFE	protein_coding	negative elongation factor complex member E	0.878417	0.00275099	0.0110433	22.464	26.4704	28.8639	54.2117	60.6988	39.878
PFKP	protein_coding	phosphofructokinase, platelet	0.797851	0.00276713	0.0111011	56.6057	42.0362	46.4336	108.202	81.7698	80.6069
ANGPT2	protein_coding	angiopoietin 2	1.32116	0.00277481	0.0111267	15.8029	22.0322	15.0199	52.8336	29.6361	58.6914
CCDC130	protein_coding	coiled-coil domain containing 130	1.37875	0.0027931	0.0111921	3.33052	2.09047	3.51357	9.69027	10.4778	4.97839
ILVBL	protein_coding	ilvB acetolactate synthase like	0.728986	0.00280371	0.0112267	13.1313	12.4487	11.1917	26.1361	20.0061	19.3316
CDKN2A	protein_coding	cyclin-dependent kinase inhibitor 2A (melanoma, p16, inhibits CDK4)	0.957298	0.0028073	0.0112384	3.50906	3.95435	5.0442	7.67809	8.61863	9.8381
CYBC1	protein_coding	chromosome 18 C17orf62 homolog	0.63361	0.0028133	0.0112598	12.2882	13.8965	12.8902	19.9883	21.3054	23.8476
PMVK	protein_coding	phosphomevalonate kinase	1.64214	0.00283342	0.011327	7.95749	4.85331	15.1248	32.3817	36.1197	26.0326
IGF2BP3	protein_coding	insulin like growth factor 2 mRNA binding protein 3	1.02306	0.00284876	0.0113834	7.22707	4.91666	5.79909	10.0073	12.9438	16.0432
ENSGALG00000028573	protein_coding	NA	0.672318	0.00284886	0.0113834	30.8829	28.5244	29.0683	47.3669	46.6815	57.123
ING4	protein_coding	inhibitor of growth family member 4	0.584751	0.00287571	0.0114817	12.1096	12.4841	10.8112	19.2331	21.0401	16.9107
ADGRD2	protein_coding	adhesion G protein-coupled receptor D2	2.26858	0.0028946	0.0115499	0.0868196	0.565619	0.336236	1.53313	2.4776	1.18863
FKBP14	protein_coding	FK506 binding protein 14	0.802351	0.00289711	0.0115554	8.29927	7.86752	6.24234	14.9406	16.0004	11.148
NR4A3	protein_coding	nuclear receptor subfamily 4 group A member 3	1.46691	0.00290192	0.011571	2.63777	1.55945	3.0901	4.49221	9.07531	8.12653
IQGAP3	protein_coding	ras GTPase-activating-like protein IQGAP3-like	1.51368	0.00291763	0.0116228	4.01426	1.67376	4.67338	11.7226	9.31818	10.715
POLR1D	protein_coding	RNA polymerase I and III subunit D	0.885569	0.00292051	0.0116315	10.5133	6.9604	10.173	16.3138	21.0459	17.6055
ENSGALG00000046487	protein_coding	NA	2.2983	0.00292383	0.0116373	0.14247	0.111381	0.404624	1.12246	1.81575	0.600163
TWIST1	protein_coding	twist family bHLH transcription factor 1	1.46616	0.00293501	0.0116702	1.57196	1.44581	0.763975	2.7131	5.2776	3.2623
SF3A3	protein_coding	splicing factor 3a subunit 3	0.597953	0.00293722	0.0116763	35.7576	27.9018	28.8204	46.3285	54.3704	49.6106
ENSGALG00000054209	protein_coding	regulator of G-protein signaling 3	0.914931	0.00294315	0.0116971	3.46472	2.90687	3.27274	7.75978	5.29137	6.45221
HSP90AA1	protein_coding	heat shock protein 90 alpha family class A member 1	1.27996	0.00295167	0.0117282	317.746	148.63	245.677	534.232	812.986	513.452
ENSGALG00000046830	protein_coding	NA	1.02941	0.00296013	0.0117583	2.09998	1.89171	3.15943	4.84582	5.54528	5.35147
BCAP31	protein_coding	B-cell receptor-associated protein 31	0.602652	0.00296467	0.0117673	70.7797	87.8761	81.3666	130.947	132.873	128.817
INTS3	protein_coding	integrator complex subunit 3	0.684344	0.00297746	0.0118059	11.6814	13.615	15.1181	24.4419	22.687	22.8567
ENSGALG00000007526	protein_coding	putative glutamine amidotransferase like class 1 domain containing 3A-like 2	2.85837	0.00304461	0.0120361	46.4768	16.6244	12.8448	434.832	81.4494	68.4375
DRAXIN	protein_coding	dorsal inhibitory axon guidance protein	1.65019	0.00304954	0.0120523	0.398683	0.868939	0.748619	3.30843	1.96819	1.56497
ENSGALG00000047508	protein_coding	NA	4.3321	0.00305019	0.0120523	0.0778051	0	0	1.09916	0.258681	0.491638
YARS	protein_coding	tyrosyl-tRNA synthetase	0.860218	0.00305592	0.0120665	24.4435	17.7487	25.659	39.4914	42.9115	49.7601
ENSGALG00000037160	protein_coding	SMAD family member 7	0.688302	0.00305593	0.0120665	11.1123	11.3647	12.1259	20.7338	17.7176	21.4184
UBASH3A	protein_coding	ubiquitin associated and SH3 domain containing A	1.5902	0.00305709	0.0120683	2.2335	1.24168	2.83632	4.12612	7.38911	8.88603
PSMD11	protein_coding	proteasome 26S subunit, non-ATPase 11	0.98235	0.00307049	0.0121128	20.8483	21.7319	33.5167	54.5376	58.3237	49.7091
DNAJB5	protein_coding	DnaJ heat shock protein family (Hsp40) member B5	1.52902	0.00308406	0.0121512	12.5146	15.8495	5.65922	26.9576	37.6137	40.5006
LMNB1	protein_coding	lamin B1	1.2922	0.00310784	0.0122347	13.9292	6.15417	13.0393	26.913	28.2965	31.6806
SIRT2	protein_coding	sirtuin 2	0.658579	0.00313056	0.0123184	25.493	21.3798	24.8292	44.5773	43.4241	33.929
KCNE5	protein_coding	potassium voltage-gated channel subfamily E regulatory subunit 5	4.83592	0.003134	0.0123263	0	0	0	2.0097	0.256194	1.70419
ENSGALG00000044505	protein_coding	SH2 domain containing 2A	1.49445	0.00313634	0.0123326	1.79168	0.998954	2.28067	3.62234	5.12566	6.58216
TMEM158	protein_coding	transmembrane protein 158	1.76828	0.00313892	0.0123377	4.02534	4.94317	2.90433	10.1868	25.6664	8.13008
HOXD9	protein_coding	homeobox D9	1.4822	0.00316293	0.0124142	3.66571	6.40287	6.90647	16.9569	24.1554	10.5903
GAL3ST1	protein_coding	galactose-3-O-sulfotransferase 1	2.37197	0.0031669	0.012427	0.10953	0.0570859	0.226234	0.595128	1.09247	0.519076
ZSWIM7	protein_coding	zinc finger SWIM-type containing 7	1.03223	0.00317977	0.0124746	2.80747	3.48388	3.10653	7.99038	7.77842	4.99817
ADAMTS10	protein_coding	ADAM metallopeptidase with thrombospondin type 1 motif 10	0.888067	0.00318238	0.012482	5.12873	4.56734	4.21234	8.60143	12.0167	7.16626
FLOT1	protein_coding	flotillin 1	1.19958	0.0031909	0.0125039	9.31473	14.6806	18.3501	40.9398	34.9462	29.4963
PRELP	protein_coding	proline and arginine rich end leucine rich repeat protein	1.18229	0.00319521	0.0125179	10.3774	20.2351	11.9169	35.1496	39.1652	30.0407
SERPINF1	protein_coding	serpin family F member 1	1.46562	0.0032039	0.0125454	27.2642	42.3045	15.5508	68.2603	88.9675	94.9125
ENSGALG00000052195	protein_coding	NA	0.706721	0.00320889	0.0125599	7.81751	8.27167	9.53409	14.1303	14.6282	16.2176
CD248	protein_coding	CD248 molecule	1.10723	0.00322825	0.0126278	9.23278	12.8003	8.11905	26.6559	17.4251	25.5119
FYN	protein_coding	FYN proto-oncogene, Src family tyrosine kinase	0.613911	0.00322845	0.0126278	15.5489	16.9637	16.287	24.0103	26.8748	29.3778
STAT4	protein_coding	signal transducer and activator of transcription 4	1.0228	0.00323225	0.0126368	8.66847	8.55861	8.82629	12.8364	23.814	20.3798
NASP	protein_coding	nuclear autoantigenic sperm protein	0.832792	0.00324416	0.0126718	26.5498	16.8262	23.0035	46.285	43.0519	37.6649
EME1	protein_coding	essential meiotic structure-specific endonuclease 1	0.950977	0.00326698	0.0127551	5.42003	3.69264	5.26828	8.1612	10.3253	11.3415
ENSGALG00000045596	protein_coding	OX-2 membrane glycoprotein-like	1.17236	0.00329621	0.0128539	0.961671	1.30873	0.800052	2.96096	1.9243	2.53194
GPR183	protein_coding	G protein-coupled receptor 183	0.648717	0.00329873	0.0128584	9.774	11.2773	8.94547	15.639	17.1818	17.7117
MT-ND2	protein_coding	NADH-ubiquinone oxidoreductase chain 2	0.772195	0.00331558	0.0129064	748.327	984.025	791.977	1754.42	1600.88	1295.97
SLC25A39	protein_coding	solute carrier family 25 member 39	1.01882	0.00331784	0.0129089	33.9345	20.7188	37.3446	63.8654	65.9108	70.4474
ENSGALG00000051203	protein_coding	MAS-related GPR, member H	2.13052	0.00332732	0.0129344	1.18501	0.901384	0.496143	7.48283	2.02316	2.56342
FAM107B	protein_coding	family with sequence similarity 107 member B	0.850069	0.00334126	0.0129708	8.00578	8.69661	9.1917	13.1454	17.371	19.6574
ENSGALG00000040159	protein_coding	NA	2.30748	0.00334964	0.0129974	0.252187	0.0657187	0.195335	0.376819	1.083	1.26154
DHCR7	protein_coding	7-dehydrocholesterol reductase	0.843437	0.00335411	0.0130118	8.04185	5.00632	6.83452	12.6231	14.1731	11.5569
DDX27	protein_coding	DEAD-box helicase 27	0.583639	0.00337844	0.0130913	21.1075	17.4017	17.9345	33.4939	28.4961	28.7969
INPPL1	protein_coding	inositol polyphosphate phosphatase like 1	1.24711	0.00338104	0.0130954	2.49217	2.44385	4.2134	7.9241	9.92252	5.73526
SLC2A10	protein_coding	solute carrier family 2 member 10	1.30691	0.00338323	0.0131001	1.21016	1.17735	0.749875	2.4548	3.88933	2.03914
MRM1	protein_coding	dehydrogenase/reductase 11	0.723047	0.0033838	0.0131001	5.14837	5.31642	5.81391	9.82997	8.74512	10.2865
ENSGALG00000054154	protein_coding	NA	1.43442	0.0033893	0.0131184	2.79137	4.036	6.60252	15.9496	13.1724	10.2415
[truncated: 510 more rows]

## Sheet: Down gene
gene_name	gene_biotype	description	log2FoldChange	pvalue	padj	NC-1_FPKM	NC-2_FPKM	NC-3_FPKM	PC-1_FPKM	PC-2_FPKM	PC-3_FPKM
ENSGALG00000048343	protein_coding	carboxylesterase 1 like 2	-4.55438	5.20904e-49	1.47954e-45	108.79	88.3305	117.326	3.80593	4.88207	5.67669
ENSGALG00000004725	protein_coding	acyl-CoA dehydrogenase family member 10-like	-2.93036	1.83241e-47	3.74294e-44	580.79	691.655	585.564	80.2524	96.6835	85.6443
ENSGALG00000048687	protein_coding	tetratricopeptide repeat domain 38	-4.28513	2.26187e-46	3.85467e-43	318.433	294.931	293.775	15.9961	13.1942	20.5597
HEPACAM2	protein_coding	HEPACAM family member 2	-4.80524	1.32498e-41	1.73695e-38	42.5213	36.6567	26.0161	1.24886	1.37551	1.40394
ENSGALG00000047341	protein_coding	NA	-3.66068	9.52962e-36	9.02243e-33	9.92693	9.40989	8.71425	0.741644	0.962628	0.686074
TENM3	protein_coding	teneurin transmembrane protein 3	-2.62891	2.62883e-32	2.24003e-29	8.42379	9.20189	7.13346	1.34577	1.46052	1.49252
MAP3K15	protein_coding	mitogen-activated protein kinase kinase kinase 15	-3.21458	2.42697e-31	1.96954e-28	7.38854	5.58037	6.41873	0.737163	0.772099	0.733709
VPS13C	protein_coding	vacuolar protein sorting 13 homolog C	-2.29169	6.94136e-27	3.81596e-24	16.4607	13.2183	15.3893	3.55663	3.01552	3.30488
BAMBI	protein_coding	BMP and activin membrane bound inhibitor	-3.27335	3.26771e-26	1.63789e-23	320.358	298.988	238.411	26.0141	29.8205	39.0214
BTBD1	protein_coding	BTB domain containing 1	-1.70502	3.2842e-25	1.43511e-22	102.95	115.387	108.158	34.5665	37.785	35.4716
ABCG2	protein_coding	ATP binding cassette subfamily G member 2 (Junior blood group)	-2.67884	3.47174e-25	1.44836e-22	66.0474	53.0697	45.2193	8.23672	9.32458	9.91522
F2RL1	protein_coding	F2R like trypsin receptor 1	-1.80425	4.56547e-25	1.80941e-22	47.3607	47.3496	40.2933	13.803	13.4973	14.1924
DENND4C	protein_coding	DENN domain containing 4C	-2.07937	5.74476e-25	2.22505e-22	29.7809	35.2767	32.6151	8.49281	7.88696	8.47998
SEMA5A	protein_coding	semaphorin 5A	-3.49104	1.06296e-24	4.02554e-22	76.2492	89.1309	75.8167	6.10545	6.8553	10.0121
CEPT1	protein_coding	choline/ethanolamine phosphotransferase 1	-2.0582	1.36302e-24	5.04969e-22	139.264	119.017	132.363	30.9284	32.8559	36.8583
ENSGALG00000015307	protein_coding	NA	-1.91062	1.56946e-24	5.69079e-22	23.7082	20.0188	19.3171	5.77416	6.39038	5.84679
TRPM6	protein_coding	transient receptor potential cation channel subfamily M member 6	-3.0923	6.11896e-24	2.08559e-21	11.2871	11.7278	13.2687	1.24519	1.43987	1.88137
GCC2	protein_coding	GRIP and coiled-coil domain containing 2	-1.98103	1.19842e-23	3.78212e-21	19.3861	20.2077	19.7152	5.80302	4.83511	5.49909
ENSGALG00000011812	protein_coding	sulfotransferase family 1E member 1	-2.59683	4.74234e-23	1.36981e-20	706.371	624.482	796.621	106.993	128.146	142.767
CYB5A	protein_coding	cytochrome b5 type A	-2.65588	2.1145e-22	5.7199e-20	502.368	436.589	571.166	86.8061	73.7139	96.5692
HHIP	protein_coding	hedgehog interacting protein	-3.2439	2.5921e-22	6.90228e-20	28.8392	24.368	17.1764	2.84904	2.30022	2.78983
CREB3L3	protein_coding	cAMP responsive element binding protein 3 like 3	-6.49594	1.09212e-21	2.62139e-19	10.1874	21.3953	14.8166	0.131013	0.100208	0.317418
ENSGALG00000002431	protein_coding	complement factor H	-3.05837	2.26991e-21	5.02386e-19	95.6269	135.711	96.5555	15.2946	16.3677	10.886
FAT4	protein_coding	FAT atypical cadherin 4	-1.76439	3.50278e-21	7.65313e-19	5.56685	5.89861	4.90412	1.73841	1.86968	1.57823
CLMN	protein_coding	calmin	-3.00739	5.57222e-21	1.17237e-18	90.5773	94.1332	97.5793	12.2669	9.65325	15.6603
TINAG	protein_coding	tubulointerstitial nephritis antigen	-5.05513	3.12358e-20	6.33716e-18	36.6223	32.7143	35.6486	0.535172	0.992334	1.83884
DECR1	protein_coding	2,4-dienoyl-CoA reductase 1, mitochondrial	-1.96742	3.21511e-20	6.4461e-18	194.773	247.459	200.733	59.0677	61.3331	56.6934
NADK	protein_coding	NAD kinase	-2.0981	5.62833e-20	1.06576e-17	299.025	282.582	303.954	78.083	63.0157	80.7284
MPP1	protein_coding	membrane palmitoylated protein 1	-2.69984	6.73376e-20	1.26106e-17	284.871	286.049	330.413	41.3734	46.5339	60.9632
PDE9A	protein_coding	phosphodiesterase 9A	-3.05366	1.50813e-19	2.73421e-17	99.4583	127.819	98.021	13.4983	11.1026	17.3505
NHSL1	protein_coding	NHS like 1	-2.56306	2.2498e-19	3.91236e-17	56.0217	56.5916	73.201	10.0324	10.8708	12.9129
MPP6	protein_coding	membrane palmitoylated protein 6	-2.79093	2.73042e-19	4.60711e-17	58.6299	39.2698	46.8653	6.77891	6.73259	8.84532
ENSGALG00000014551	protein_coding	tetratricopeptide repeat protein 38-like	-3.56333	3.27333e-19	5.41593e-17	85.6398	89.4205	97.1603	6.55516	6.46017	11.606
VPS41	protein_coding	VPS41, HOPS complex subunit	-1.32105	2.64771e-18	3.92368e-16	42.9443	37.8655	36.7389	16.4821	17.309	16.7388
RAPGEF5	protein_coding	Rap guanine nucleotide exchange factor 5	-1.57793	4.07901e-18	5.94141e-16	40.386	38.3605	41.4546	15.6986	13.7116	13.8812
ABAT	protein_coding	4-aminobutyrate aminotransferase	-2.56131	5.17157e-18	7.46898e-16	51.7672	31.6218	38.9197	6.79143	8.20431	7.23142
GALNT12	protein_coding	polypeptide N-acetylgalactosaminyltransferase 12	-2.04456	7.5053e-18	1.06588e-15	128.538	113.916	134.49	34.6074	28.1602	35.2557
SELENBP1	protein_coding	selenium binding protein 1	-3.59859	8.04075e-18	1.13248e-15	1156.82	1465.08	1574.81	107.804	91.2735	171.915
SFRP1	protein_coding	secreted frizzled related protein 1	-3.46085	1.24415e-17	1.69623e-15	27.9627	23.4993	28.9371	1.78506	2.40635	3.61895
SMIM14	protein_coding	small integral membrane protein 14	-2.3364	1.33173e-17	1.80122e-15	163.39	147.424	120.158	29.9939	26.3465	34.9026
ARHGAP18	protein_coding	Rho GTPase activating protein 18	-2.53684	3.38652e-17	4.30694e-15	48.1628	55.4039	53.9721	8.42188	8.62179	12.0707
MPP5	protein_coding	membrane palmitoylated protein 5	-1.59399	4.8762e-17	6.02175e-15	15.0148	13.4556	15.5532	5.05192	5.16877	5.45048
CDC14B	protein_coding	cell division cycle 14B	-1.43295	1.02389e-16	1.19514e-14	13.4238	13.0038	11.5703	4.93566	5.23488	4.95333
PHYH	protein_coding	phytanoyl-CoA 2-hydroxylase	-1.9382	1.37086e-16	1.56183e-14	147.109	117.173	103.665	36.9137	32.9307	33.0435
NEDD4L	protein_coding	neural precursor cell expressed, developmentally down-regulated 4-like, E3 ubiquitin protein ligase	-1.63298	3.24224e-16	3.56479e-14	47.0364	49.7263	48.6357	18.8608	15.3123	16.2276
ENSGALG00000008077	protein_coding	progestin and adipoQ receptor family member 5	-2.78815	5.86498e-16	6.16981e-14	67.1271	84.7688	80.269	10.1028	10.4139	15.5285
DENND3	protein_coding	DENN domain containing 3	-2.00787	6.67515e-16	6.93646e-14	15.7428	17.4831	17.6487	4.61252	3.91413	5.05387
ADH1C	protein_coding	alcohol dehydrogenase 1C (class I), gamma polypeptide	-6.12696	6.84032e-16	7.06501e-14	458.725	1102.22	348.434	5.64498	6.23666	17.1835
AOX1	protein_coding	aldehyde oxidase 1	-2.50218	1.11195e-15	1.09713e-13	7.17357	6.53597	4.7195	1.09714	1.37409	1.02596
ASAP2	protein_coding	ArfGAP with SH3 domain, ankyrin repeat and PH domain 2	-1.82139	1.11374e-15	1.09713e-13	14.7493	13.184	11.1607	4.28428	4.12526	3.47755
SLC27A5	protein_coding	solute carrier family 27 member 2	-1.89792	1.30581e-15	1.27039e-13	27.6649	29.5997	32.9725	9.42732	7.74172	8.87064
NEO1	protein_coding	neogenin 1	-1.81668	1.3955e-15	1.34362e-13	12.3691	12.8062	11.9543	3.13332	4.21429	3.99008
PTGR1	protein_coding	prostaglandin reductase 1	-1.85997	1.40656e-15	1.34667e-13	102.127	109.156	102.697	27.1804	29.9525	35.7054
SPTSSB	protein_coding	serine palmitoyltransferase, small subunit B	-3.16701	1.82153e-15	1.71505e-13	92.0757	102.858	138.099	11.8071	10.5618	17.4177
ENSGALG00000019233	protein_coding	phospholipase A2 group X-like	-3.80527	2.78259e-15	2.56329e-13	19.3079	12.8907	19.5283	1.04042	0.97263	1.93256
TMOD3	protein_coding	tropomodulin 3	-1.62172	2.81562e-15	2.57977e-13	137.324	118.911	111.088	40.8904	40.258	46.7188
LONP2	protein_coding	lon peptidase 2, peroxisomal	-1.74893	2.97117e-15	2.70774e-13	48.0179	55.0527	47.502	14.0809	16.5419	17.5288
IRF6	protein_coding	interferon regulatory factor 6	-2.10554	4.01393e-15	3.60028e-13	107.199	126.786	134.631	31.2839	26.6585	34.1178
AFDN	protein_coding	afadin, adherens junction formation factor	-1.40148	4.74155e-15	4.16523e-13	25.6785	25.2882	28.7232	11.1988	10.6147	10.6487
RNF141	protein_coding	ring finger protein 141	-1.41222	6.11229e-15	5.31457e-13	54.2213	51.7446	46.7612	20.3254	19.3385	21.8801
ENSGALG00000046262	protein_coding	coiled-coil domain containing 60	-4.29891	6.1828e-15	5.32884e-13	9.72782	19.553	12.0077	0.421162	0.987882	0.857131
KLHL9	protein_coding	kelch like family member 9	-1.6189	6.51969e-15	5.58335e-13	25.0778	27.8033	29.7882	8.9708	10.0235	9.99267
ENSGALG00000053422	protein_coding	centrosome-associated protein 350-like	-3.29383	6.85312e-15	5.83955e-13	17.0931	17.9107	16.924	2.71877	1.2081	1.75027
TMTC4	protein_coding	transmembrane and tetratricopeptide repeat containing 4	-1.43428	7.8696e-15	6.60659e-13	16.9647	14.8074	14.8553	6.55235	5.91778	6.05405
TRIM2	protein_coding	tripartite motif containing 2	-2.83987	8.52862e-15	7.05557e-13	21.0247	23.8165	23.7099	3.93921	2.313	4.00267
DHRS11	protein_coding	dehydrogenase/reductase 11	-3.59219	8.80069e-15	7.21064e-13	28.2491	39.5812	43.4511	2.9584	2.27259	4.6543
ENSGALG00000050831	protein_coding	fatty acyl-CoA hydrolase precursor, medium chain-like	-3.0765	9.69509e-15	7.90544e-13	42.0947	21.1085	26.5201	3.69886	4.48845	3.22164
AADAC	protein_coding	arylacetamide deacetylase	-4.31124	9.91134e-15	8.04329e-13	17.8102	32.9498	11.7548	1.31378	0.88233	1.18005
HPGDS	protein_coding	hematopoietic prostaglandin D synthase	-2.39041	1.0007e-14	8.07987e-13	664.385	499.582	574.263	127.077	91.4502	135.805
NFE2L2	protein_coding	nuclear factor, erythroid 2 like 2	-1.21402	1.0179e-14	8.10613e-13	142.527	140.64	127.41	59.1429	65.0712	65.8909
PLS1	protein_coding	plastin 1	-2.51132	1.10646e-14	8.72976e-13	259.781	205.553	193.389	40.519	32.1889	50.5511
OC3	protein_coding	osteocalcin-like protein OC3	-5.14532	1.94185e-14	1.48399e-12	35.3936	65.2787	43.8081	1.23602	2.66936	0.563697
PALMD	protein_coding	palmdelphin	-2.10416	3.30336e-14	2.41613e-12	69.5633	63.4223	56.655	17.758	12.479	16.9602
PLCH2	protein_coding	phospholipase C eta 2	-2.14005	3.42022e-14	2.48032e-12	15.0685	13.3264	18.7981	4.35856	3.78132	3.40264
GAS7	protein_coding	growth arrest specific 7	-1.63681	3.63542e-14	2.62521e-12	15.8929	15.1419	16.6225	5.33523	6.17023	5.01057
PXYLP1	protein_coding	2-phosphoxylose phosphatase 1	-1.5276	3.99875e-14	2.87539e-12	17.4998	17.4956	17.3762	5.64288	7.00089	6.88963
DPEP1	protein_coding	dipeptidase 1 (renal)	-3.42412	5.32384e-14	3.78037e-12	203.581	169.682	188.711	19.7925	10.698	25.2714
GUCY2C	protein_coding	guanylate cyclase 2C	-2.89754	6.38898e-14	4.49921e-12	104.569	73.3837	89.8063	9.44728	11.6956	17.2257
ACOX1	protein_coding	acyl-CoA oxidase 1	-2.5199	6.5342e-14	4.58254e-12	207.336	267.809	292.689	45.0582	40.4757	58.3099
ANK3	protein_coding	ankyrin 3	-2.7158	7.0145e-14	4.89922e-12	17.3345	16.4646	18.5754	2.24039	2.42825	3.86046
ACP6	protein_coding	acid phosphatase 6, lysophosphatidic	-1.58668	7.24126e-14	5.03696e-12	85.7707	67.8671	74.1425	28.2646	24.8748	28.1544
ENSGALG00000046988	protein_coding	NA	-2.73024	1.19349e-13	7.94507e-12	35.6732	40.9199	54.0558	5.92493	7.07826	8.20282
COX4I1	protein_coding	cytochrome c oxidase subunit 4I1	-1.01477	1.22931e-13	8.1517e-12	724.457	635.136	630.781	341.662	366.594	349.909
ENSGALG00000035769	protein_coding	NA	-2.39169	1.94657e-13	1.24712e-11	93.3851	113.747	94.2566	18.7711	16.8424	25.8879
ZFYVE9	protein_coding	zinc finger FYVE-type containing 9	-1.45784	2.10745e-13	1.33513e-11	17.6577	18.2177	18.2529	6.74721	6.68077	7.73247
ENSGALG00000009608	protein_coding	NA	-1.20412	2.54599e-13	1.57777e-11	16.4544	16.6603	17.2483	7.56218	8.23457	7.73057
ENSGALG00000014963	protein_coding	dermatan sulfate epimerase	-3.43635	2.58637e-13	1.59395e-11	164.338	105.161	156.716	12.4037	9.37451	20.1397
SGPP2	protein_coding	sphingosine-1-phosphate phosphatase 2	-1.77496	3.03292e-13	1.84596e-11	15.497	14.1314	16.1548	4.29579	4.56911	5.49126
ATP10B	protein_coding	ATPase phospholipid transporting 10B (putative)	-2.63231	3.14503e-13	1.90062e-11	46.4193	62.6748	66.9923	12.118	7.72026	10.7117
MLLT1	protein_coding	MLLT1, super elongation complex subunit	-1.15016	3.38415e-13	2.03073e-11	29.6891	31.2859	30.5776	15.4698	14.9967	13.9375
ENSGALG00000008040	protein_coding	putative acyl-CoA dehydrogenase AidB-like	-4.02307	3.50618e-13	2.09658e-11	16.9574	41.6261	20.84	1.32983	1.60529	2.31451
ADGRA3	protein_coding	adhesion G protein-coupled receptor A3	-1.41465	4.37223e-13	2.56936e-11	13.7963	15.3081	12.646	5.52941	5.63906	5.66364
NGLY1	protein_coding	N-glycanase 1	-1.57049	4.52448e-13	2.6497e-11	71.3288	58.5277	66.0258	22.2348	22.2469	26.2222
ENSGALG00000003466	protein_coding	aldo-keto reductase family 1, member B1-like	-2.58109	5.11724e-13	2.98658e-11	119.806	106.598	116.343	17.1296	16.4439	27.6177
RIPK4	protein_coding	receptor interacting serine/threonine kinase 4	-2.39811	6.28325e-13	3.6298e-11	23.3042	27.1824	26.9023	5.78326	3.84918	6.10615
SLC44A1	protein_coding	solute carrier family 44 (choline transporter), member 1	-1.48303	6.89581e-13	3.91728e-11	79.851	68.8192	72.6751	27.4252	26.0452	31.3998
YES1	protein_coding	YES proto-oncogene 1, Src family tyrosine kinase	-1.77817	7.11986e-13	4.03112e-11	73.9119	67.6429	75.6482	22.6085	19.3524	25.9162
GFRA3	protein_coding	GDNF family receptor alpha 3	-3.10613	8.00629e-13	4.45893e-11	57.1774	86.3795	80.8857	6.85579	8.25151	12.8692
ENSGALG00000025921	protein_coding	LOC431653	-3.39415	8.30756e-13	4.59667e-11	2.5452	2.4021	3.05481	0.261635	0.190588	0.362223
STON2	protein_coding	stonin 2	-2.33628	1.1476e-12	6.15014e-11	19.2317	15.3647	14.5296	4.01149	2.57478	3.80606
TMEM56	protein_coding	transmembrane protein 56	-1.50627	1.15445e-12	6.16742e-11	6.64546	5.8906	5.85652	2.06484	2.71679	2.18771
PPM1L	protein_coding	protein phosphatase, Mg2+/Mn2+ dependent 1L	-1.93713	1.35018e-12	7.16816e-11	19.7269	19.4863	20.7285	4.37721	6.06648	6.38121
JUP	protein_coding	junction plakoglobin	-1.32172	1.35675e-12	7.18069e-11	294.652	250.457	301.809	124.549	116.793	122.694
SLC1A1	protein_coding	solute carrier family 1 member 1	-2.99058	1.70711e-12	8.78929e-11	7.28539	5.9804	5.73705	1.08859	0.504625	0.959067
ENSGALG00000023936	protein_coding	C-factor-like	-2.76579	1.73099e-12	8.88541e-11	227.347	191.397	342.695	35.6014	36.9266	47.875
SOCS6	protein_coding	suppressor of cytokine signaling 6	-1.55278	1.9217e-12	9.80529e-11	25.8101	30.1039	29.6719	11.4976	10.7347	9.22797
PTPN3	protein_coding	protein tyrosine phosphatase, non-receptor type 3	-1.83077	1.93036e-12	9.82006e-11	14.8104	11.5974	14.4996	3.7161	3.97661	4.64118
ACBD5	protein_coding	acyl-CoA binding domain containing 5	-1.86835	1.94836e-12	9.88211e-11	83.192	90.556	79.8365	25.5472	20.3811	28.487
ENSGALG00000041565	protein_coding	NA	-2.5256	2.2822e-12	1.1541e-10	35.1952	27.9027	38.9076	6.73353	5.21896	7.04766
ENSGALG00000035854	protein_coding	NA	-2.42449	2.54257e-12	1.27819e-10	10.0084	13.1099	15.0317	3.07995	2.45393	2.14536
SDR16C5	protein_coding	short chain dehydrogenase/reductase family 16C, member 5	-2.1125	2.65129e-12	1.32892e-10	128.915	126.296	107.994	26.4025	25.753	37.6421
ENSGALG00000007550	protein_coding	two pore segment channel 2	-1.9402	2.73018e-12	1.36445e-10	21.5547	16.1864	22.59	5.02425	6.50203	5.40639
HAPLN1	protein_coding	hyaluronan and proteoglycan link protein 1	-3.76781	3.04878e-12	1.50601e-10	3.08251	5.37422	2.76089	0.326082	0.211622	0.344742
PKIB	protein_coding	protein kinase (cAMP-dependent, catalytic) inhibitor beta	-2.2702	3.31126e-12	1.62157e-10	11.3201	12.2494	13.027	3.45614	2.68831	2.04372
HPGD	protein_coding	hydroxyprostaglandin dehydrogenase 15-(NAD)	-4.405	3.35645e-12	1.63899e-10	497.945	668.066	370.97	16.8455	14.9844	45.1214
ENSGALG00000007030	protein_coding	transmembrane protein 180-like	-1.4226	3.64582e-12	1.76012e-10	22.5376	20.4553	17.257	8.23855	7.83036	8.03847
ENTPD5	protein_coding	ectonucleoside triphosphate diphosphohydrolase 5	-3.29141	3.74467e-12	1.79339e-10	139.076	145.094	135.432	13.8643	9.10513	22.671
NPR3	protein_coding	natriuretic peptide receptor 3	-3.38002	4.15663e-12	1.98424e-10	4.4272	5.93133	3.84289	0.413217	0.767569	0.300343
FETUB	protein_coding	fetuin B	-5.52025	4.99729e-12	2.36476e-10	15.1843	20.8147	19.2261	0.169528	0.172889	0.930994
FNDC1	protein_coding	fibronectin type III domain containing 1	-2.4483	5.24209e-12	2.46784e-10	28.3015	28.6432	16.8472	3.96275	5.45401	5.08087
ARHGAP21	protein_coding	Rho GTPase activating protein 21	-1.62418	5.32064e-12	2.49791e-10	20.9163	25.4704	25.1296	9.31178	7.80909	7.87055
PLEKHG1	protein_coding	pleckstrin homology and RhoGEF domain containing G1	-1.50314	7.37303e-12	3.42374e-10	13.4446	16.9102	15.7567	5.97322	6.04227	5.52281
ENSGALG00000017072	protein_coding	NEDD4 binding protein 2 like 1	-2.58193	8.44677e-12	3.89054e-10	118.012	102.026	115.354	13.9266	19.0828	26.9292
ENSGALG00000005977	protein_coding	BTB domain containing 8	-1.83556	8.78676e-12	4.01458e-10	24.5643	16.8946	23.4104	6.73188	6.05274	6.71041
NCOA7	protein_coding	nuclear receptor coactivator 7	-1.06673	9.33675e-12	4.21777e-10	19.2363	18.2509	19.7341	9.80309	10.3284	9.27579
USP3	protein_coding	ubiquitin specific peptidase 3	-1.67615	1.10393e-11	4.89928e-10	123.37	105.065	107.791	36.8518	32.3976	43.3527
MAP7	protein_coding	microtubule associated protein 7	-1.92921	1.42174e-11	6.1652e-10	23.6031	26.9383	27.2389	6.28305	6.77999	8.8608
APC	protein_coding	APC, WNT signaling pathway regulator	-1.38742	1.50314e-11	6.50166e-10	14.305	15.2001	13.1037	6.58452	5.87037	5.07577
ACAD11	protein_coding	acyl-CoA dehydrogenase family member 11	-2.30818	1.51941e-11	6.53882e-10	31.8109	36.9425	41.7687	6.4517	7.38413	10.1296
ENSGALG00000029935	protein_coding	erythrocyte membrane protein band 4.1 like 4B	-2.37094	1.54626e-11	6.63762e-10	92.1497	73.0883	98.7982	21.0782	13.2177	20.3613
TDRD7	protein_coding	tudor domain containing 7	-1.50461	1.6125e-11	6.88729e-10	33.1503	29.6857	34.337	13.7003	10.8526	12.2274
AIG1	protein_coding	androgen induced 1	-1.58525	1.66352e-11	7.07573e-10	43.187	43.5321	35.562	12.4978	15.2646	15.9705
GJB6	protein_coding	gap junction protein beta 6	-2.23776	1.66825e-11	7.07573e-10	79.4329	65.1055	96.0453	21.3306	14.5992	18.8429
TJP1	protein_coding	tight junction protein 1	-1.55526	1.66908e-11	7.07573e-10	38.0945	39.5778	34.0021	14.6831	11.642	14.4152
MAN2A1	protein_coding	mannosidase alpha class 2A member 1	-1.45511	1.695e-11	7.15471e-10	34.8999	27.9708	32.4991	12.1411	11.6249	13.5303
ACADL	protein_coding	acyl-CoA dehydrogenase, long chain	-1.23959	1.89466e-11	7.93337e-10	132.734	126.984	113.208	51.9436	56.7204	60.7897
ENSGALG00000009792	protein_coding	uncharacterized LOC422442	-1.6887	1.93012e-11	8.01119e-10	93.7968	113.585	91.2735	36.8709	29.0459	33.5928
NRIP1	protein_coding	nuclear receptor interacting protein 1	-1.41203	1.93205e-11	8.01119e-10	12.6533	10.9368	12.3181	4.67904	4.53414	5.26425
FBXO8	protein_coding	F-box protein 8	-1.48035	1.93839e-11	8.01795e-10	20.8878	23.4014	20.4656	7.95424	9.64532	7.4266
TIMP4	protein_coding	TIMP metallopeptidase inhibitor 4	-1.92858	2.0429e-11	8.41072e-10	25.9899	19.0023	17.4877	5.44674	5.46896	6.62366
ENSGALG00000014950	protein_coding	sulfotransferase family 3A, member 1-like	-2.74089	2.20085e-11	9.0161e-10	70.2495	107.054	49.1095	12.4855	12.0055	11.9024
PRDX6	protein_coding	peroxiredoxin 6	-1.40053	2.2263e-11	9.0767e-10	459.467	432.582	484.573	174.073	177.641	208.131
ADGRG7	protein_coding	adhesion G protein-coupled receptor G7	-4.96895	2.26815e-11	9.22524e-10	2.84485	6.45415	4.17249	0.0519578	0.291435	0.125884
SETD4	protein_coding	SET domain containing 4	-2.02956	2.4244e-11	9.83727e-10	12.8746	16.0758	12.5891	3.36375	3.18759	4.35613
CYB5R2	protein_coding	cytochrome b5 reductase 2	-2.42916	2.6816e-11	1.08551e-09	92.2253	83.9869	97.7027	19.9318	12.3796	22.0758
MYO19	protein_coding	myosin XIX	-1.65815	2.74863e-11	1.10751e-09	28.5403	32.7268	38.0534	11.6229	10.7363	11.5392
FBXO25	protein_coding	F-box protein 25	-1.75169	3.85335e-11	1.52011e-09	98.3893	92.1655	77.1585	23.7009	28.3745	33.0766
C4orf19	protein_coding	chromosome 4 open reading frame, human C4orf19	-1.74575	3.97909e-11	1.55531e-09	30.7579	30.5903	35.6857	11.5822	8.73756	10.7633
USP53	protein_coding	ubiquitin specific peptidase 53	-1.66052	4.06144e-11	1.58046e-09	9.1888	11.1101	10.362	3.54263	3.08873	3.78901
RAVER2	protein_coding	ribonucleoprotein, PTB binding 2	-1.31159	4.29097e-11	1.66576e-09	42.5833	44.245	42.5036	18.9158	16.8872	20.1244
CCDC88C	protein_coding	coiled-coil domain containing 88B	-0.960251	4.32909e-11	1.67674e-09	28.3981	26.2495	26.7922	14.4698	14.9503	15.5379
EEF2K	protein_coding	eukaryotic elongation factor 2 kinase	-1.1597	5.47752e-11	2.07612e-09	23.7497	22.2288	24.4068	10.7615	12.5289	10.6446
PLEKHS1	protein_coding	pleckstrin homology domain containing S1	-3.80654	5.48217e-11	2.07612e-09	6.42876	3.90139	3.4106	0.33495	0.195195	0.510097
NAT	protein_coding	N-acetyltransferase, liver isozyme	-2.26516	5.58634e-11	2.10625e-09	15.2122	15.5804	19.227	3.9886	2.79347	4.37772
CBR3	protein_coding	carbonyl reductase 3	-2.54409	5.68739e-11	2.1349e-09	102.141	178.913	128.023	20.6898	24.4727	30.2956
PDK3	protein_coding	pyruvate dehydrogenase kinase 3	-2.06253	6.68413e-11	2.47632e-09	64.8394	91.1084	87.4871	21.1234	17.7762	23.7638
RAB11FIP1	protein_coding	RAB11 family interacting protein 1	-1.67781	6.94176e-11	2.56619e-09	15.9692	18.0008	16.7448	5.53752	4.8915	6.57265
ENSGALG00000050112	protein_coding	NA	-2.82913	8.03507e-11	2.93947e-09	4.43228	6.42018	5.17192	0.562973	0.956894	0.909315
PTDSS2	protein_coding	phosphatidylserine synthase 2	-1.49179	8.23682e-11	3.00582e-09	31.3745	36.7557	31.0779	11.3213	12.7892	13.7991
KIAA1109	protein_coding	KIAA1109	-1.71825	8.5488e-11	3.09976e-09	24.5206	28.4492	32.58	9.55541	8.37166	10.0482
TNS3	protein_coding	tensin 3	-1.66	9.82372e-11	3.53198e-09	36.9174	33.3717	34.756	13.2038	9.61383	12.7961
MTMR10	protein_coding	myotubularin related protein 10	-0.906925	9.86881e-11	3.54072e-09	27.3735	28.0295	25.8614	15.8368	15.3052	15.4384
CYP4B7	protein_coding	cytochrome P450, family 4, subfamily B, polypeptide 7	-7.36889	1.00442e-10	3.58103e-09	4.7833	28.2779	12.0323	0	0.113594	0.17991
ENSGALG00000000357	protein_coding	ADAM like decysin 1	-1.38145	1.02152e-10	3.62681e-09	42.4007	44.0637	38.4391	17.6681	15.2088	18.5349
MAP4K3	protein_coding	mitogen-activated protein kinase kinase kinase kinase 3	-1.24183	1.03689e-10	3.67372e-09	37.5899	42.6539	36.036	18.6003	16.8648	17.3884
NR3C2	protein_coding	nuclear receptor subfamily 3 group C member 2	-1.66426	1.05533e-10	3.7313e-09	18.5225	22.2794	22.0075	6.39499	6.77497	8.13184
UGT8	protein_coding	UDP glycosyltransferase 8	-1.71161	1.07559e-10	3.79508e-09	95.4394	84.024	86.6948	31.0077	23.3345	32.6403
ENSGALG00000001369	protein_coding	hydroxysteroid (11-beta) dehydrogenase 1b	-3.80483	1.09898e-10	3.8616e-09	24.3439	45.3972	17.162	1.78239	1.67423	3.18197
MAGI3	protein_coding	membrane associated guanylate kinase, WW and PDZ domain containing 3	-1.29651	1.26364e-10	4.42198e-09	12.4293	11.166	13.9394	5.56432	5.61663	5.27119
SULT1B	protein_coding	sulfotransferase family, cytosolic, 1B	-1.79399	1.30503e-10	4.55745e-09	88.2123	117.658	91.9252	26.5836	31.3837	34.3737
ENSGALG00000047199	protein_coding	Uncharacterized protein	-6.23264	1.32427e-10	4.61519e-09	27.2065	183.692	154.595	0.693253	1.20606	3.31971
NUDT5	protein_coding	nudix hydrolase 5	-1.61043	1.34021e-10	4.6517e-09	79.6316	75.9759	76.0605	30.3819	30.6227	20.8513
OLFML1	protein_coding	olfactomedin like 1	-2.68688	1.34396e-10	4.65524e-09	7.68412	8.53378	5.80969	1.01452	1.80399	0.882355
TOM1L1	protein_coding	target of myb1 like 1 membrane trafficking protein	-2.35947	1.51085e-10	5.19111e-09	54.7052	42.0755	44.7945	8.55826	7.65977	13.1961
PPP3CA	protein_coding	protein phosphatase 3, catalytic subunit, alpha isozyme	-1.26665	1.53065e-10	5.23803e-09	43.8242	46.8739	49.8834	21.6277	19.7024	21.5106
HSD17B4	protein_coding	hydroxysteroid 17-beta dehydrogenase 4	-1.50223	1.5938e-10	5.4432e-09	102.282	114.309	96.4747	35.5688	37.9216	45.094
GSTK1	protein_coding	glutathione S-transferase kappa 1	-1.74935	1.7174e-10	5.84192e-09	65.2741	49.1086	59.2556	18.9787	15.5171	20.7803
CLRN3	protein_coding	clarin 3	-2.23405	1.82243e-10	6.16229e-09	205.783	184.588	180.943	40.822	32.1395	56.6521
GYS2	protein_coding	glycogen synthase 2	-5.08036	1.85504e-10	6.26013e-09	4.39245	9.72126	4.30621	0.138355	0.0705495	0.368729
GGNBP2	protein_coding	gametogenetin binding protein 2	-0.922792	1.87494e-10	6.31161e-09	26.3811	26.4312	24.1503	14.7238	14.9874	13.9454
IL22RA1	protein_coding	interleukin 22 receptor subunit alpha 1	-2.06638	1.95251e-10	6.53726e-09	81.838	90.1811	80.3389	24.1715	15.6476	24.688
PAPLN	protein_coding	papilin, proteoglycan like sulfated glycoprotein	-2.1478	1.96781e-10	6.57556e-09	3.70088	3.30662	2.81627	0.967634	0.801792	0.615402
SASH1	protein_coding	SAM and SH3 domain containing 1	-1.71036	1.99828e-10	6.66433e-09	28.7029	28.5193	28.4839	9.83728	7.50387	10.7155
VIPR1	protein_coding	vasoactive intestinal peptide receptor 1	-2.48478	2.84634e-10	9.36434e-09	16.6138	14.3421	16.6665	2.15443	2.72447	4.21758
ABCD3	protein_coding	ATP binding cassette subfamily D member 3	-2.08515	3.10173e-10	1.01264e-08	166.931	123.694	133.336	34.0035	28.1013	44.5067
SNX9	protein_coding	sorting nexin 9	-1.05998	3.12482e-10	1.01823e-08	73.6869	77.7337	71.3712	35.8871	38.4696	40.468
PTPRK	protein_coding	protein tyrosine phosphatase, receptor type K	-1.55945	3.15156e-10	1.02498e-08	47.4292	38.7848	49.2239	17.1013	14.4359	17.7547
SLC6A4	protein_coding	solute carrier family 6 member 4	-2.92028	4.15524e-10	1.33108e-08	14.4783	10.894	15.0213	1.62761	1.25413	2.80418
GSTA4	protein_coding	glutathione S-transferase alpha 4	-3.74254	4.86668e-10	1.54447e-08	198.805	258.579	97.0716	7.75445	18.0273	18.5855
IDH1	protein_coding	isocitrate dehydrogenase (NADP(+)) 1, cytosolic	-2.34109	4.94569e-10	1.56663e-08	385.756	350.464	352.282	72.562	53.9997	102.629
FMN1	protein_coding	formin 1	-1.41715	5.54689e-10	1.74732e-08	12.0085	11.2488	10.6447	4.7502	3.89478	4.95663
SUCLG2	protein_coding	succinate-CoA ligase GDP-forming beta subunit	-1.69895	5.80901e-10	1.82515e-08	74.3935	78.222	66.5475	21.9114	21.1543	29.2075
ENSGALG00000012808	protein_coding	chromodomain Y-like	-1.55848	5.88468e-10	1.83675e-08	13.041	11.6969	12.8702	3.7751	4.76662	5.16841
CHST10	protein_coding	carbohydrate sulfotransferase 10	-1.38298	6.20422e-10	1.92591e-08	31.6505	34.0752	40.493	14.8666	14.6588	14.3678
ABHD4	protein_coding	abhydrolase domain containing 4	-1.23624	6.32085e-10	1.95499e-08	33.1299	28.9259	28.8467	14.1327	12.4853	14.7401
CTSO	protein_coding	cathepsin O	-1.55149	6.59845e-10	2.03715e-08	14.2967	15.2487	13.3022	4.40112	5.27324	6.01326
WDFY3	protein_coding	WD repeat and FYVE domain containing 3	-1.01555	6.63148e-10	2.04365e-08	13.7079	14.9025	12.7819	7.63355	7.38455	7.00328
DACT2	protein_coding	dishevelled binding antagonist of beta catenin 2	-1.94498	6.82288e-10	2.09158e-08	10.082	13.6387	15.0887	3.42548	4.18655	3.29336
ENSGALG00000005814	protein_coding	KIAA1161	-2.66821	6.82383e-10	2.09158e-08	9.56006	16.4611	15.0657	2.42407	1.72657	2.79669
SGPL1	protein_coding	sphingosine-1-phosphate lyase 1	-1.39394	6.90922e-10	2.11395e-08	57.658	60.1017	63.0831	20.8036	26.399	26.834
BEST4	protein_coding	bestrophin 4	-4.06145	7.18705e-10	2.18251e-08	65.3841	24.0657	33.2083	3.82491	1.22312	2.73299
KIF5B	protein_coding	kinesin family member 5B	-1.22419	7.19734e-10	2.18251e-08	87.4326	70.0152	76.3143	34.7399	34.1946	38.3355
EVI5	protein_coding	ecotropic viral integration site 5	-0.988425	7.65675e-10	2.29729e-08	26.1332	27.6139	25.3546	14.9672	13.8441	14.0487
ENSGALG00000041054	protein_coding	NA	-1.47165	7.75266e-10	2.32198e-08	5.25199	5.98782	5.00796	2.04296	1.95119	2.29414
MITF	protein_coding	melanogenesis associated transcription factor	-1.3718	8.22849e-10	2.44729e-08	20.9979	19.3099	22.9873	8.99296	7.95899	9.31633
HNF4G	protein_coding	hepatocyte nuclear factor 4 gamma	-2.55491	9.03575e-10	2.65495e-08	78.4547	56.6679	73.2715	13.5429	8.10201	16.1734
ADD3	protein_coding	adducin 3 (gamma)	-1.06672	1.0381e-09	3.01386e-08	60.1516	68.0795	65.5818	31.7385	33.9032	33.9444
BBOF1	protein_coding	basal body orientation factor 1	-1.55332	1.04359e-09	3.02463e-08	5.29005	5.85049	5.89638	1.89286	2.32362	2.03823
RFX7	protein_coding	regulatory factor X7	-1.09151	1.04743e-09	3.03062e-08	9.57767	9.39103	9.58892	4.43651	5.00175	4.97075
BDH2	protein_coding	3-hydroxybutyrate dehydrogenase, type 2	-1.88987	1.06624e-09	3.07459e-08	59.9283	68.359	76.797	16.4798	18.8792	24.1062
IQGAP2	protein_coding	IQ motif containing GTPase activating protein 2	-1.27979	1.09728e-09	3.15343e-08	79.2565	62.7847	80.6036	32.137	35.9191	30.6639
HOOK1	protein_coding	hook microtubule tethering protein 1	-1.49595	1.33411e-09	3.77674e-08	37.3847	26.745	36.814	12.8768	12.8337	12.737
MAPK9	protein_coding	mitogen-activated protein kinase 9	-1.5918	1.3502e-09	3.80961e-08	28.8501	28.9364	32.8698	12.8504	9.38743	10.113
ATG2B	protein_coding	autophagy related 2A	-0.98484	1.45188e-09	4.07626e-08	11.4545	10.5026	10.6635	5.81673	5.72752	6.15166
HADHB	protein_coding	hydroxyacyl-CoA dehydrogenase trifunctional multienzyme complex subunit beta	-1.10311	1.54942e-09	4.32165e-08	125.812	132.46	146.779	66.0313	68.8502	68.1559
MAOA	protein_coding	monoamine oxidase A	-1.7672	1.60431e-09	4.46014e-08	54.3738	53.7356	47.6185	20.2302	12.9087	15.9094
ENSGALG00000019284	protein_coding	aldo-keto reductase family 1 member B10-like	-2.18219	1.61052e-09	4.47011e-08	75.8523	92.4877	60.1849	13.7151	17.9766	22.2567
ERBB4	protein_coding	erb-b2 receptor tyrosine kinase 4	-3.79688	1.64668e-09	4.56305e-08	1.6407	0.974837	1.0675	0.0891473	0.163647	0.0345578
B3GAT2	protein_coding	beta-1,3-glucuronyltransferase 2	-3.43773	1.65187e-09	4.56998e-08	69.2567	92.5894	74.9108	4.00798	6.52858	12.7856
PRLR	protein_coding	prolactin receptor	-2.57591	1.92988e-09	5.26224e-08	15.4609	19.8489	15.1896	3.45713	1.85652	3.73883
CLSTN1	protein_coding	calsyntenin 1	-1.59737	1.96259e-09	5.34289e-08	96.7545	82.6218	94.3193	28.6929	29.3893	38.806
TLK1	protein_coding	tousled like kinase 1	-1.18107	1.97417e-09	5.3573e-08	18.3162	19.4062	20.5368	9.71845	9.86351	8.12786
EHHADH	protein_coding	enoyl-CoA hydratase and 3-hydroxyacyl CoA dehydrogenase	-3.09263	2.32551e-09	6.22156e-08	39.5204	57.782	52.6585	4.54674	4.37262	9.86291
ESRP2	protein_coding	epithelial splicing regulatory protein 2	-1.60783	2.37103e-09	6.3334e-08	115.475	110.628	135.375	50.7117	36.9069	39.9617
ENSGALG00000030075	protein_coding	IgGFc-binding protein-like	-3.20739	2.38609e-09	6.36364e-08	69.999	66.4004	35.5594	3.56225	9.29199	7.13353
ENSGALG00000050668	protein_coding	NA	-1.54114	2.49464e-09	6.61178e-08	11.5744	11.2829	9.96119	3.55206	4.86959	3.72454
SNX13	protein_coding	sorting nexin 13	-1.52406	2.52581e-09	6.68397e-08	33.0527	23.561	27.6601	11.3062	9.31497	10.7657
ACADSB	protein_coding	acyl-CoA dehydrogenase, short/branched chain	-1.73645	2.55204e-09	6.74293e-08	35.0084	28.3953	22.0164	7.9524	10.6015	8.94778
CDC14A	protein_coding	cell division cycle 14A	-1.4595	2.65617e-09	7.00719e-08	26.9578	26.6131	20.6285	8.56817	11.1514	9.29212
TRPM7	protein_coding	transient receptor potential cation channel subfamily M member 7	-1.46344	2.68121e-09	7.06232e-08	29.9076	24.1565	27.2076	12.1989	9.07596	10.3322
LRIG1	protein_coding	leucine rich repeats and immunoglobulin like domains 1	-1.37807	2.81544e-09	7.38164e-08	9.09224	11.5128	10.0028	4.49303	4.2427	3.95111
NAALADL2	protein_coding	N-acetylated alpha-linked acidic dipeptidase like 2	-2.42676	2.90786e-09	7.60057e-08	11.7218	7.27083	10.8503	1.85567	1.50756	2.56039
SLC37A1	protein_coding	solute carrier family 37 member 1	-1.5788	2.93866e-09	7.66931e-08	41.2794	41.6556	48.6367	19.1379	14.55	13.7627
CYP4A22	protein_coding	cytochrome P450 family 4 subfamily A member 22	-4.0601	3.04162e-09	7.92587e-08	122.268	383.031	191.266	9.04214	12.0402	23.6867
ARAP2	protein_coding	ArfGAP with RhoGAP domain, ankyrin repeat and PH domain 2	-1.44006	3.08119e-09	8.01673e-08	17.9285	17.2453	17.8363	7.35821	5.83316	7.75171
CLN6	protein_coding	ceroid-lipofuscinosis, neuronal 6, late infantile, variant	-1.3538	3.11857e-09	8.10162e-08	57.2052	60.885	49.8887	21.7394	22.5413	26.2119
REV3L	protein_coding	REV3 like, DNA directed polymerase zeta catalytic subunit	-0.990226	3.13769e-09	8.13888e-08	12.0083	12.7852	11.1833	6.88625	6.62892	5.9728
SLC26A4	protein_coding	solute carrier family 26 member 4	-4.2734	3.19192e-09	8.25443e-08	5.26682	4.57977	1.40915	0.207585	0.151216	0.258654
SCNN1G	protein_coding	sodium channel epithelial 1 gamma subunit	-2.77478	3.47291e-09	8.91346e-08	12.5913	15.9071	22.9916	3.34396	1.80953	2.94309
RPS6KA5	protein_coding	ribosomal protein S6 kinase A5	-1.34839	3.50178e-09	8.96056e-08	27.9858	23.8403	22.8845	9.56863	9.97363	11.8812
BCL2L15	protein_coding	BCL2 like 15	-1.46514	3.62476e-09	9.26135e-08	93.9351	73.8859	90.1952	28.3784	35.9378	36.065
PHKB	protein_coding	phosphorylase kinase regulatory subunit beta	-1.12144	3.89647e-09	9.8815e-08	24.4176	25.2024	21.6997	12.8763	10.9651	11.3672
FAM214A	protein_coding	family with sequence similarity 214 member A	-1.3874	4.03219e-09	1.02105e-07	23.6565	31.5899	28.5573	11.5823	12.1441	10.834
ACSS1	protein_coding	acyl-CoA synthetase short-chain family member 1A	-2.30446	4.11042e-09	1.03777e-07	100.356	75.3656	106.696	16.6014	16.8525	27.6548
GPR39	protein_coding	G protein-coupled receptor 39	-1.70187	4.17475e-09	1.05246e-07	15.9136	11.6256	13.2725	4.90624	3.66595	4.84889
IBTK	protein_coding	inhibitor of Bruton tyrosine kinase	-1.43739	4.41548e-09	1.1066e-07	29.3058	36.1254	25.8824	12.3368	11.5282	12.3535
ZNF462	protein_coding	zinc finger protein 462	-1.29936	4.52434e-09	1.13056e-07	11.3502	13.0609	14.4043	5.60362	6.06268	5.35043
EFCAB14	protein_coding	EF-hand calcium binding domain 14	-1.60701	4.67312e-09	1.16602e-07	93.6197	95.546	117.355	34.1024	32.5024	41.5003
ABCD4	protein_coding	ATP binding cassette subfamily D member 4	-1.53471	4.88284e-09	1.21657e-07	24.8825	26.6744	25.9515	9.75969	7.94212	10.9807
CD36	protein_coding	CD36 molecule	-2.37516	4.9403e-09	1.2273e-07	13.2977	21.0028	10.3895	2.98435	2.97945	3.28797
ENSGALG00000052725	protein_coding	NA	-1.65833	5.01894e-09	1.24502e-07	21.9837	25.0607	23.38	7.72601	6.84247	9.3593
SLAMF8	protein_coding	SLAM family member 8	-2.53703	5.0397e-09	1.24654e-07	72.1717	57.1114	54.5253	6.64906	12.3289	14.889
NRBF2	protein_coding	nuclear receptor binding factor 2	-1.35279	5.1026e-09	1.26027e-07	42.2164	51.3516	41.5097	17.3686	18.9835	20.4899
HACL1	protein_coding	2-hydroxyacyl-CoA lyase 1	-1.41535	5.23893e-09	1.29207e-07	16.4738	12.1381	13.2782	5.24794	6.51045	5.12993
IGSF5	protein_coding	immunoglobulin superfamily member 5	-2.00008	5.24928e-09	1.29275e-07	26.2249	27.9125	20.6339	4.95495	6.79886	8.26518
GCSH	protein_coding	glycine cleavage system protein H	-1.44688	5.68762e-09	1.38667e-07	116.215	83.5891	80.8337	36.3095	40.1791	33.9749
BRWD1	protein_coding	bromodomain and WD repeat domain containing 1	-0.815461	5.7747e-09	1.40189e-07	16.1322	15.5141	15.5307	10.016	9.99729	8.83714
TFCP2L1	protein_coding	transcription factor CP2 like 1	-2.64541	5.89893e-09	1.43001e-07	106.976	157.682	135.57	13.7766	24.685	30.3194
RBBP8NL	protein_coding	RBBP8 N-terminal like	-4.48189	5.91085e-09	1.43086e-07	1.58011	1.20099	1.66586	0.143091	0	0.0693365
ARL14	protein_coding	ADP ribosylation factor like GTPase 14	-3.2587	5.99581e-09	1.44732e-07	46.2493	29.0745	36.9618	3.92576	2.09491	6.41464
PEX11A	protein_coding	peroxisomal biogenesis factor 11 alpha	-2.95547	6.14394e-09	1.47888e-07	20.7005	11.5617	14.7628	1.54694	1.64335	3.24821
DSP	protein_coding	desmoplakin	-1.87445	6.26372e-09	1.50347e-07	71.4281	85.5759	74.4702	26.3361	16.7667	24.5851
SPTLC1	protein_coding	serine palmitoyltransferase long chain base subunit 1	-0.889395	6.49973e-09	1.5558e-07	45.807	46.0958	43.428	24.5976	26.8154	27.1004
SUGCT	protein_coding	succinyl-CoA:glutarate-CoA transferase	-2.2469	6.75536e-09	1.61466e-07	3.08228	3.26234	2.49761	0.618369	0.788289	0.599275
SLC45A4	protein_coding	solute carrier family 45 member 4	-2.32535	7.00082e-09	1.67098e-07	40.8306	38.6345	34.3601	9.73288	5.02133	9.48783
STK25	protein_coding	serine/threonine kinase 25	-1.0922	7.01377e-09	1.67173e-07	95.6695	89.2189	95.2445	50.1097	42.5437	48.4112
SCP2	protein_coding	sterol carrier protein 2	-1.05564	7.02455e-09	1.67196e-07	109.73	116.31	99.8528	53.0929	55.4807	59.7764
ENSGALG00000051043	protein_coding	NA	-1.68611	7.32773e-09	1.73926e-07	14.7289	10.4649	11.255	4.16295	4.53829	3.47794
TRMT11	protein_coding	tRNA methyltransferase 11 homolog	-1.17818	7.34724e-09	1.74094e-07	9.85255	9.17301	9.93369	4.19373	5.08691	4.49529
CYP2C18	protein_coding	cytochrome P450 family 2 subfamily C member 18	-6.24444	7.39391e-09	1.74767e-07	5.14909	22.2247	30.2914	0.20724	0.04227	0.562355
PLXNB2	protein_coding	plexin B2	-1.83697	7.50447e-09	1.76159e-07	61.0628	67.3382	74.5909	21.1363	15.7094	24.0907
ENSGALG00000043025	protein_coding	NA	-1.8351	8.19368e-09	1.91021e-07	105.705	117.451	128.036	39.0654	26.661	39.8744
UNC13B	protein_coding	unc-13 homolog B	-1.93541	8.41461e-09	1.9508e-07	5.66731	3.64603	6.03583	1.50758	1.39027	1.4144
ENSGALG00000010554	protein_coding	regulator of microtubule dynamics 2	-2.16271	8.42502e-09	1.9508e-07	20.4664	23.4205	22.2475	5.58454	3.5761	6.63926
ZNF516	protein_coding	zinc finger protein 516	-1.28045	8.49438e-09	1.96154e-07	10.35	11.0951	10.9766	4.06854	5.31512	4.98567
NECAB2	protein_coding	N-terminal EF-hand calcium binding protein 2	-3.4328	8.5377e-09	1.96887e-07	111.638	113.407	80.9359	5.37468	7.43453	17.2665
TEF	protein_coding	TEF, PAR bZIP transcription factor	-0.969396	8.71497e-09	2.00432e-07	41.7758	43.6003	38.9792	24.1596	22.7478	21.399
CABLES1	protein_coding	Cdk5 and Abl enzyme substrate 1	-2.06641	9.47994e-09	2.17439e-07	23.9992	42.581	31.5748	9.08634	8.41767	7.79747
KCNK5	protein_coding	potassium two pore domain channel subfamily K member 5	-2.76428	9.87351e-09	2.25555e-07	26.7479	35.9798	33.5375	5.22912	2.88985	7.0211
CYP2U1	protein_coding	cytochrome P450 family 2 subfamily U member 1	-1.44646	1.01283e-08	2.30449e-07	15.2958	13.1722	10.2557	4.96098	5.24191	5.03083
NPTX2	protein_coding	neuronal pentraxin 2	-3.22464	1.03972e-08	2.35623e-07	32.5585	42.4486	31.5677	3.09986	2.31649	6.70752
ZFYVE1	protein_coding	zinc finger FYVE-type containing 1	-1.20639	1.10606e-08	2.49331e-07	14.7848	16.4632	17.0663	7.56449	7.0338	7.91616
TADA1	protein_coding	transcriptional adaptor 1	-0.907946	1.17943e-08	2.64124e-07	18.1129	17.4986	19.1064	10.4401	10.7149	10.2251
SLC22A4	protein_coding	solute carrier family 22 member 4	-2.1578	1.20704e-08	2.69161e-07	8.85293	5.97114	7.08125	2.21648	1.29854	1.73671
PDXK	protein_coding	pyridoxal (pyridoxine, vitamin B6) kinase	-1.65547	1.20824e-08	2.69161e-07	168.271	122.019	178.128	46.8581	53.5993	59.1846
FBXO9	protein_coding	F-box protein 9	-0.712907	1.21737e-08	2.70841e-07	50.8981	50.3134	50.2017	33.2436	33.7279	32.3833
ME1	protein_coding	malic enzyme 1	-2.40047	1.24193e-08	2.75585e-07	52.869	26.6989	55.9956	8.28974	9.09992	10.1538
AKAP10	protein_coding	A-kinase anchoring protein 10	-1.03474	1.24663e-08	2.75909e-07	34.1746	30.7814	35.7228	17.4812	17.4094	17.9357
HEPH	protein_coding	hephaestin	-2.09359	1.27499e-08	2.8182e-07	46.2186	43.9271	61.9326	12.6131	9.7735	15.8188
ENSGALG00000011717	protein_coding	solute carrier family 23 member 1-like	-2.72486	1.2789e-08	2.82319e-07	3.27017	6.02215	3.2647	0.710736	0.604024	0.727055
ATP1A1	protein_coding	ATPase Na+/K+ transporting subunit alpha 1	-1.22491	1.31199e-08	2.88502e-07	522.101	521.264	591.042	240.826	234.357	276.065
PRR5L	protein_coding	proline rich 5 like	-2.35205	1.32386e-08	2.90737e-07	25.9627	17.7427	20.2262	4.03369	3.18185	6.11207
NR5A2	protein_coding	nuclear receptor subfamily 5 group A member 2	-2.4777	1.41715e-08	3.08837e-07	51.5181	53.4099	56.2148	9.67696	6.56201	14.6319
ENSGALG00000028267	protein_coding	golgi phosphoprotein 3	-0.775252	1.44242e-08	3.13944e-07	103.179	94.4076	103.546	62.8179	65.1738	61.2816
BEND7	protein_coding	BEN domain containing 7	-1.4877	1.46047e-08	3.17063e-07	55.2391	53.0697	67.1631	24.9563	19.486	22.8297
KIF16B	protein_coding	kinesin family member 16B	-1.58064	1.4992e-08	3.24643e-07	9.85773	7.56971	6.51979	3.23842	2.59865	2.73373
ENSGALG00000005204	protein_coding	glutathione S-transferase theta 1-like	-3.52718	1.55258e-08	3.34078e-07	210.855	643.114	298.421	23.8878	34.6898	48.9674
SULT1C3	protein_coding	sulfotransferase family 1C member 3	-5.48156	1.62751e-08	3.48443e-07	1347.06	840.426	1509.44	15.9346	5.53535	65.5344
CYP2C23a	protein_coding	cytochrome P450, family 2, subfamily C, polypeptide 23a	-6.41667	1.66016e-08	3.54541e-07	60.3882	30.5866	17.6314	0.0552155	0.168931	1.09697
PARP4	protein_coding	poly(ADP-ribose) polymerase family member 4	-1.01316	1.72144e-08	3.6671e-07	50.6342	40.3093	42.015	24.5444	23.1651	22.9792
NR0B2	protein_coding	nuclear receptor subfamily 0 group B member 2	-2.64827	1.73364e-08	3.68849e-07	68.0966	116.248	96.6166	14.5289	11.1819	22.3031
ENSGALG00000007886	protein_coding	NA	-2.27092	1.77605e-08	3.774e-07	10.365	13.8415	8.48468	2.33578	3.22906	1.76062
COL20A1	protein_coding	collagen type XX alpha 1 chain	-3.34388	1.80589e-08	3.82786e-07	2.69847	2.82812	0.954192	0.239056	0.243796	0.200784
NR0B1	protein_coding	nuclear receptor subfamily 0 group B member 1	-2.76844	1.87469e-08	3.96876e-07	4.02115	5.4557	3.22999	0.554891	0.565894	0.873855
N4BP1	protein_coding	NEDD4 binding protein 1	-1.18455	1.98153e-08	4.18973e-07	34.9039	40.3363	40.6648	18.9777	17.1228	18.7615
FMNL2	protein_coding	formin like 2	-1.67464	2.00943e-08	4.23701e-07	27.3051	24.092	35.2547	9.48218	8.91546	10.7807
CDK19	protein_coding	cyclin dependent kinase 19	-2.04027	2.01135e-08	4.23701e-07	36.6458	37.8248	40.4864	8.62747	7.80436	13.4627
ENSGALG00000050187	protein_coding	selenium-binding protein 1-like 3	-3.26769	2.05403e-08	4.31626e-07	6.43976	12.6422	5.32054	0.583172	1.18947	0.96078
ALDH6A1	protein_coding	aldehyde dehydrogenase 6 family member A1	-1.22027	2.09751e-08	4.40218e-07	24.7225	26.4043	23.1988	12.6539	10.2564	11.348
OVA	protein_coding	ovalbumin (SERPINB14)	-5.95313	2.15459e-08	4.50534e-07	6.3572	11.7271	3.62092	0.0837375	0	0.284032
STS	protein_coding	steroid sulfatase	-2.13244	2.22369e-08	4.62147e-07	8.23184	7.96204	8.87455	1.85079	1.48712	2.772
CTPS2	protein_coding	CTP synthase 2	-1.2751	2.34455e-08	4.85489e-07	6.57048	7.55207	6.68247	2.87776	3.10095	3.26249
AVL9	protein_coding	AVL9 cell migration associated	-1.43973	2.48338e-08	5.13613e-07	29.9839	20.8602	21.3023	8.94374	9.80233	9.74652
ENSGALG00000047009	protein_coding	interactor of little elongation complex ELL subunit 1	-0.93749	2.55293e-08	5.26083e-07	8.38362	8.44059	7.48817	4.70426	4.77111	4.18222
GRTP1	protein_coding	growth hormone regulated TBC protein 1	-2.27264	2.55669e-08	5.26221e-07	90.0034	120.173	99.2356	21.2221	16.2061	31.0489
PATJ	protein_coding	PATJ, crumbs cell polarity complex component	-1.59801	2.5604e-08	5.26349e-07	16.2656	13.0482	15.7125	4.85244	4.64708	6.42212
RXFP1	protein_coding	relaxin/insulin like family peptide receptor 1	-2.01733	2.67662e-08	5.47599e-07	5.38688	6.60823	5.54543	1.67523	1.99639	1.02153
PPIF	protein_coding	peptidylprolyl isomerase F	-1.12761	2.73723e-08	5.57322e-07	77.9743	74.5796	79.3691	38.8381	34.0307	41.041
SFXN5	protein_coding	sideroflexin 5	-2.41811	2.79682e-08	5.68776e-07	14.7546	18.0734	11.9892	3.9881	1.90908	3.07619
CHMP4C	protein_coding	charged multivesicular body protein 4C	-2.08721	2.81308e-08	5.714e-07	188.443	133.794	145.457	43.8287	26.9797	46.5411
STX2	protein_coding	syntaxin 2	-1.09003	2.82901e-08	5.73953e-07	48.0957	46.632	41.6188	25.6962	21.1265	21.9413
GALK2	protein_coding	galactokinase 2	-1.40898	2.947e-08	5.95762e-07	39.3678	28.8253	36.7995	14.7491	12.6358	14.9939
ENSGALG00000005350	protein_coding	ubiquitin specific peptidase 6	-1.46162	2.95546e-08	5.96765e-07	19.0175	18.5094	19.9343	6.67269	6.7299	8.9648
PPARD	protein_coding	peroxisome proliferator activated receptor delta	-1.64106	2.97346e-08	5.99382e-07	124.455	157.29	148.752	47.9157	41.72	58.5265
F2	protein_coding	coagulation factor II, thrombin	-2.75649	2.97546e-08	5.99382e-07	17.2688	10.4922	18.4402	1.88679	1.82019	3.58293
CERT1	protein_coding	collagen type IV alpha 3 binding protein	-1.05833	3.02192e-08	6.07523e-07	28.4873	28.0244	29.8583	16.5411	13.9967	14.07
HNF1A	protein_coding	HNF1 homeobox A	-1.88383	3.02912e-08	6.07523e-07	8.20939	12.1665	13.2941	3.30749	3.21834	3.32298
CTNS	protein_coding	cystinosin, lysosomal cystine transporter	-2.12953	3.03013e-08	6.07523e-07	74.7826	140.328	88.9931	27.0011	22.6412	25.2225
ACOX2	protein_coding	acyl-CoA oxidase 2	-2.24328	3.0691e-08	6.14613e-07	30.2526	16.011	19.5875	3.84634	6.32799	4.74738
ENSGALG00000015701	protein_coding	thiosulfate sulfurtransferase like domain containing 1	-1.76871	3.11917e-08	6.23907e-07	85.1758	104.594	77.0452	30.0571	21.8334	31.9716
BTBD3	protein_coding	BTB domain containing 3	-1.30611	3.12323e-08	6.23986e-07	16.8635	14.7561	13.9801	6.90329	5.66744	7.17465
USP12	protein_coding	ubiquitin specific peptidase 12	-1.87444	3.12969e-08	6.24546e-07	21.3453	16.1027	24.5777	6.91907	4.97409	6.26572
ENSGALG00000038923	protein_coding	fatty acyl-CoA hydrolase precursor, medium chain-like	-1.65078	3.37853e-08	6.70902e-07	4.00332	4.34401	4.40554	1.46202	1.23645	1.65878
AHR	protein_coding	aryl hydrocarbon receptor	-1.18989	3.38168e-08	6.70902e-07	40.1976	30.1789	32.0777	16.706	17.3687	14.19
ZNF827	protein_coding	zinc finger protein 827	-1.05684	3.41918e-08	6.76768e-07	9.59152	8.08471	9.31095	4.57598	5.0257	4.35888
EPCAM	protein_coding	epithelial cell adhesion molecule	-1.63154	3.56756e-08	7.0287e-07	1702.3	1990.89	1940.2	711.696	508.826	730.132
MPST	protein_coding	mercaptopyruvate sulfurtransferase	-2.18241	3.64291e-08	7.16061e-07	249.688	164.591	253.925	49.0145	40.233	67.993
EGFR	protein_coding	epidermal growth factor receptor	-1.37342	3.72331e-08	7.29341e-07	27.339	35.3686	30.6294	12.0137	12.427	14.2952
AKAP11	protein_coding	A-kinase anchoring protein 11	-1.21504	3.78341e-08	7.39413e-07	10.0113	7.68072	8.37702	4.38082	3.77932	3.88641
FARP2	protein_coding	FERM, ARH/RhoGEF and pleckstrin domain protein 2	-1.58223	3.81315e-08	7.44371e-07	26.6904	17.8998	26.8316	8.58941	8.112	8.89573
WDR45B	protein_coding	WD repeat domain 45B	-1.12908	3.88857e-08	7.58226e-07	76.3712	59.3997	70.2406	34.7929	31.8132	34.4497
ATP11B	protein_coding	ATPase phospholipid transporting 11B (putative)	-1.35798	3.98099e-08	7.7536e-07	68.1599	60.1913	55.2607	24.1907	22.7298	29.7216
SPATS2L	protein_coding	spermatogenesis associated serine rich 2 like	-1.05437	4.02749e-08	7.82628e-07	34.6779	37.7021	38.9917	18.9065	18.5469	20.2173
TRAK2	protein_coding	trafficking kinesin protein 2	-2.21396	4.03801e-08	7.8378e-07	45.5446	41.5745	38.4157	7.34177	7.74753	13.7631
WWOX	protein_coding	WW domain containing oxidoreductase	-1.45956	4.11578e-08	7.96043e-07	20.0445	17.0292	13.5813	6.48431	7.19072	6.10106
MPC2	protein_coding	mitochondrial pyruvate carrier 2	-1.0885	4.14687e-08	8.00351e-07	161.205	185.514	192.604	94.563	93.0124	85.8228
SCUBE2	protein_coding	signal peptide, CUB domain and EGF like domain containing 2	-3.23146	4.18781e-08	8.06674e-07	3.4585	4.19499	1.8833	0.182222	0.41813	0.485638
FABP2	protein_coding	fatty acid binding protein 2	-6.00824	4.19224e-08	8.06674e-07	176.935	114.084	84.7114	0.768415	0.261217	5.04733
ENSGALG00000010335	protein_coding	phosphoinositide-3-kinase regulatory subunit 3	-1.08309	4.19383e-08	8.06674e-07	39.1929	40.0722	46.2348	20.5158	22.9101	20.4318
TMCC3	protein_coding	transmembrane and coiled-coil domain family 3	-2.7764	4.42019e-08	8.47344e-07	50.3899	61.4768	54.131	8.72751	4.58589	12.5113
DYRK2	protein_coding	dual specificity tyrosine phosphorylation regulated kinase 2	-1.50763	4.46804e-08	8.55555e-07	27.6472	19.9953	24.2839	8.5533	8.11943	10.4006
PIKFYVE	protein_coding	phosphoinositide kinase, FYVE-type zinc finger containing	-1.62925	4.50888e-08	8.62405e-07	9.75341	9.35201	12.6115	3.12676	3.71604	4.18742
ENSGALG00000011639	protein_coding	centrosomal protein 170B	-1.54859	4.62149e-08	8.79993e-07	32.1473	26.9065	40.9721	12.2917	12.0279	12.4909
PPARA	protein_coding	peroxisome proliferator activated receptor alpha	-1.79691	4.64024e-08	8.82577e-07	23.4233	22.4821	24.2589	7.4166	5.32394	8.86236
LGALS3	protein_coding	lectin, galactoside-binding, soluble, 3	-2.26795	4.68226e-08	8.89577e-07	2508.03	1388.68	2337.1	604.929	368.608	413.78
CILK1	protein_coding	intestinal cell kinase	-1.03329	4.69814e-08	8.916e-07	19.3005	16.9916	18.6559	10.4242	8.91387	9.49477
ENSGALG00000049372	protein_coding	NA	-1.83777	5.00034e-08	9.46842e-07	104.595	80.5523	100.53	27.9923	21.9364	35.4804
LRP12	protein_coding	LDL receptor related protein 12	-1.81661	5.02845e-08	9.51109e-07	66.622	84.9142	80.048	21.5232	19.3385	29.6388
RNASEL	protein_coding	ribonuclease L	-1.15367	5.09522e-08	9.62669e-07	11.8203	9.9122	9.74604	4.55201	5.38931	5.24811
LTN1	protein_coding	listerin E3 ubiquitin protein ligase 1	-0.938432	5.25707e-08	9.89454e-07	20.4077	17.6621	18.1909	10.9712	11.3524	9.26902
GPR68	protein_coding	G protein-coupled receptor 4	-1.36747	5.26021e-08	9.89454e-07	5.72958	4.3162	4.79843	2.19752	2.02766	1.9522
ENSGALG00000051517	protein_coding	NA	-1.42262	5.31656e-08	9.98951e-07	618.853	434.386	539.805	205.138	197.364	233.97
LRRC31	protein_coding	leucine rich repeat containing 31	-1.85191	5.32255e-08	9.98974e-07	23.8356	23.1693	20.6555	4.88464	6.58107	8.59903
MBTD1	protein_coding	mbt domain containing 1	-1.09729	5.59915e-08	1.04628e-06	12.1255	14.5926	11.854	6.36451	6.90386	6.14732
PPP2R5A	protein_coding	protein phosphatase 2 regulatory subunit B'alpha	-0.837922	5.61814e-08	1.04868e-06	96.2717	106.295	102.251	62.269	62.0504	59.2654
ARFGEF1	protein_coding	ADP ribosylation factor guanine nucleotide exchange factor 1	-1.37242	5.63057e-08	1.04985e-06	41.0936	30.7187	38.6889	15.8001	13.488	16.4501
TMEM200A	protein_coding	transmembrane protein 200A	-1.51329	5.66809e-08	1.05569e-06	35.7683	25.521	37.8519	13.1164	12.1802	12.0396
UGT1A1	protein_coding	UDP glucuronosyltransferase family 1 member A1	-3.77428	5.70457e-08	1.06093e-06	829.726	649.09	880.204	32.0091	33.2416	117.361
ENSGALG00000019077	protein_coding	spermatogenesis associated 13	-1.47423	5.80456e-08	1.0764e-06	10.6101	11.7426	14.0352	4.92744	4.17101	4.99173
PLEKHB2	protein_coding	pleckstrin homology domain containing B2	-1.89641	5.84112e-08	1.082e-06	253.373	278.116	317.528	76.5978	63.3178	104.464
CYP2C23b	protein_coding	cytochrome P450, family 2, subfamily C, polypeptide 23b	-7.47048	5.91456e-08	1.09323e-06	2.87166	7.79667	1.24146	0	0.0370058	0.0351658
CYP2J21	protein_coding	cytochrome P450, family 2, subfamily J, polypeptide 21	-2.22063	5.97962e-08	1.10287e-06	56.2375	97.6547	100.401	22.8899	21.3985	14.9072
SOS2	protein_coding	SOS Ras/Rho guanine nucleotide exchange factor 2	-0.939317	6.12331e-08	1.12814e-06	23.638	20.9337	23.1345	12.1573	12.4272	13.3318
DAAM2	protein_coding	dishevelled associated activator of morphogenesis 2	-1.5197	6.15125e-08	1.13207e-06	15.4824	11.9744	14.4295	4.8595	4.60344	6.17461
DNAJC13	protein_coding	DnaJ heat shock protein family (Hsp40) member C13	-1.06284	6.37027e-08	1.16483e-06	23.91	21.4488	25.7744	12.7709	11.5559	12.2753
MYOM3	protein_coding	myomesin 3	-2.23376	6.44167e-08	1.17662e-06	1.66228	1.91512	2.13235	0.570439	0.290875	0.44226
SLC22A5	protein_coding	solute carrier family 22 member 5	-1.79021	6.51961e-08	1.18958e-06	52.9522	65.5261	68.614	16.1064	17.7628	24.2304
ADGRL2	protein_coding	adhesion G protein-coupled receptor L2	-1.00832	6.56275e-08	1.19534e-06	15.9479	17.1392	18.6985	9.22213	9.85333	8.68174
H2A-VIII	protein_coding	histone cluster 1, H2A, IV (similar to human histone cluster 2, class H2A, member C)	-2.22048	6.72298e-08	1.21886e-06	32.7338	45.6876	37.4348	7.63686	12.9122	6.42723
METTL9	protein_coding	methyltransferase like 9	-1.12418	6.83925e-08	1.23862e-06	51.2305	42.3483	49.8586	21.4908	26.826	22.5236
ENSGALG00000010189	protein_coding	melanoma inhibitory activity 2	-1.77666	6.9185e-08	1.25082e-06	21.2799	35.5036	29.5393	8.2897	9.96192	8.9675
TMEM14A	protein_coding	transmembrane protein 14A	-1.33812	6.92128e-08	1.25082e-06	71.9801	73.7436	58.1348	26.9944	26.7247	32.6628
NT5C3A	protein_coding	5'-nucleotidase, cytosolic IIIA	-1.50504	7.32821e-08	1.31877e-06	39.1051	48.7683	57.8138	18.1913	19.7808	17.4872
NAPEPLD	protein_coding	N-acyl phosphatidylethanolamine phospholipase D	-1.66787	7.37719e-08	1.32478e-06	69.0375	90.3603	68.8118	30.5078	20.8779	25.747
C2H8ORF22	protein_coding	chromosome 2 open reading frame, human C8orf22	-7.33592	7.73626e-08	1.38054e-06	8.01393	57.5111	14.3245	0.46893	0	0.0649215
GFPT1	protein_coding	glutamine--fructose-6-phosphate transaminase 1	-1.23001	7.83337e-08	1.39495e-06	117.207	103.704	118.77	47.651	48.4834	59.1905
MARF1	protein_coding	KIAA0430	-1.12045	8.82621e-08	1.56196e-06	20.6519	18.1543	21.1317	9.24879	9.52259	10.8246
CA4	protein_coding	carbonic anhydrase 4	-2.1577	8.95246e-08	1.58101e-06	856.127	586.618	875.406	216.582	125.633	213.159
RAI14	protein_coding	retinoic acid induced 14	-1.91977	9.02686e-08	1.59085e-06	29.5627	38.5133	22.2951	10.153	8.81167	6.75846
BIRC8	protein_coding	baculoviral IAP repeat containing 8	-1.44713	9.16014e-08	1.60935e-06	34.1704	29.8632	30.7391	13.5697	9.86746	13.7668
CYP46A1	protein_coding	cytochrome P450 family 46 subfamily A member 1	-1.71575	9.2756e-08	1.62628e-06	36.9668	44.3973	39.0334	15.4191	9.79675	14.0967
COBL	protein_coding	cordon-bleu WH2 repeat protein	-1.76679	9.64017e-08	1.68673e-06	18.2908	17.0619	18.0464	6.78576	3.99757	6.02074
PHLPP1	protein_coding	PH domain and leucine rich repeat protein phosphatase 1	-1.60714	9.69714e-08	1.69496e-06	21.0385	24.0441	26.7797	9.16853	6.77685	9.39083
LCLAT1	protein_coding	lysocardiolipin acyltransferase 1	-1.04054	9.90424e-08	1.72939e-06	39.0451	37.3982	38.7189	20.1213	18.1747	21.7758
ENSGALG00000051905	protein_coding	protein phosphatase 1 regulatory inhibitor subunit 14D	-2.49787	1.01277e-07	1.76478e-06	6.61398	11.4645	9.75138	2.24403	1.12768	1.92259
FRY	protein_coding	FRY microtubule binding protein	-1.62816	1.02067e-07	1.77492e-06	8.32804	10.9982	10.9132	2.91457	3.55256	4.06298
FITM2	protein_coding	uncharacterized LOC107057318	-1.04271	1.0375e-07	1.79869e-06	21.0714	17.8053	16.3653	9.1056	9.77047	9.88496
DPF3	protein_coding	double PHD fingers 3	-1.59666	1.04038e-07	1.80106e-06	4.41627	4.058	4.34475	1.47841	1.22937	1.82952
ENSGALG00000030350	protein_coding	vesicle-associated membrane protein 2 (synaptobrevin 2)	-1.70238	1.04099e-07	1.80106e-06	46.9332	33.814	35.7588	15.2506	10.0075	13.0231
ENSGALG00000045940	protein_coding	nuclear GTPase, germinal center associated	-1.92428	1.05648e-07	1.82233e-06	41.4524	50.5514	66.9676	17.7909	12.4211	14.936
LGR5	protein_coding	leucine rich repeat containing G protein-coupled receptor 5	-1.70402	1.05864e-07	1.82421e-06	9.51104	13.8522	13.2604	4.67973	3.74775	3.70052
OGN	protein_coding	osteoglycin	-2.67027	1.09584e-07	1.88449e-06	89.5571	114.481	55.7872	14.9047	20.5915	8.68093
A1CF	protein_coding	APOBEC1 complementation factor	-3.49708	1.10229e-07	1.89264e-06	15.3635	10.7774	19.2115	1.12807	0.644246	2.49258
NCAM1	protein_coding	neural cell adhesion molecule 1	-1.83435	1.1028e-07	1.89264e-06	6.46493	10.2202	7.54158	2.05324	2.98813	2.30176
CHMP2B	protein_coding	charged multivesicular body protein 2B	-1.6244	1.12204e-07	1.92372e-06	170.235	160.925	124.01	51.368	43.3404	62.9944
NEK7	protein_coding	NIMA related kinase 7	-0.995302	1.15971e-07	1.98291e-06	58.1717	46.9182	48.9404	26.7683	27.0448	29.0389
GRAMD1C	protein_coding	GRAM domain containing 1C	-1.16321	1.16218e-07	1.98456e-06	23.0273	22.0849	21.8565	10.6145	9.46535	11.9764
PDCD6IP	protein_coding	programmed cell death 6 interacting protein	-1.4096	1.16636e-07	1.98969e-06	171.162	166.507	183.143	72.1999	57.429	80.5202
FGL2	protein_coding	fibrinogen like 2	-1.00922	1.16934e-07	1.99279e-06	50.7566	56.4697	45.1019	26.7368	29.4382	25.2874
ENSGALG00000047664	protein_coding	NA	-1.66878	1.20516e-07	2.05178e-06	91.043	133.654	89.8776	30.9559	41.6873	34.0969
RHOBTB1	protein_coding	Rho related BTB domain containing 1	-2.00392	1.2247e-07	2.08298e-06	13.805	7.41818	9.78936	2.19812	2.94531	3.1254
ENSGALG00000044330	protein_coding	NA	-1.93202	1.23227e-07	2.09233e-06	149.022	112.715	140.094	39.9127	26.4392	46.1007
TPPP	protein_coding	tubulin polymerization promoting protein	-2.59084	1.26011e-07	2.13468e-06	33.1254	23.133	18.8185	5.14247	2.5318	5.55652
S100B	protein_coding	S100 calcium binding protein B	-2.56532	1.30531e-07	2.20466e-06	56.4755	22.7472	35.6878	6.02098	5.97878	8.65022
COX7B	protein_coding	cytochrome c oxidase subunit 7B	-0.819245	1.32969e-07	2.23291e-06	566.361	618.536	602.704	376.84	370.46	343.679
SLC26A1	protein_coding	solute carrier family 26 member 1	-4.7889	1.32989e-07	2.23291e-06	10.1018	12.3791	38.2701	0.838939	0.218445	1.29739
ARHGAP42	protein_coding	Rho GTPase activating protein 42	-2.1309	1.38019e-07	2.31281e-06	25.6016	21.6813	28.1859	7.02849	3.93689	7.45649
DPYD	protein_coding	dihydropyrimidine dehydrogenase	-2.0196	1.39642e-07	2.3377e-06	24.3783	22.8367	23.3134	6.95555	3.99901	7.62296
SLC66A2	protein_coding	PQ loop repeat containing 1	-1.1844	1.4021e-07	2.34261e-06	45.0734	55.3258	54.6719	22.6116	25.3813	25.5136
PCCA	protein_coding	propionyl-CoA carboxylase alpha subunit	-1.50241	1.41897e-07	2.36536e-06	12.9738	14.1146	17.1122	5.05156	5.29533	6.43077
SCNN1A	protein_coding	sodium channel epithelial 1 alpha subunit	-2.42267	1.48612e-07	2.46127e-06	208.483	240.975	235.502	41.0487	28.588	66.6774
NME5	protein_coding	NME/NM23 family member 5	-1.84174	1.55462e-07	2.57221e-06	4.63741	6.65379	4.33854	1.39326	1.87436	1.43642
ABCB9	protein_coding	ATP binding cassette subfamily B member 9	-1.27866	1.60969e-07	2.64791e-06	8.1877	7.44789	8.61421	3.89892	3.90827	2.97115
PLEKHA7	protein_coding	pleckstrin homology domain containing A7	-2.17099	1.62641e-07	2.67284e-06	41.3257	41.3938	52.8466	11.3117	7.02941	13.872
AFTPH	protein_coding	aftiphilin	-0.796264	1.63078e-07	2.67743e-06	26.5119	26.9951	26.6863	16.2306	16.3822	17.0234
CDCP1	protein_coding	CUB domain containing protein 1	-1.37361	1.68842e-07	2.76674e-06	33.762	32.5849	43.1838	14.1569	14.8838	16.4455
COG3	protein_coding	component of oligomeric golgi complex 3	-1.24159	1.71782e-07	2.8095e-06	17.6082	12.351	13.7932	6.81941	6.54285	6.4784
LRP6	protein_coding	LDL receptor related protein 6	-1.31309	1.72791e-07	2.82331e-06	6.76698	6.54654	6.03062	2.52833	2.54476	3.26702
AKR1E2	protein_coding	aldo-keto reductase family 1 member E2	-3.00589	1.74387e-07	2.84121e-06	311.109	398.076	191.091	27.1388	28.4814	63.473
ENSGALG00000039177	protein_coding	NA	-1.72649	1.76192e-07	2.86708e-06	20.9684	15.6565	16.2286	5.27909	4.6696	7.09987
CFI	protein_coding	complement factor I	-2.3261	1.76311e-07	2.86708e-06	6.66261	14.2942	8.99239	2.33679	2.22686	1.89338
DBI	protein_coding	diazepam binding inhibitor, acyl-CoA binding protein	-1.1806	1.77596e-07	2.88522e-06	725.238	590.574	682.732	293.06	297.654	354.471
AXIN1	protein_coding	axin 1	-1.04695	1.82078e-07	2.94672e-06	23.4061	25.3559	27.6643	14.2061	13.4502	12.2154
LPAR3	protein_coding	lysophosphatidic acid receptor 3	-1.75976	1.82246e-07	2.94672e-06	1.37939	1.45964	1.29506	0.476947	0.393756	0.440209
MMRN1	protein_coding	multimerin 1	-4.60577	1.82524e-07	2.94841e-06	3.48636	7.73038	1.16549	0.153297	0.111669	0.275903
DNMT3B	protein_coding	DNA methyltransferase 3 beta	-2.16064	1.8455e-07	2.97832e-06	3.97856	3.26444	5.95703	1.21544	0.867677	1.09377
PRKCZ	protein_coding	protein kinase C zeta	-1.50167	1.88107e-07	3.01856e-06	28.3405	28.4683	26.504	11.4686	8.10166	11.9278
LXN	protein_coding	latexin	-1.53002	1.90288e-07	3.0507e-06	29.1061	20.6519	25.8063	10.5835	7.8329	9.61199
RNF7	protein_coding	ring finger protein 7	-0.83538	1.92455e-07	3.07964e-06	53.4322	51.7793	48.4996	28.908	31.2921	32.3175
AKAP12	protein_coding	A-kinase anchoring protein 12	-1.46203	1.94862e-07	3.11524e-06	14.38	18.564	12.8476	6.10652	5.38154	6.35291
SPATA6	protein_coding	spermatogenesis associated 6	-1.14799	1.97118e-07	3.1454e-06	7.55463	8.28341	7.91247	3.98862	4.10721	3.45264
SPAG9	protein_coding	sperm associated antigen 9	-0.940631	1.97316e-07	3.14561e-06	21.4139	23.9673	23.6893	13.6548	12.5646	12.5173
TESK2	protein_coding	testis-specific kinase 2	-1.20702	2.10027e-07	3.33266e-06	9.50196	10.443	10.5954	5.01322	4.3114	4.89468
KCTD3	protein_coding	SH3KBP1 binding protein 1	-0.74669	2.11521e-07	3.35014e-06	35.3883	33.343	32.0963	20.4867	22.8425	21.2745
GJB2	protein_coding	gap junction protein beta 2	-2.58715	2.13392e-07	3.37144e-06	43.722	39.1435	51.0866	8.90137	4.12631	10.7551
NBR1	protein_coding	NBR1, autophagy cargo receptor	-1.09737	2.1346e-07	3.37144e-06	38.2087	40.7275	35.0046	19.0897	22.1408	16.1935
RTCA	protein_coding	RNA 3'-terminal phosphate cyclase	-1.20108	2.17169e-07	3.42052e-06	60.092	43.9796	46.4293	21.3205	25.9263	23.0236
CRAT	protein_coding	carnitine O-acetyltransferase	-2.18238	2.21692e-07	3.48209e-06	66.2052	54.7498	101.293	16.2406	14.6423	21.7078
CLYBL	protein_coding	citrate lyase beta like	-1.78042	2.22157e-07	3.48618e-06	9.47685	13.4227	13.5228	3.93071	3.36727	4.11408
PIGK	protein_coding	phosphatidylinositol glycan anchor biosynthesis class K	-1.21038	2.23167e-07	3.49882e-06	66.5643	53.295	46.9898	26.8098	24.2039	26.1949
TMEM87A	protein_coding	transmembrane protein 87B	-0.76746	2.24831e-07	3.51843e-06	101.817	95.0845	96.3399	60.4158	60.384	64.1917
VSIG10	protein_coding	V-set and immunoglobulin domain containing 10	-1.85591	2.2763e-07	3.55569e-06	36.9105	42.3799	36.9791	9.29912	9.65833	15.4076
REEP5	protein_coding	receptor accessory protein 5	-0.982836	2.31412e-07	3.60468e-06	58.0558	44.3523	49.0399	26.7563	28.0204	27.4636
PPARG	protein_coding	peroxisome proliferator-activated receptor gamma	-2.09887	2.31612e-07	3.60468e-06	75.8859	49.9539	65.5584	15.9271	11.0424	20.6482
CDC42BPB	protein_coding	CDC42 binding protein kinase beta	-1.46777	2.33293e-07	3.62423e-06	91.8494	65.6985	95.0748	32.1435	29.8446	35.9639
MFSD6	protein_coding	major facilitator superfamily domain containing 6	-1.24998	2.48961e-07	3.8466e-06	31.9055	32.0614	32.292	13.8298	12.7191	16.8408
MED13L	protein_coding	mediator complex subunit 13 like	-1.02612	2.53464e-07	3.91236e-06	11.8916	13.3195	12.0618	6.26063	6.31316	7.08826
AK3	protein_coding	adenylate kinase 3	-1.92958	2.53892e-07	3.91236e-06	26.806	29.5271	18.4721	5.91117	6.11525	8.94791
SLC49A3	protein_coding	major facilitator superfamily domain containing 7	-1.37589	2.53907e-07	3.91236e-06	24.5136	20.4331	22.0827	10.1848	7.46322	10.0058
BCHE	protein_coding	butyrylcholinesterase	-3.70433	2.54684e-07	3.9208e-06	71.041	216.587	56.2239	6.37701	8.58882	13.3174
ENSGALG00000031737	protein_coding	NA	-3.88818	2.55995e-07	3.93387e-06	2.24184	0.410231	1.87253	0.106918	0.124615	0.0962151
RHOU	protein_coding	ras homolog family member U	-1.5685	2.5637e-07	3.93609e-06	21.6589	22.7771	14.8314	6.37694	7.02366	8.00032
ATP8A1	protein_coding	ATPase phospholipid transporting 8A1	-1.69331	2.59226e-07	3.97277e-06	11.239	12.3547	14.3463	5.02587	3.21494	4.36441
PGM3	protein_coding	phosphoglucomutase 3	-1.00657	2.61519e-07	4.00432e-06	44.2179	35.5344	43.9907	21.4171	22.7407	22.0486
MAN2B2	protein_coding	mannosidase alpha class 2B member 2	-1.31197	2.65442e-07	4.06023e-06	59.5226	60.9655	51.2498	23.5343	21.6413	28.8883
TMIGD1	protein_coding	transmembrane and immunoglobulin domain containing 1	-4.57386	2.65647e-07	4.06023e-06	72.3287	143.581	82.9585	1.39961	2.17861	9.70894
ATP6AP1	protein_coding	ATPase H+ transporting accessory protein 1	-1.1796	2.66282e-07	4.06628e-06	137.421	126.204	109.07	59.8575	51.8983	64.4029
AFF1	protein_coding	AF4/FMR2 family member 1	-1.70652	2.69642e-07	4.11023e-06	17.3056	16.4587	25.3575	6.54995	5.88071	7.06814
FRMD4B	protein_coding	FERM domain containing 4B	-1.62886	2.72105e-07	4.14407e-06	11.3576	15.478	17.8347	5.3365	4.97805	5.26976
CALML4	protein_coding	calmodulin like 4	-1.84002	2.87918e-07	4.36538e-06	188.9	167.317	181.629	71.4626	38.1751	51.3834
CRYL1	protein_coding	crystallin lambda 1	-1.67737	2.90087e-07	4.39046e-06	91.3647	87.798	81.5343	26.0856	23.2806	37.7199
PSEN1	protein_coding	presenilin 1	-1.33966	2.90562e-07	4.39375e-06	41.5048	39.64	52.586	18.8898	17.5751	20.3625
ENSGALG00000043735	protein_coding	NA	-2.13944	2.98867e-07	4.49938e-06	12.5693	8.94016	7.02497	2.00867	1.88462	2.99784
ARID4A	protein_coding	AT-rich interaction domain 4A	-0.942602	3.04561e-07	4.58105e-06	14.0483	15.7106	14.7841	8.2215	8.07217	8.6238
LYSMD3	protein_coding	LysM domain containing 3	-1.07495	3.11e-07	4.67377e-06	24.5429	26.6064	20.4041	12.6019	12.5798	11.3404
BROX	protein_coding	BRO1 domain and CAAX motif containing	-1.08301	3.11914e-07	4.67961e-06	28.5561	26.3897	22.0412	11.9808	13.0481	13.9331
PHF3	protein_coding	PHD finger protein 3	-0.718724	3.14886e-07	4.71554e-06	20.372	20.1651	19.1704	13.6541	12.7532	12.5901
PTS	protein_coding	6-pyruvoyltetrahydropterin synthase	-1.01087	3.21638e-07	4.8082e-06	37.8544	42.6508	39.6325	19.6123	23.5393	21.0652
PAN3	protein_coding	PAN3 poly(A) specific ribonuclease subunit	-1.1594	3.22378e-07	4.81504e-06	28.969	33.8028	33.0575	16.4048	16.885	13.0277
AQP11	protein_coding	aquaporin 11	-2.30325	3.37005e-07	5.02471e-06	20.7398	24.8305	25.9697	4.39235	3.52482	7.57139
KCNQ1	protein_coding	potassium voltage-gated channel subfamily Q member 1	-1.36953	3.39256e-07	5.05385e-06	16.0279	14.2997	13.9089	6.41057	4.96495	6.94525
SLC16A14	protein_coding	solute carrier family 16 member 14	-2.52124	3.40077e-07	5.06165e-06	17.5129	9.29911	14.9587	1.53823	2.84561	3.39749
PEX13	protein_coding	peroxisomal biogenesis factor 13	-1.12098	3.45677e-07	5.13599e-06	24.153	29.1134	22.8941	11.7968	12.7121	13.1345
ARHGEF26	protein_coding	Rho guanine nucleotide exchange factor 26	-1.32761	3.46468e-07	5.13882e-06	21.5813	18.2934	19.4715	8.3436	7.16206	9.80306
SLC30A10	protein_coding	solute carrier family 30 member 10	-4.21529	3.48273e-07	5.1611e-06	19.8717	10.6394	19.5431	0.687099	0.250258	1.90252
TSNARE1	protein_coding	t-SNARE domain containing 1	-2.26709	3.51443e-07	5.20356e-06	11.8986	10.574	6.98424	1.35195	2.79287	2.41884
ENSGALG00000045028	protein_coding	leucine rich repeat containing 19	-3.0985	3.60747e-07	5.33205e-06	150.254	123.594	102.905	13.7728	7.02297	25.7292
SORD	protein_coding	sorbitol dehydrogenase	-1.45214	3.62944e-07	5.35987e-06	23.3193	16.9062	25.0479	8.56882	8.07609	8.97329
MAP4K4	protein_coding	mitogen-activated protein kinase kinase kinase kinase 4	-1.0027	3.68561e-07	5.42871e-06	31.5149	34.2898	30.6756	17.5174	15.8182	18.3579
WBP2	protein_coding	WW domain binding protein 2	-1.57015	3.73758e-07	5.49576e-06	112.212	83.5714	116.747	34.4476	33.3195	44.9774
TBC1D32	protein_coding	TBC1 domain family member 32	-1.36693	3.80546e-07	5.58593e-06	3.04677	3.02191	2.6126	1.28423	1.37109	0.972326
UCK1	protein_coding	uridine-cytidine kinase 1	-1.27364	3.82083e-07	5.59587e-06	39.9592	37.6028	32.6598	14.9245	14.8199	19.055
ALDOB	protein_coding	aldolase, fructose-bisphosphate B	-6.13026	3.93842e-07	5.74645e-06	151.164	1515.61	201.041	3.16325	4.21169	20.9481
RPS27L	protein_coding	ribosomal protein S27 like	-1.87962	3.9759e-07	5.79618e-06	160.338	178.16	110.089	37.7352	37.4368	55.0373
ENSGALG00000009409	protein_coding	myoneurin	-0.973288	3.99452e-07	5.81835e-06	13.1513	12.547	12.3982	6.78241	6.63458	7.41137
ENSGALG00000044730	protein_coding	NA	-1.90095	4.00717e-07	5.83178e-06	16.3624	11.9163	19.2866	4.31484	3.77177	5.56015
ENSGALG00000040292	protein_coding	NA	-6.69044	4.04034e-07	5.87504e-06	6.81499	9.86642	4.49663	0	0	0.199365
ENSGALG00000048601	protein_coding	leucine rich repeat containing 66	-2.13641	4.16077e-07	6.03471e-06	20.8262	27.0336	24.3693	6.89627	3.63627	7.05577
GARRE1	protein_coding	KIAA0355	-0.889075	4.28822e-07	6.20811e-06	6.72568	6.78401	7.03235	3.90892	4.20893	3.82346
ENSGALG00000040546	protein_coding	NA	-1.04409	4.34357e-07	6.26784e-06	37.3675	35.0651	39.3022	19.6024	17.671	20.8998
PLEKHA5	protein_coding	pleckstrin homology domain containing A5	-1.2873	4.37764e-07	6.31165e-06	18.113	22.7649	17.4168	9.66423	8.59993	7.46433
SH3BGRL2	protein_coding	SH3 domain binding glutamate rich protein like 2	-2.08192	4.41149e-07	6.34436e-06	85.5339	81.338	58.6902	17.0433	13.7334	25.9481
NBEAL1	protein_coding	neurobeachin like 1	-1.26908	4.59056e-07	6.57562e-06	11.8546	8.80384	10.9732	5.41318	4.49427	4.19514
CTNNB1	protein_coding	catenin beta 1	-0.823828	4.59248e-07	6.57562e-06	365.577	343.601	336.741	231.672	199.608	203.443
ALDH1A1	protein_coding	aldehyde dehydrogenase 1 family member A1	-3.81602	4.59507e-07	6.57562e-06	325.287	230.538	257.296	4.97996	24.5014	32.1529
ENSGALG00000017029	protein_coding	fibrinogen-like protein 1-like	-4.64495	4.69621e-07	6.6917e-06	3.43454	11.1273	4.02636	0.100873	0.514366	0.195516
PLEKHA8	protein_coding	pleckstrin homology domain containing A8	-1.72403	4.81251e-07	6.83895e-06	15.1067	13.3785	14.8721	5.2052	3.30075	5.52952
LCMT1	protein_coding	leucine carboxyl methyltransferase 1	-1.45231	4.81613e-07	6.83895e-06	40.5727	30.9595	36.5885	14.0134	11.7067	16.5425
ENSGALG00000054059	protein_coding	NA	-2.41035	4.83755e-07	6.8587e-06	48.6159	59.9104	51.9236	13.2598	5.75835	13.2316
DMXL1	protein_coding	Dmx like 1	-1.05525	4.88493e-07	6.90863e-06	10.5236	9.671	9.33392	4.32212	5.53122	5.41103
ACSF2	protein_coding	acyl-CoA synthetase family member 2	-1.40324	4.95029e-07	6.98368e-06	134.085	114.09	165.531	57.6234	51.0995	59.4235
CADPS2	protein_coding	calcium dependent secretion activator 2	-1.14924	5.02027e-07	7.07655e-06	3.03649	2.80137	2.73944	1.49816	1.39249	1.26811
DIDO1	protein_coding	death inducer-obliterator 1	-0.685889	5.10624e-07	7.17648e-06	9.90502	9.80889	9.99941	6.41387	7.00044	6.46341
EPS8	protein_coding	epidermal growth factor receptor pathway substrate 8	-1.84392	5.18119e-07	7.26669e-06	89.741	71.4718	102.098	29.9848	18.7738	29.7977
OTOP2	protein_coding	otopetrin 2	-5.78135	5.19541e-07	7.27529e-06	21.3948	23.2593	19.215	0.427907	0	0.79483
FAM180B	protein_coding	family with sequence similarity 180 member B	-2.81889	5.20646e-07	7.28478e-06	7.79858	8.46581	4.43208	0.501461	1.38079	1.26354
HDAC11	protein_coding	histone deacetylase 11	-1.12439	5.22169e-07	7.30008e-06	10.6543	10.3437	8.2794	5.13631	4.6883	4.59269
CRACD	protein_coding	capping protein inhibiting regulator of actin dynamics	-3.94363	5.23685e-07	7.31528e-06	24.9383	30.4965	37.0972	1.91602	0.563022	3.90255
ZNF654	protein_coding	zinc finger protein 654	-1.45321	5.26074e-07	7.34241e-06	13.4049	11.7101	11.4496	4.69537	3.85414	5.72683
C1H11ORF54	protein_coding	chromosome 1 open reading frame, human C11orf54	-1.73539	5.26489e-07	7.34241e-06	17.5812	15.6767	20.3993	4.43108	7.74677	5.24234
GPBP1L1	protein_coding	GC-rich promoter binding protein 1 like 1	-0.831633	5.40449e-07	7.51864e-06	82.7171	91.9165	87.5896	56.0392	52.8327	49.7728
MICU2	protein_coding	mitochondrial calcium uptake 2	-1.84414	5.51575e-07	7.66716e-06	36.8123	21.7568	27.3827	7.97504	7.08374	10.4713
CLEC16A	protein_coding	C-type lectin domain family 16 member A	-1.34254	5.54282e-07	7.68599e-06	15.1334	12.3346	14.77	5.59845	5.29315	6.95153
ENSGALG00000011296	protein_coding	FERM domain containing 1	-2.86872	5.70945e-07	7.89136e-06	10.0721	9.67101	13.1584	0.863198	1.26765	2.67694
ENSGALG00000051260	protein_coding	NA	-1.17778	5.72758e-07	7.91001e-06	9.99721	9.67566	12.1017	5.47806	4.76748	4.875
TMPRSS2	protein_coding	transmembrane protease, serine 2	-2.51841	5.78324e-07	7.9624e-06	342.767	438.562	362.506	60.1834	43.1065	109.461
MAP3K13	protein_coding	mitogen-activated protein kinase kinase kinase 13	-1.75559	5.78421e-07	7.9624e-06	13.24	15.0719	22.7064	5.69968	5.57705	5.06089
RASSF6	protein_coding	Ras association domain family member 6	-1.58537	5.83008e-07	8.01907e-06	34.1614	33.7247	42.1689	15.7163	10.3629	13.3271
TSPAN15	protein_coding	tetraspanin 15	-1.47414	6.05493e-07	8.29486e-06	97.693	95.0445	95.7423	45.66	28.6652	37.0384
DGLUCY	protein_coding	chromosome 5 C14orf159 homolog	-2.26541	6.08112e-07	8.32405e-06	18.6069	17.4192	22.5728	4.20883	2.70144	6.10403
FAM135A	protein_coding	family with sequence similarity 135 member A	-1.23475	6.12204e-07	8.37333e-06	37.2436	33.3738	35.4369	18.6083	13.3665	16.3524
TM2D1	protein_coding	TM2 domain containing 1	-1.11419	6.18201e-07	8.44858e-06	49.7515	44.1853	42.3007	24.0029	19.6465	23.7887
TCP11X2	protein_coding	t-complex 11 family, X-linked 2	-1.38371	6.31352e-07	8.6076e-06	35.7976	46.0328	32.3068	14.1256	18.5189	14.518
ENSGALG00000010979	protein_coding	hydroxysteroid 17-beta dehydrogenase 11	-2.52784	6.36475e-07	8.6705e-06	282.697	438.739	308.492	52.883	41.4942	96.234
SMS	protein_coding	spermine synthase	-1.65091	6.36997e-07	8.6707e-06	108.733	106.762	61.9248	32.1744	30.9365	31.483
FRRS1	protein_coding	ferric chelate reductase 1	-1.7619	6.44389e-07	8.75732e-06	9.61118	11.6277	8.74308	2.34504	3.1274	4.00332
DGCR2	protein_coding	DiGeorge syndrome critical region gene 2	-1.04555	6.66631e-07	9.0443e-06	55.4923	51.29	63.8034	29.079	29.1695	30.645
ZDHHC14	protein_coding	zinc finger DHHC-type containing 14	-1.025	6.71078e-07	9.08381e-06	31.6374	35.1125	34.1743	16.9389	20.2759	16.2767
DOP1B	protein_coding	DOP1 leucine zipper like protein B	-1.50815	6.79646e-07	9.19248e-06	11.0996	15.647	14.5987	6.13286	5.18567	4.38238
ENSGALG00000035605	protein_coding	NA	-1.34007	6.86121e-07	9.26535e-06	13.349	11.43	14.4192	4.81076	6.1893	5.66638
ENSGALG00000015667	protein_coding	family with sequence similarity 193, member A	-1.08282	6.90394e-07	9.3083e-06	8.67274	7.2261	7.64678	4.26352	4.18461	3.51054
ENSGALG00000006320	protein_coding	solute carrier family 2, facilitated glucose transporter member 11-like	-5.75093	6.94271e-07	9.34579e-06	0.68104	1.79166	2.74639	0	0.0359409	0.0683077
STMN2	protein_coding	stathmin 2	-1.41295	7.00913e-07	9.42776e-06	56.1518	47.9976	37.2859	20.5466	16.6187	19.6547
UNC5C	protein_coding	unc-5 netrin receptor C	-1.52725	7.0189e-07	9.4296e-06	15.1261	14.5493	10.2563	4.03568	5.31805	5.49307
DIO1	protein_coding	deiodinase, iodothyronine type I	-2.55006	7.02157e-07	9.4296e-06	29.8954	35.6298	62.6128	9.42812	5.32884	8.80674
ENSGALG00000051027	protein_coding	NA	-3.53448	7.22086e-07	9.6896e-06	6.38009	13.491	14.4959	0.726337	2.0202	0.511934
KCNJ15	protein_coding	potassium inwardly rectifying channel subfamily J member 15	-2.18813	7.26531e-07	9.73391e-06	33.0599	65.792	34.233	11.8169	9.01422	10.5924
NFX1	protein_coding	nuclear transcription factor, X-box binding 1	-1.54009	7.37929e-07	9.86336e-06	15.1358	12.2534	9.93829	5.30176	3.78908	4.63233
FGFR2	protein_coding	fibroblast growth factor receptor 2	-1.37939	7.52117e-07	1.00216e-05	25.9268	24.8414	27.7666	9.27262	14.0169	9.33192
VPS13A	protein_coding	vacuolar protein sorting 13 homolog A	-1.1964	7.81339e-07	1.03543e-05	15.0138	10.4	12.4884	6.40561	5.72937	5.60807
ST7	protein_coding	suppression of tumorigenicity 7	-0.950742	8.31287e-07	1.0965e-05	10.816	11.571	11.7581	6.49544	6.18263	6.32485
SNX32	protein_coding	sorting nexin 32	-0.928522	8.65471e-07	1.13983e-05	94.4725	71.8376	79.0847	45.426	48.6306	44.4041
CERS5	protein_coding	ceramide synthase 5	-1.58248	8.69953e-07	1.14477e-05	140.546	134.658	189.121	48.8187	51.6003	66.2032
ITM2B	protein_coding	integral membrane protein 2B	-1.21792	8.70572e-07	1.14477e-05	491.25	509.08	543.125	251.941	199.21	260.967
ARHGEF38	protein_coding	Rho guanine nucleotide exchange factor 38	-2.19135	8.71464e-07	1.14506e-05	11.5388	5.28447	8.73679	1.58852	2.06811	2.32558
CASC4	protein_coding	cancer susceptibility candidate 4	-1.0113	8.81066e-07	1.15679e-05	144.511	169.265	146.576	82.5767	76.2025	86.5918
DCP1B	protein_coding	decapping mRNA 1B	-1.45924	8.86464e-07	1.16298e-05	14.0163	19.455	15.4052	5.36802	6.68801	7.07303
MLXIP	protein_coding	MLX interacting protein	-1.46344	8.87787e-07	1.16382e-05	27.122	29.2943	34.9073	11.1377	10.3616	14.0663
CDS1	protein_coding	CDP-diacylglycerol synthase 1	-2.1937	9.0297e-07	1.181e-05	147.896	131.517	141.852	27.8928	21.7849	48.4077
FYB2	protein_coding	chromosome 8 C1orf168 homolog	-1.84695	9.04955e-07	1.18269e-05	14.7412	13.8193	17.4559	4.59193	3.25307	5.84293
ENSGALG00000014126	protein_coding	endonuclease, polyU-specific-like	-1.81624	9.07419e-07	1.185e-05	33.1326	37.4736	20.3677	10.6546	8.07652	8.94091
EIF2AK3	protein_coding	eukaryotic translation initiation factor 2 alpha kinase 3	-1.49395	9.14691e-07	1.19358e-05	27.3625	37.7065	36.2378	12.7503	11.2612	14.6647
DMRT2	protein_coding	doublesex and mab-3 related transcription factor 2	-2.24754	9.35147e-07	1.21377e-05	2.53318	5.06104	3.96056	0.764667	0.896804	0.963372
FNIP1	protein_coding	folliculin interacting protein 1	-1.07472	9.57379e-07	1.24168e-05	9.1061	10.4921	10.3464	5.09305	4.77573	5.41612
NARS2	protein_coding	asparaginyl-tRNA synthetase 2, mitochondrial (putative)	-1.46845	9.59254e-07	1.24316e-05	17.82	15.5584	13.937	5.33595	5.40572	7.53417
KMT5B	protein_coding	lysine methyltransferase 5B	-1.14866	9.67534e-07	1.25294e-05	22.9446	23.917	23.2461	13.5189	10.3805	10.1193
AKAP9	protein_coding	A-kinase anchoring protein 9	-1.19675	9.71061e-07	1.2556e-05	18.5379	22.3833	21.9911	11.2742	8.96338	9.31643
ROGDI	protein_coding	rogdi homolog	-1.69459	9.86531e-07	1.27367e-05	20.1697	30.6632	29.4847	10.6137	8.00606	8.15576
CDC42BPA	protein_coding	CDC42 binding protein kinase alpha	-0.976317	9.89587e-07	1.27665e-05	15.4411	17.8878	15.0013	9.14818	8.33971	8.91274
ZNF518A	protein_coding	zinc finger protein 518A	-1.19014	9.95291e-07	1.2811e-05	7.56669	9.43233	7.04112	3.98419	3.73468	3.61471
CCDC186	protein_coding	coiled-coil domain containing 186	-1.63043	9.98806e-07	1.28465e-05	31.9286	36.9406	35.9549	13.1949	8.84617	14.2387
ENSGALG00000023934	protein_coding	protocadherin Fat 4-like	-3.09365	1.01698e-06	1.30705e-05	107.044	125.463	131.127	16.5538	5.6981	23.0809
SECISBP2L	protein_coding	SECIS binding protein 2 like	-1.87217	1.03449e-06	1.32455e-05	51.6988	41.324	46.5523	11.5435	10.4116	18.7103
PIGL	protein_coding	phosphatidylinositol glycan anchor biosynthesis class L	-1.62039	1.04412e-06	1.33479e-05	7.36085	8.98979	8.45289	3.46226	2.25248	2.95039
SUCLG1	protein_coding	succinate-CoA ligase alpha subunit	-1.59076	1.04483e-06	1.33479e-05	99.146	90.4432	136.866	33.9548	38.023	44.6315
BRD1	protein_coding	bromodomain containing 1	-1.13054	1.06962e-06	1.36441e-05	16.819	20.734	15.2427	8.26247	9.20894	8.47836
TTC17	protein_coding	tetratricopeptide repeat domain 17	-0.914702	1.08189e-06	1.37902e-05	20.5016	21.2202	22.4953	12.5405	11.4903	12.5901
MIA3	protein_coding	MIA family member 3, ER export factor	-1.17274	1.13421e-06	1.44033e-05	23.7491	31.2763	28.0859	12.5701	14.96	12.2744
ECHDC2	protein_coding	enoyl-CoA hydratase domain containing 2	-1.08991	1.13933e-06	1.44574e-05	47.146	48.7253	57.3354	25.3256	28.8707	23.4857
ZNF644	protein_coding	zinc finger protein 644	-1.52867	1.16453e-06	1.47116e-05	62.9052	48.1235	54.8802	20.1467	16.2429	25.041
MAPK13	protein_coding	mitogen-activated protein kinase 13	-1.18018	1.17134e-06	1.47763e-05	82.8438	62.2482	80.9766	39.017	33.0614	35.0319
ENSGALG00000032964	protein_coding	NA	-1.55608	1.17138e-06	1.47763e-05	22.6156	22.6184	31.773	9.07772	8.80613	10.2994
ENSGALG00000051534	protein_coding	NA	-1.07416	1.17816e-06	1.48491e-05	26.9707	31.6757	30.4378	13.7925	16.771	15.0374
STXBP5	protein_coding	syntaxin binding protein 5	-0.95661	1.1789e-06	1.48491e-05	18.8077	20.4141	16.1964	10.1242	11.0778	9.52543
GCNT4	protein_coding	glucosaminyl (N-acetyl) transferase 4, core 2	-1.94529	1.18845e-06	1.49472e-05	31.5624	28.3765	30.8532	6.87721	6.34562	11.9333
SHROOM3	protein_coding	shroom family member 3	-2.00315	1.22394e-06	1.53709e-05	18.9519	38.3687	31.9623	9.15329	7.25447	7.65411
ABHD17C	protein_coding	abhydrolase domain containing 17C	-1.61026	1.25632e-06	1.57544e-05	84.368	88.9301	111.105	37.9198	25.4971	36.6243
RIC8B	protein_coding	RIC8 guanine nucleotide exchange factor B	-1.42345	1.26561e-06	1.58592e-05	83.0738	51.2394	71.6724	25.8833	27.288	29.1314
GPCPD1	protein_coding	glycerophosphocholine phosphodiesterase 1	-1.2347	1.27404e-06	1.59531e-05	58.9183	67.0254	53.2786	28.0885	23.4265	30.1297
SATB2	protein_coding	SATB homeobox 2	-2.28808	1.28301e-06	1.60536e-05	51.5065	53.9438	76.0416	11.4242	9.10424	19.2305
ANGEL1	protein_coding	angel homolog 1	-1.1759	1.30336e-06	1.62963e-05	32.9398	30.8765	27.249	12.9697	13.4553	16.7373
SNX4	protein_coding	sorting nexin 4	-0.942677	1.33984e-06	1.67156e-05	40.4107	44.2117	45.4762	25.1533	22.9593	24.6909
CCSER1	protein_coding	coiled-coil serine rich protein 1	-1.19277	1.34895e-06	1.6817e-05	5.04877	4.89897	3.98869	1.9721	2.37219	2.20524
TMEM184A	protein_coding	transmembrane protein 184A	-1.65147	1.35534e-06	1.68596e-05	61.1836	52.5848	68.3932	22.6674	15.2144	24.2117
HECTD4	protein_coding	HECT domain containing E3 ubiquitin protein ligase 4	-0.696649	1.37604e-06	1.71046e-05	11.1512	9.84467	10.2549	7.22927	6.92543	6.5696
C2CD5	protein_coding	C2 calcium dependent domain containing 5	-0.82663	1.3803e-06	1.71451e-05	16.0196	14.3996	15.7594	9.73252	8.88506	9.35352
FNBP1L	protein_coding	formin binding protein 1 like	-0.946196	1.40344e-06	1.74198e-05	44.4578	48.9205	51.9681	29.2193	26.7944	25.2659
ADI1	protein_coding	acireductone dioxygenase 1	-1.33033	1.40878e-06	1.74606e-05	64.3794	73.5866	85.6967	26.9158	35.7255	33.3141
SLC6A6	protein_coding	solute carrier family 6 member 6	-2.38774	1.41035e-06	1.74674e-05	98.9038	183.743	129.376	24.0416	20.0965	40.1608
MBLAC2	protein_coding	metallo-beta-lactamase domain containing 2	-1.55212	1.4572e-06	1.80346e-05	11.5697	12.1827	9.88189	3.0518	4.23052	5.01193
L2HGDH	protein_coding	L-2-hydroxyglutarate dehydrogenase	-1.15173	1.48274e-06	1.82974e-05	10.6914	11.6861	10.6436	4.9897	4.84721	6.1063
PNAT10	protein_coding	N-acetyltransferase, pineal gland isozyme NAT-10	-1.46537	1.49507e-06	1.84363e-05	21.3136	23.6794	30.6369	8.78534	9.73703	10.9768
KDM7A	protein_coding	lysine demethylase 7A	-1.27522	1.4971e-06	1.84481e-05	22.6917	17.4561	23.4348	9.57528	8.40014	10.2026
HACD3	protein_coding	3-hydroxyacyl-CoA dehydratase 3	-1.35628	1.51902e-06	1.87046e-05	95.3855	91.8481	90.2413	33.8996	34.073	48.0445
DST	protein_coding	dystonin	-1.37096	1.55352e-06	1.90605e-05	16.881	14.5095	21.5631	7.94708	7.79271	6.35858
ZP2	protein_coding	zona pellucida glycoprotein 2	-2.11898	1.56125e-06	1.91243e-05	1.20724	1.46326	1.73969	0.335602	0.311143	0.443508
FABP1	protein_coding	fatty acid binding protein 1	-5.58192	1.56208e-06	1.91243e-05	3605.86	2504.31	2897.65	7.00339	20.0591	169.678
ENSGALG00000032191	protein_coding	NA	-2.91546	1.57271e-06	1.92406e-05	1.52646	1.76164	2.08318	0.4147	0.241671	0.114827
SCYL2	protein_coding	SCY1 like pseudokinase 2	-1.23875	1.58404e-06	1.93514e-05	24.2169	17.4883	16.1366	9.24481	8.63932	8.37039
SHROOM2	protein_coding	shroom family member 2	-1.47434	1.593e-06	1.9433e-05	6.85598	8.8564	8.48041	3.57575	2.51456	3.2688
ACER1	protein_coding	alkaline ceramidase 1	-1.72177	1.61191e-06	1.96076e-05	48.7235	36.8764	48.1479	12.7154	11.7518	18.8692
RPS6KA3	protein_coding	ribosomal protein S6 kinase A3	-1.56532	1.66236e-06	2.01493e-05	91.2983	82.1889	93.2047	32.4239	24.1401	39.816
NDST4	protein_coding	N-deacetylase and N-sulfotransferase 4	-1.67381	1.67848e-06	2.03302e-05	7.71917	7.08991	5.21166	2.14587	2.94	1.68049
PDPK1	protein_coding	3-phosphoinositide dependent protein kinase 1	-0.796249	1.71268e-06	2.07298e-05	39.1129	36.6526	35.9646	24.0982	21.3589	23.5954
CD2AP	protein_coding	CD2 associated protein	-1.37166	1.75136e-06	2.11679e-05	189.68	245.953	205.907	97.3716	73.0544	95.7827
NCOA4	protein_coding	nuclear receptor coactivator 4	-1.90285	1.75597e-06	2.12085e-05	118.962	219.926	141.87	36.9552	51.0826	50.6097
XRN1	protein_coding	5'-3' exoribonuclease 1	-1.28596	1.88683e-06	2.27086e-05	19.2497	13.91	16.0948	7.50886	6.18338	7.92035
MYO1E	protein_coding	myosin IE	-1.50313	1.90024e-06	2.28216e-05	59.125	48.5351	48.1369	21.3759	14.6588	22.6766
FGL1	protein_coding	fibrinogen like 1	-2.16339	1.91994e-06	2.3042e-05	4.33185	7.58595	4.07109	1.36515	1.48823	1.00365
ENSGALG00000053335	protein_coding	NA	-1.60802	1.93055e-06	2.3153e-05	16.3826	12.6982	12.3206	5.34086	3.58463	5.5741
IFT74	protein_coding	intraflagellar transport 74	-1.0511	1.94133e-06	2.32659e-05	19.2371	15.5479	14.7132	8.24078	8.2806	9.0727
BBS4	protein_coding	Bardet-Biedl syndrome 4	-0.935637	1.96374e-06	2.3485e-05	11.3304	11.6097	12.1393	7.26617	6.27843	6.18948
DCAF12L2	protein_coding	DDB1 and CUL4 associated factor 12 like 2	-0.831419	1.97251e-06	2.35568e-05	28.1533	27.4861	24.8334	14.9185	16.4336	17.2
ATP6V0A4	protein_coding	ATPase H+ transporting V0 subunit a4	-4.90856	1.97432e-06	2.35618e-05	5.82017	18.9705	8.29952	0.12163	0.124042	0.919419
CLCN2	protein_coding	chloride voltage-gated channel 2	-3.22731	1.97708e-06	2.35618e-05	6.63817	4.90745	6.92851	0.844153	0.208701	1.0412
ENSGALG00000054435	protein_coding	NA	-2.00338	1.98291e-06	2.36148e-05	144.923	101.47	156.441	30.6936	27.5758	49.0452
ZDHHC9	protein_coding	zinc finger DHHC-type containing 9	-1.11357	2.03136e-06	2.41749e-05	109.597	134.874	139.185	61.0112	62.8599	67.0874
SYNRG	protein_coding	synergin gamma	-0.927865	2.04862e-06	2.43632e-05	19.3991	16.8484	19.6632	10.7019	9.89195	10.964
DAAM1	protein_coding	dishevelled associated activator of morphogenesis 1	-0.938671	2.07078e-06	2.45925e-05	11.2602	10.8438	11.1624	7.08754	5.88004	5.69747
LRRC1	protein_coding	leucine rich repeat containing 1	-1.35884	2.11911e-06	2.51489e-05	55.8818	37.4047	43.9435	22.0647	16.813	18.4247
UHRF1BP1L	protein_coding	UHRF1 binding protein 1 like	-1.65457	2.13956e-06	2.53739e-05	19.5516	24.9053	17.5054	6.95016	5.49043	8.62011
TMEM220	protein_coding	transmembrane protein 220	-1.29632	2.18352e-06	2.58414e-05	15.714	17.3338	13.4349	7.39255	5.68742	7.20618
ENSGALG00000046779	protein_coding	NA	-2.05977	2.19507e-06	2.596e-05	23.3677	17.5659	22.3927	5.61589	3.36165	7.21721
RLF	protein_coding	rearranged L-myc fusion	-1.01798	2.19742e-06	2.59698e-05	10.8417	8.29242	9.17311	5.18952	4.69426	5.10342
MSL3	protein_coding	male-specific lethal 3 homolog (Drosophila)	-0.916669	2.20635e-06	2.60392e-05	16.8128	19.4178	16.2426	9.43542	10.5192	9.95457
RWDD2B	protein_coding	RWD domain containing 2B	-0.97089	2.20805e-06	2.60412e-05	17.022	15.8782	13.8835	8.92476	8.18647	8.50422
HID1	protein_coding	HID1 domain containing	-1.66902	2.21921e-06	2.61186e-05	43.3897	32.0717	32.5144	10.4193	10.0233	15.7643
NEDD9	protein_coding	neural precursor cell expressed, developmentally down-regulated 9	-1.7114	2.28302e-06	2.68326e-05	36.8556	46.4526	40.9651	12.3686	10.4782	17.7792
GAPVD1	protein_coding	GTPase activating protein and VPS9 domains 1	-0.944003	2.28536e-06	2.68416e-05	22.7688	23.174	26.2877	14.7475	13.2733	12.4248
UGDH	protein_coding	UDP-glucose 6-dehydrogenase	-2.54262	2.30896e-06	2.70442e-05	455.731	369.932	471.376	55.6972	51.0748	129.955
DUSP16	protein_coding	dual specificity phosphatase 16	-1.07207	2.37486e-06	2.77588e-05	17.8559	17.2963	14.2381	8.69176	7.65891	8.82976
SIGIRR	protein_coding	single Ig and TIR domain containing	-2.3311	2.41225e-06	2.81568e-05	29.8436	48.2731	42.8586	8.24588	5.33173	12.1517
ENSGALG00000032373	protein_coding	transforming acidic coiled-coil containing protein 2	-0.923113	2.48415e-06	2.89173e-05	46.9983	47.4674	51.2533	29.8455	25.4877	27.2975
PIGR	protein_coding	polymeric immunoglobulin receptor	-1.42845	2.60891e-06	3.02872e-05	357.279	451.907	500.349	209.181	157.175	158.44
ALDH3A2	protein_coding	aldehyde dehydrogenase 3 family member A2	-1.17101	2.61335e-06	3.02971e-05	128.892	125.866	146.893	59.5837	58.237	73.6674
DPY19L3	protein_coding	dpy-19 like 3 (C. elegans)	-1.23986	2.65505e-06	3.07179e-05	6.56664	6.88235	5.59583	2.76859	2.66442	3.21216
C11orf52	protein_coding	chromosome 24 open reading frame, human C11orf52	-1.68971	2.71824e-06	3.14063e-05	26.2246	32.5277	31.7826	8.71984	8.14317	13.2101
OCIAD1	protein_coding	OCIA domain containing 2	-1.31716	2.73915e-06	3.1605e-05	125.343	92.5006	95.8017	43.1151	39.0792	52.3095
CPT1A	protein_coding	carnitine palmitoyltransferase 1A	-1.52028	2.7571e-06	3.17905e-05	75.1974	119.022	102.312	39.2335	32.8407	39.2532
ARFGEF2	protein_coding	ADP ribosylation factor guanine nucleotide exchange factor 2	-1.17657	2.80376e-06	3.22632e-05	18.8794	14.7876	18.4453	8.53871	7.22201	8.95286
LEAP2	protein_coding	liver enriched antimicrobial peptide 2	-4.16824	2.82348e-06	3.24681e-05	1.78087	0.696131	1.56332	0.145145	0.0493411	0.0468877
ARHGAP5	protein_coding	Rho GTPase activating protein 5	-1.47424	2.82613e-06	3.24767e-05	39.1199	30.1919	32.7212	13.8276	10.0061	15.3941
TIMD4	protein_coding	T-cell immunoglobulin and mucin domain containing 4	-1.47812	2.83162e-06	3.25178e-05	14.2446	8.64455	9.72344	3.84337	4.7846	3.9302
VIT	protein_coding	vitrin	-3.50682	2.86915e-06	3.28603e-05	1.75789	2.2366	2.48292	0.0280926	0.315146	0.272251
FAT1	protein_coding	FAT atypical cadherin 1	-1.19969	2.90433e-06	3.3174e-05	33.8092	28.3633	37.3329	16.7504	13.5386	16.2238
ZBTB44	protein_coding	zinc finger and BTB domain containing 44	-1.05091	2.91394e-06	3.32614e-05	10.9913	11.6151	10.2944	6.17801	5.12442	5.74775
PARD6B	protein_coding	par-6 family cell polarity regulator beta	-1.61854	2.92815e-06	3.34013e-05	20.6378	15.8	19.2155	6.65257	4.76988	7.93929
CDK18	protein_coding	cyclin dependent kinase 18	-2.15838	2.95544e-06	3.36675e-05	6.45863	5.20569	10.1664	1.35675	1.67635	2.22514
C26H6orf89	protein_coding	chromosome 26 C6orf89 homolog	-1.15392	2.9615e-06	3.3714e-05	17.4023	15.5687	15.2841	7.55632	6.67593	8.98079
ENSGALG00000054198	protein_coding	NA	-1.32185	3.00451e-06	3.40898e-05	23.9958	24.1503	26.2772	10.0408	9.09366	12.7807
HIBADH	protein_coding	3-hydroxyisobutyrate dehydrogenase	-1.41953	3.09166e-06	3.4939e-05	69.3906	48.1866	52.9138	19.5856	21.3251	27.2047
TUT4	protein_coding	zinc finger CCHC-type containing 11	-0.748061	3.2474e-06	3.65054e-05	27.1953	27.046	28.3117	18.9329	17.4052	16.5562
ENSGALG00000053580	protein_coding	NA	-2.08612	3.26557e-06	3.66855e-05	84.1088	52.0211	89.8801	20.8086	12.6166	23.4263
HEXA	protein_coding	hexosaminidase subunit alpha	-1.81933	3.30104e-06	3.70351e-05	100.824	124.715	119.389	32.9162	24.9177	46.7455
DNAJC28	protein_coding	DnaJ heat shock protein family (Hsp40) member C28	-1.37818	3.34234e-06	3.74652e-05	11.1289	16.3382	12.4585	5.21599	6.07261	5.2786
ENSGALG00000054822	protein_coding	NA	-3.47493	3.34377e-06	3.74652e-05	12.5176	7.06774	18.5449	0.809694	2.39467	0.549284
BPNT2	protein_coding	inositol monophosphatase domain containing 1	-1.20995	3.39321e-06	3.78697e-05	59.0288	46.0128	58.1889	21.7575	25.4782	28.4781
PLCD1	protein_coding	phospholipase C delta 1	-1.63699	3.40745e-06	3.80038e-05	61.886	63.1405	93.0998	20.1754	26.7065	28.7164
CBX7	protein_coding	chromobox homolog 7	-1.62293	3.49231e-06	3.88993e-05	54.7891	95.8103	76.6834	25.2375	27.9129	26.5251
AFF4	protein_coding	AF4/FMR2 family member 4	-1.36117	3.5461e-06	3.94469e-05	37.4201	25.1713	37.0361	13.6579	12.7959	15.1246
LMBRD2	protein_coding	LMBR1 domain containing 2	-1.14033	3.62373e-06	4.01532e-05	23.0928	18.6856	21.6711	9.94626	9.18523	11.7047
SEL1L	protein_coding	SEL1L ERAD E3 ligase adaptor subunit	-1.25205	3.64146e-06	4.03234e-05	36.8823	33.6041	37.7767	14.3166	14.7687	19.6289
ECPAS	protein_coding	Ecm29 proteasome adaptor and scaffold	-0.826763	3.69033e-06	4.07851e-05	19.0602	20.5391	16.8945	11.1434	11.479	11.5983
BTBD7	protein_coding	BTB domain containing 7	-0.917974	3.70659e-06	4.09117e-05	12.7185	10.8452	12.47	6.47321	6.77999	7.22704
GPR34	protein_coding	G protein-coupled receptor 34	-1.52639	3.7338e-06	4.11853e-05	17.4669	17.7158	10.7619	5.06884	6.59918	5.46104
CIDEA	protein_coding	cell death-inducing DFFA-like effector a	-2.46	3.73639e-06	4.11873e-05	75.1819	54.2073	71.331	10.9794	7.38635	20.3866
CHST1	protein_coding	carbohydrate sulfotransferase 1	-2.31475	3.75058e-06	4.12903e-05	7.17973	11.207	8.88281	2.41591	2.54459	0.997934
SCUBE1	protein_coding	signal peptide, CUB domain and EGF like domain containing 1	-1.76269	3.80169e-06	4.1772e-05	2.77016	2.6768	2.08824	0.878927	1.0084	0.511072
PCM1	protein_coding	pericentriolar material 1	-0.799603	3.80927e-06	4.18284e-05	13.4292	14.6612	13.3236	7.95261	8.87476	8.76265
CISD1	protein_coding	CDGSH iron sulfur domain 1	-1.0026	3.84849e-06	4.22318e-05	178.31	153.329	168.415	78.5127	89.1977	100.053
KLF13	protein_coding	Kruppel like factor 13	-1.05304	4.01416e-06	4.39085e-05	23.8797	23.0733	25.666	12.0582	11.4099	14.0953
NAV2	protein_coding	neuron navigator 2	-1.91621	4.01795e-06	4.39217e-05	6.85618	7.89139	9.11591	2.09687	1.58336	3.0871
NDUFA1	protein_coding	NADH:ubiquinone oxidoreductase subunit A1	-1.46329	4.04911e-06	4.42211e-05	98.971	124.153	135.39	56.7903	46.8091	36.9424
GPA33	protein_coding	glycoprotein A33	-1.21484	4.05313e-06	4.42211e-05	234.658	245.897	256.64	127.812	92.1525	120.9
SH3RF1	protein_coding	SH3 domain containing ring finger 1	-1.6098	4.06381e-06	4.43093e-05	19.2976	13.4895	20.165	7.89838	5.38871	5.36081
DSG2	protein_coding	desmoglein 2	-1.75959	4.06745e-06	4.43207e-05	170.185	165.747	175.289	57.6337	35.5158	68.1665
KMT2C	protein_coding	lysine methyltransferase 2C	-0.775511	4.09655e-06	4.45807e-05	15.361	15.0178	17.0596	9.64208	10.5655	9.64257
ENSGALG00000012061	protein_coding	glycerol-3-phosphate dehydrogenase 1-like 2	-2.43714	4.10595e-06	4.46545e-05	12.6589	28.2273	12.9612	3.07273	2.96493	4.62712
USP24	protein_coding	ubiquitin specific peptidase 24	-1.3343	4.16321e-06	4.51754e-05	21.898	20.7353	21.5129	8.69871	7.38247	11.1432
MXI1	protein_coding	MAX interactor 1, dimerization protein	-1.38259	4.21244e-06	4.56089e-05	52.6988	55.4863	64.8267	25.7603	18.8198	26.6441
SKI	protein_coding	SKI proto-oncogene	-1.01657	4.2242e-06	4.57071e-05	11.6195	11.3946	11.59	7.10438	6.01327	5.29616
C12orf66	protein_coding	chromosome 1 open reading frame, human C12orf66	-0.809852	4.28859e-06	4.63157e-05	17.4213	15.294	17.0667	10.07	10.167	10.2796
UBR1	protein_coding	ubiquitin protein ligase E3 component n-recognin 1	-1.23723	4.31439e-06	4.65649e-05	19.1006	14.7734	17.2295	6.42327	7.87549	8.93872
NCKAP1	protein_coding	NCK associated protein 1	-1.197	4.32723e-06	4.66738e-05	122.578	83.4069	104.849	48.0882	44.8864	52.2226
ENSGALG00000031058	protein_coding	heparan sulfate glucosamine 3-O-sulfotransferase 3B1-like	-2.20831	4.34261e-06	4.67805e-05	28.6973	27.306	34.8039	5.21012	5.00541	10.7571
HHLA2	protein_coding	HERV-H LTR-associating 2	-1.98441	4.36402e-06	4.69814e-05	86.801	62.4697	89.6967	20.7546	14.4224	29.2416
ENSGALG00000012416	protein_coding	arf-GAP with dual PH domain-containing protein 1-like	-1.53418	4.38643e-06	4.71631e-05	26.5079	35.5617	27.4998	11.9455	8.53101	12.6807
MYCBP2	protein_coding	MYC binding protein 2, E3 ubiquitin protein ligase	-0.737101	4.43023e-06	4.75741e-05	18.0227	15.5676	17.2359	10.2397	11.5523	10.9884
MTERF2	protein_coding	mitochondrial transcription termination factor 2	-1.38356	4.44846e-06	4.77397e-05	6.96617	6.73009	9.09527	2.92342	2.95	3.51907
ST14	protein_coding	suppression of tumorigenicity 14	-1.72318	4.52644e-06	4.8485e-05	162.914	187.975	206.722	63.9618	42.0786	74.9048
RO60	protein_coding	TROVE domain family member 2	-1.31705	4.5721e-06	4.89126e-05	11.9758	7.61695	9.50311	4.04391	4.27407	4.20406
HBP1	protein_coding	HMG-box transcription factor 1	-0.977092	4.6013e-06	4.91104e-05	33.2272	38.1322	31.4833	16.752	19.7397	19.6835
ATP13A3	protein_coding	ATPase 13A3	-1.33961	4.605e-06	4.91104e-05	67.9414	46.0269	59.1064	25.2501	20.7878	27.125
GLB1	protein_coding	galactosidase beta 1	-0.77743	4.63965e-06	4.9418e-05	11.341	11.407	10.7149	6.98947	7.80813	6.2351
KCNJ16	protein_coding	potassium inwardly rectifying channel subfamily J member 16	-3.31523	4.70336e-06	4.99717e-05	23.4459	40.7507	12.9765	1.12613	2.98599	4.17442
PEX11G	protein_coding	peroxisomal biogenesis factor 11 gamma	-1.55536	4.72119e-06	5.00987e-05	20.8334	22.2376	21.5588	7.87858	5.77214	9.87324
SECISBP2	protein_coding	SECIS binding protein 2	-0.858157	4.81739e-06	5.1056e-05	16.0408	13.7377	14.2944	8.33497	9.90257	7.93409
MAMDC2	protein_coding	MAM domain containing 2	-1.76406	4.85907e-06	5.14337e-05	18.8012	27.0994	14.5293	7.64409	6.10721	5.39388
SMAP1	protein_coding	small ArfGAP 1	-0.981385	4.93292e-06	5.21183e-05	49.0441	46.0192	53.742	24.4134	27.0679	29.5229
MGST2	protein_coding	microsomal glutathione S-transferase 2	-1.59321	5.05287e-06	5.32536e-05	179.206	224.453	200.84	71.2876	53.5897	89.7018
ENSGALG00000000497	protein_coding	chromosome 26 open reading frame, human C6orf222	-2.72358	5.14009e-06	5.40725e-05	42.191	62.8361	50.8755	8.00432	3.85296	13.2803
TIPRL	protein_coding	TOR signaling pathway regulator	-0.868543	5.1624e-06	5.42402e-05	38.5063	41.7593	33.6112	22.0087	24.2095	20.9002
ENSGALG00000051623	protein_coding	selenium-binding protein 1-like 3	-4.00774	5.25544e-06	5.51158e-05	1.54114	2.94517	1.32635	0.2233	0.170796	0
DOCK5	protein_coding	dedicator of cytokinesis 5	-1.98689	5.31215e-06	5.56763e-05	22.5617	20.7675	26.998	6.39153	3.99341	8.56901
ENSGALG00000011805	protein_coding	UDP glucuronosyltransferase 2 family, polypeptide A1, complex locus	-1.94871	5.35648e-06	5.61064e-05	118.325	95.1619	144.583	32.1617	22.7272	44.268
SNX7	protein_coding	sorting nexin 7	-0.906655	5.47315e-06	5.71878e-05	34.1231	33.3534	27.2736	17.9811	17.3418	18.8799
MICAL3	protein_coding	microtubule associated monooxygenase, calponin and LIM domain containing 3	-1.15525	5.4845e-06	5.72714e-05	8.0859	8.27613	9.49436	4.04152	3.70487	4.71988
UGCG	protein_coding	UDP-glucose ceramide glucosyltransferase	-1.34191	5.58723e-06	5.83084e-05	58.9363	50.1214	49.3471	24.2834	17.1642	25.3591
EPS15	protein_coding	epidermal growth factor receptor pathway substrate 15	-1.03855	5.6434e-06	5.88585e-05	51.5689	47.8051	41.8523	21.4645	24.5472	27.6759
EPB41L3	protein_coding	erythrocyte membrane protein band 4.1 like 3	-2.2678	5.66224e-06	5.90189e-05	63.5298	45.1476	73.6413	14.956	7.5985	17.8404
ENSGALG00000002099	protein_coding	6-phosphofructo-2-kinase/fructose-2,6-biphosphatase 4-like	-1.34935	5.71898e-06	5.95375e-05	40.955	38.7151	50.4087	19.5884	14.9449	20.2746
ENSGALG00000049547	protein_coding	pyrin-like	-3.01864	5.76886e-06	5.99835e-05	63.5532	128.868	46.6953	14.3165	13.0041	4.69882
SH3GLB1	protein_coding	SH3 domain containing GRB2 like endophilin B1	-0.780998	5.89371e-06	6.1207e-05	88.0653	80.6484	70.2754	51.9206	49.9521	47.4684
SLC9A2	protein_coding	solute carrier family 9 member A2	-2.139	5.91765e-06	6.14182e-05	80.8532	75.4171	94.0283	17.6741	12.8135	30.1187
CYP2AC1	protein_coding	cytochrome P450, family 2, subfamily AC, polypeptide 1	-8.4494	5.93322e-06	6.15423e-05	0.999889	5.14185	0.309791	0	0	0
CEP70	protein_coding	centrosomal protein 70	-1.37046	5.94311e-06	6.15977e-05	22.5708	25.0022	34.0952	10.653	11.9469	11.4948
PWWP2A	protein_coding	PWWP domain containing 2A	-0.708995	5.94579e-06	6.15977e-05	15.9872	16.0287	15.6285	10.4107	10.5833	10.3462
MECOM	protein_coding	MDS1 and EVI1 complex locus	-1.43786	5.95015e-06	6.16053e-05	38.3626	46.6855	48.8699	19.9943	13.7452	19.3573
ENSGALG00000008141	protein_coding	NA	-1.14769	5.99173e-06	6.19606e-05	36.5681	43.3408	36.4041	22.3051	17.5842	16.6173
SLC35A3	protein_coding	solute carrier family 35 member A3	-1.71772	6.06079e-06	6.25608e-05	69.7076	65.7755	52.9994	20.2792	14.3033	26.5029
CLCN5	protein_coding	chloride voltage-gated channel 5	-1.59893	6.16051e-06	6.34365e-05	20.5055	36.3761	25.0262	9.34412	9.46753	10.3198
LRP4	protein_coding	LDL receptor related protein 4	-1.44741	6.18098e-06	6.36088e-05	9.50248	10.6522	9.41686	3.88224	5.07563	2.77802
CEBPG	protein_coding	CCAAT/enhancer binding protein gamma	-0.774042	6.2009e-06	6.37753e-05	40.5723	33.2508	36.7825	22.7338	24.941	21.8801
USH1C	protein_coding	USH1 protein network component harmonin	-1.59014	6.21771e-06	6.39097e-05	55.2258	40.7906	47.3901	18.4677	12.1619	20.2189
LRRC17	protein_coding	leucine rich repeat containing 17	-2.22435	6.36281e-06	6.52829e-05	4.41797	4.63246	2.29483	0.96588	1.10092	0.550621
ENSGALG00000030863	protein_coding	solute carrier family 28 (sodium-coupled nucleoside transporter), member 2	-2.56963	6.51708e-06	6.66251e-05	6.25895	8.84697	6.80237	0.640986	1.19844	2.10516
TMTC3	protein_coding	transmembrane and tetratricopeptide repeat containing 3	-1.00888	6.68546e-06	6.83055e-05	9.82206	11.1589	9.38742	6.17945	5.12036	4.93382
STYK1	protein_coding	serine/threonine/tyrosine kinase 1	-2.32602	6.74125e-06	6.87931e-05	90.2647	108.046	81.2997	18.4746	10.9216	29.9367
CHST11	protein_coding	carbohydrate sulfotransferase 11	-1.42832	6.77943e-06	6.90999e-05	23.8216	18.3595	21.5095	10.9577	7.51502	6.95587
SH3BGRL	protein_coding	SH3 domain binding glutamate rich protein like	-1.44539	6.84914e-06	6.9727e-05	469	707.347	509.682	221.587	193.844	249.636
C1orf159	protein_coding	chromosome 21 C1orf159 homolog	-0.911645	6.87742e-06	6.99731e-05	15.8314	17.2353	17.8438	10.5887	9.97487	8.61141
INPP5F	protein_coding	inositol polyphosphate-5-phosphatase F	-1.59177	6.89323e-06	7.00921e-05	23.3378	33.9554	27.6051	13.0515	8.51101	8.78427
SEC16A	protein_coding	SEC16 homolog A, endoplasmic reticulum export factor	-0.810824	7.19496e-06	7.28992e-05	22.1418	19.2541	22.4433	12.9516	12.6581	13.484
IDUA	protein_coding	iduronidase, alpha-L-	-1.53363	7.20979e-06	7.29627e-05	19.4144	28.2183	24.1487	8.11197	7.61885	10.8911
ENSGALG00000007570	protein_coding	Kruppel-like factor 5-like	-1.69693	7.26143e-06	7.33546e-05	47.0793	46.0476	63.7287	17.1588	12.9533	21.7515
RAB43	protein_coding	RAB43, member RAS oncogene family	-1.20796	7.35278e-06	7.40142e-05	36.3989	45.6509	31.026	15.9081	18.5945	18.1205
RAF1	protein_coding	Raf-1 proto-oncogene, serine/threonine kinase	-0.689899	7.37953e-06	7.42397e-05	26.0371	26.0381	24.1939	17.681	16.3855	16.7321
PGM1	protein_coding	phosphoglucomutase 1	-2.22217	7.53321e-06	7.56517e-05	149.653	290.983	159.091	40.0278	34.9335	62.6733
PNPLA7	protein_coding	patatin like phospholipase domain containing 7	-1.56978	7.53876e-06	7.56629e-05	35.465	26.5399	45.9777	12.1882	12.1214	14.7778
KDM4C	protein_coding	lysine demethylase 4C	-0.880221	7.65193e-06	7.66632e-05	6.27385	6.05717	6.79258	3.938	3.85686	3.39609
DEPDC6	protein_coding	DEP domain containing 6	-1.02043	7.71375e-06	7.71925e-05	25.2132	27.3865	21.1711	12.6084	14.9912	11.5729
GRAMD4	protein_coding	GRAM domain containing 4	-1.09845	7.79613e-06	7.79247e-05	38.3232	40.8723	39.622	17.5398	18.7774	23.228
HECTD1	protein_coding	HECT domain E3 ubiquitin protein ligase 1	-0.71805	7.80697e-06	7.79874e-05	21.6778	22.5127	21.7236	14.4527	13.7296	14.8718
SLC2A13	protein_coding	solute carrier family 2 member 13	-1.2292	7.83753e-06	7.82009e-05	23.0252	21.9389	25.3116	9.97271	9.3483	12.8188
SLC35D1	protein_coding	solute carrier family 35 member D1	-1.34134	7.85166e-06	7.82961e-05	49.6594	59.8753	55.9521	22.5497	19.2877	28.1979
ENSGALG00000003605	protein_coding	Nipped-B homolog-like	-0.841555	7.89836e-06	7.87157e-05	19.9217	22.897	19.0018	12.9856	12.0392	12.0711
TCEA3	protein_coding	transcription elongation factor A3	-2.60845	7.91758e-06	7.88611e-05	20.9671	73.0197	42.8868	7.60837	7.63608	9.01198
GLP2R	protein_coding	glucagon-like peptide 2 receptor	-2.84269	7.96938e-06	7.91322e-05	0.932263	1.48531	0.85321	0.107074	0.302393	0.0878037
ALAS1	protein_coding	5'-aminolevulinate synthase 1	-1.30312	7.97072e-06	7.91322e-05	144.752	124.503	98.9375	64.0453	52.7333	43.4298
PIP5K1B	protein_coding	phosphatidylinositol-4-phosphate 5-kinase type 1 beta	-1.98926	7.97265e-06	7.91322e-05	32.7602	45.7999	47.6225	11.5944	7.3874	15.0675
INSR	protein_coding	insulin receptor	-1.80861	8.02928e-06	7.95932e-05	29.5094	56.5461	44.4818	12.4177	11.9159	15.7867
ANKRD27	protein_coding	ankyrin repeat domain 27	-0.999203	8.03311e-06	7.95932e-05	9.29182	8.19553	7.16356	3.97188	5.02279	4.25981
STK26	protein_coding	serine/threonine protein kinase 26	-1.06224	8.1319e-06	8.04461e-05	216.736	179.531	184.818	95.0562	88.7696	114.026
ABCA3	protein_coding	ATP binding cassette subfamily A member 3	-1.68482	8.13226e-06	8.04461e-05	93.6695	86.978	147.909	37.6501	31.3297	40.9989
ENSGALG00000051990	protein_coding	NA	-2.04721	8.1486e-06	8.05502e-05	11.7805	9.77368	16.3873	3.13513	2.93086	3.79791
SMPD3	protein_coding	sphingomyelin phosphodiesterase 3	-1.93571	8.24778e-06	8.14361e-05	0.966883	1.05075	1.38097	0.24591	0.319183	0.389973
PLA2G7	protein_coding	phospholipase A2 group VII	-1.1227	8.30111e-06	8.18678e-05	115.827	82.3852	77.0802	44.3811	46.3082	44.7164
EFCAB2	protein_coding	EF-hand calcium binding domain 2	-1.7981	8.372e-06	8.24238e-05	4.41861	6.94425	4.56333	1.47744	1.65741	1.78978
RB1CC1	protein_coding	RB1 inducible coiled-coil 1	-0.976924	8.38957e-06	8.25392e-05	19.4713	21.6448	16.4669	9.75105	10.6989	10.97
MYO7B	protein_coding	myosin VIIB	-2.35926	8.39341e-06	8.25392e-05	65.4007	33.8113	69.2222	12.2989	7.11161	15.5758
SLC25A6	protein_coding	solute carrier family 25 member 6	-0.867937	8.40649e-06	8.26202e-05	649.61	714.075	616.885	349.475	401.62	415.198
CLOCK	protein_coding	clock circadian regulator	-1.21855	8.41678e-06	8.26399e-05	17.1563	13.5391	15.6497	8.11265	5.82958	7.3934
RPS6KC1	protein_coding	ribosomal protein S6 kinase C1	-1.09156	8.42305e-06	8.26399e-05	8.66248	11.0642	8.40865	5.02995	4.77947	4.40479
ACOX3	protein_coding	acyl-CoA oxidase 3, pristanoyl	-1.57216	8.43695e-06	8.27287e-05	13.346	13.2457	9.2132	3.57434	3.85501	5.4327
ENSGALG00000006864	protein_coding	collagen type XXIV alpha 1 chain	-1.72904	8.49688e-06	8.31728e-05	1.39866	1.68224	1.36114	0.657659	0.447133	0.339921
CLCN3	protein_coding	chloride voltage-gated channel 3	-1.82707	8.5124e-06	8.32291e-05	76.9337	54.4903	69.2296	19.9788	13.5928	26.7004
CBR4	protein_coding	carbonyl reductase 4	-1.26995	8.56068e-06	8.36531e-05	39.3546	28.174	31.1856	13.2334	13.441	17.0997
SRI	protein_coding	sorcin	-1.03171	8.60421e-06	8.39342e-05	157.343	137.062	127.991	79.9632	63.3289	77.9479
MYO1A	protein_coding	myosin IA	-2.07118	8.67328e-06	8.45596e-05	155.614	99.315	165.389	42.5848	21.8799	42.3618
PEX26	protein_coding	peroxisomal biogenesis factor 26	-0.967255	8.75633e-06	8.53204e-05	21.7155	18.6738	19.5309	10.0893	10.4965	12.2714
AP1S3	protein_coding	adaptor related protein complex 1 sigma 3 subunit	-1.26575	8.79648e-06	8.56626e-05	82.3622	87.0926	58.739	33.5577	30.7397	37.3081
PEPD	protein_coding	peptidase D	-1.04515	8.99611e-06	8.75566e-05	38.7068	35.0008	32.9707	18.3841	16.0082	20.9491
WASHC4	protein_coding	WASH complex subunit 4	-1.4711	9.00173e-06	8.75613e-05	31.3678	22.3605	25.6324	10.8172	7.75761	11.9892
SMIM15	protein_coding	small integral membrane protein 15	-1.23383	9.05009e-06	8.79314e-05	194.581	134.022	148.067	72.8453	63.4102	80.3945
ENSGALG00000016196	protein_coding	cystathionine-beta-synthase like	-3.98363	9.06877e-06	8.80627e-05	2852.35	2139.92	3298.55	111.798	42.9081	397.587
DHX29	protein_coding	DExH-box helicase 29	-1.26394	9.30153e-06	9.00663e-05	12.3264	9.88233	12.2613	4.51562	4.72126	6.14137
ENSGALG00000007080	protein_coding	NA	-1.74946	9.5033e-06	9.19677e-05	8.86457	12.2153	10.594	3.22927	2.43742	4.42028
LAMA1	protein_coding	laminin subunit alpha 1	-2.00361	9.52937e-06	9.21154e-05	4.54866	6.75148	3.34054	1.0393	1.18055	1.68687
ENSGALG00000005107	protein_coding	N-deacetylase and N-sulfotransferase 2	-1.12605	9.59348e-06	9.26301e-05	15.3792	17.6412	17.5955	9.43009	8.93734	6.67475
TMEM184C	protein_coding	transmembrane protein 184C	-1.39525	9.73336e-06	9.38125e-05	28.3799	41.5953	28.9247	11.4101	14.4229	14.6375
PUM2	protein_coding	pumilio RNA binding family member 2	-1.03892	9.73796e-06	9.38125e-05	43.1624	45.6216	49.0274	23.0473	21.8079	27.1718
HMOX2	protein_coding	heme oxygenase 2	-1.51298	9.93998e-06	9.55557e-05	45.2903	55.1821	73.3543	20.1637	20.6004	24.8641
SLC26A2	protein_coding	E3 ubiquitin/ISG15 ligase TRIM25-like	-1.81969	9.95255e-06	9.55557e-05	24.8722	17.9654	27.8379	7.34519	4.97881	9.07541
ENSGALG00000004814	protein_coding	rhophilin Rho GTPase binding protein 2	-1.74052	1.00907e-05	9.68279e-05	20.2959	14.3862	17.0995	6.98812	3.66989	5.89486
KIAA1671	protein_coding	KIAA1671	-0.988472	1.02838e-05	9.84031e-05	44.3042	44.1059	48.209	25.7907	21.4909	26.641
NGEF	protein_coding	neuronal guanine nucleotide exchange factor	-2.47714	1.02927e-05	9.84338e-05	12.4972	7.84729	18.5399	1.8676	1.92534	3.67888
LGI1	protein_coding	leucine rich glioma inactivated 1	-2.10875	1.04114e-05	9.9457e-05	6.56401	6.56852	2.90141	1.51221	1.42581	1.05075
ENSGALG00000047952	protein_coding	NA	-6.3958	1.04737e-05	9.99964e-05	12.5624	3.38658	4.02636	0	0	0.228103
ENSGALG00000053667	protein_coding	CD2 molecule	-1.43016	1.04868e-05	0.000100013	5.08247	3.15491	3.804	1.5204	1.61384	1.65388
MACC1	protein_coding	MACC1, MET transcriptional regulator	-1.61058	1.04873e-05	0.000100013	3.23257	2.44669	3.18959	1.38723	0.912732	0.823982
ENSGALG00000055058	protein_coding	proline and serine rich 2	-1.3582	1.05324e-05	0.000100388	8.20737	11.1006	7.86907	4.49631	3.55813	3.3574
FPGT	protein_coding	fucose-1-phosphate guanylyltransferase	-0.846633	1.05859e-05	0.000100841	16.1099	15.7378	14.18	8.26287	9.60888	9.62079
PHF20	protein_coding	PHD finger protein 20	-1.14163	1.06823e-05	0.000101589	22.9801	27.341	28.2806	11.2434	12.6745	14.4082
AHCYL1	protein_coding	adenosylhomocysteinase like 1	-1.28964	1.07606e-05	0.000102163	43.6667	47.199	63.2742	20.6435	22.9412	24.3776
PCSK5	protein_coding	proprotein convertase subtilisin/kexin type 5	-1.64959	1.08669e-05	0.000102943	14.532	7.29521	9.88389	3.1287	3.83394	3.84704
AGO4	protein_coding	argonaute 4, RISC catalytic component	-0.8305	1.08993e-05	0.000103183	37.0815	31.3994	34.6629	21.4538	19.2375	21.5404
SH3D19	protein_coding	SH3 domain containing 19	-1.19962	1.10172e-05	0.000104135	61.8815	59.9163	84.0556	34.783	32.0706	29.827
ENSGALG00000047312	protein_coding	NA	-1.82107	1.1367e-05	0.000107203	14.2951	9.25666	11.1843	4.23667	3.60056	2.73723
ATP9A	protein_coding	ATPase phospholipid transporting 9A (putative)	-1.55042	1.13973e-05	0.000107429	14.3093	14.1271	17.7198	5.44126	4.31601	7.12474
PTPRF	protein_coding	protein tyrosine phosphatase, receptor type F	-1.47969	1.16218e-05	0.000109425	54.6166	67.151	59.7837	21.074	18.7808	29.87
TRIO	protein_coding	trio Rho guanine nucleotide exchange factor	-0.88499	1.16564e-05	0.00010969	19.4302	22.5774	19.1722	11.785	11.2592	12.5473
GOLGA4	protein_coding	golgin A4	-1.17022	1.18366e-05	0.000111243	10.2821	13.825	12.4308	6.16079	5.21663	6.08976
ENSGALG00000038222	protein_coding	NA	-1.30598	1.19346e-05	0.000112036	15.0382	9.62062	14.2643	5.92659	5.758	5.2338
NOX4	protein_coding	NADPH oxidase 4	-1.59626	1.19386e-05	0.000112036	3.72318	3.92831	2.39148	0.986822	1.25799	1.31498
ENSGALG00000053013	protein_coding	NA	-2.35792	1.19665e-05	0.000112174	1.44994	1.51139	1.26706	0.404012	0.123607	0.352383
PGAP1	protein_coding	post-GPI attachment to proteins 1	-1.1321	1.20675e-05	0.000112935	8.65171	6.64817	7.13088	4.15848	3.77997	3.06636
ENSGALG00000004078	protein_coding	LON peptidase N-terminal domain and RING finger protein 2-like	-2.67932	1.26155e-05	0.000117163	8.17615	10.1587	5.99369	1.74527	0.525872	1.76826
SLC40A1	protein_coding	solute carrier family 40 member 1	-1.68901	1.26847e-05	0.000117741	91.5225	85.6099	56.7305	19.1699	35.0086	23.877
PRDM2	protein_coding	PR/SET domain 2	-0.875587	1.26965e-05	0.000117786	14.0184	11.7766	14.448	8.16927	8.3154	7.13286
NT5E	protein_coding	5'-nucleotidase ecto	-1.1476	1.28574e-05	0.000119012	14.0743	16.3207	13.7842	7.11262	6.21065	8.06436
MFAP5	protein_coding	microfibrillar associated protein 5	-1.81686	1.30003e-05	0.000120082	32.4836	37.6425	17.7679	7.40329	9.46498	9.8522
SPPL2A	protein_coding	signal peptide peptidase like 2A	-1.19093	1.30972e-05	0.000120822	164.034	151.693	162.711	75.955	60.5319	87.9021
THSD4	protein_coding	thrombospondin type 1 domain containing 4	-1.2709	1.31017e-05	0.000120822	4.97123	4.36256	3.55434	2.12395	1.62455	1.96887
FNIP2	protein_coding	folliculin interacting protein 2	-1.92476	1.33577e-05	0.000123116	17.4042	19.8242	26.389	5.72675	4.11623	8.10985
TMEM38A	protein_coding	transmembrane protein 38A	-0.864761	1.33999e-05	0.000123351	15.4832	13.9497	15.2939	7.83501	9.85863	8.74024
ERCC5	protein_coding	ERCC excision repair 5, endonuclease	-1.29449	1.38216e-05	0.000126843	15.4968	21.0277	16.1539	9.10592	6.7413	7.2559
ENSGALG00000047190	protein_coding	NA	-1.00151	1.38499e-05	0.000127035	62.1134	52.1812	51.6991	26.9135	28.3231	33.5742
ENSGALG00000021238	protein_coding	cytochrome P450 family 2 subfamily W member 1	-2.2617	1.40147e-05	0.000128339	30.1508	64.8086	58.1383	8.67301	9.75497	15.9111
TBC1D22A	protein_coding	TBC1 domain family member 22A	-1.19883	1.42901e-05	0.000130301	20.8198	17.5707	14.4106	8.85459	7.00532	8.73635
LCOR	protein_coding	ligand dependent nuclear receptor corepressor	-1.05004	1.43227e-05	0.000130528	5.22028	6.04346	6.67943	3.351	3.02067	2.96778
ENSGALG00000046093	protein_coding	NA	-1.54011	1.45261e-05	0.000132169	3.43962	2.08453	2.61602	0.898236	1.03425	1.06706
USP54	protein_coding	ubiquitin specific peptidase 54	-0.833392	1.45615e-05	0.00013235	14.5848	14.0374	14.0727	8.94608	7.72091	9.0451
PLIN2	protein_coding	perilipin 2	-0.998007	1.46662e-05	0.00013316	80.3855	98.0428	101.863	52.2939	48.0999	50.7701
UBE2J2	protein_coding	ubiquitin conjugating enzyme E2 J2	-0.822494	1.47024e-05	0.000133417	57.63	45.928	51.5049	32.1979	30.0057	31.8762
PHLPP2	protein_coding	PH domain and leucine rich repeat protein phosphatase 2	-1.34385	1.47456e-05	0.000133703	21.4966	14.9504	22.6979	8.18543	7.47104	9.32724
COX11	protein_coding	COX11, cytochrome c oxidase copper chaperone	-0.748865	1.47495e-05	0.000133703	23.1729	20.3446	21.6011	14.0245	13.3514	14.2275
ENSGALG00000041909	protein_coding	retinol dehydrogenase 16 (all-trans)	-0.968353	1.52107e-05	0.00013781	12.5304	13.7797	12.8519	6.41065	7.34902	7.75453
BDP1	protein_coding	B double prime 1, subunit of RNA polymerase III transcription initiation factor IIIB-like	-0.775264	1.52238e-05	0.000137855	6.10952	5.77177	5.12727	3.40931	3.85511	3.41997
PPP1R21	protein_coding	protein phosphatase 1 regulatory subunit 21	-0.921782	1.5251e-05	0.000137955	16.4669	16.7109	13.3085	9.3416	8.18629	8.79837
PEX7	protein_coding	peroxisomal biogenesis factor 7	-1.172	1.52885e-05	0.000138183	17.9728	14.8493	14.1478	5.98017	7.9154	8.44664
FOXN3	protein_coding	forkhead box N3	-1.27592	1.53923e-05	0.000139012	7.2047	5.95906	7.0902	3.68772	2.51688	2.77661
RMDN1	protein_coding	regulator of microtubule dynamics 1	-1.05536	1.54923e-05	0.000139767	19.9269	18.42	15.467	8.2396	10.7642	8.84308
ZMIZ1	protein_coding	zinc finger MIZ-type containing 1	-1.08348	1.5532e-05	0.000140051	13.148	16.5859	15.1386	6.56572	8.17967	8.06219
MSRA	protein_coding	methionine sulfoxide reductase A	-1.12801	1.58019e-05	0.000142199	16.186	14.9107	14.1003	5.81939	8.18039	8.20551
CALB1	protein_coding	calbindin 1	-4.79286	1.58036e-05	0.000142199	106.864	81.9733	98.453	0.650443	0.867445	9.33415
ENSGALG00000033411	protein_coding	sulfate transporter-like	-5.07782	1.58313e-05	0.000142373	8.23654	10.3757	16.9798	0.103675	0.0352436	0.971246
IKBKB	protein_coding	inhibitor of nuclear factor kappa B kinase subunit beta	-0.67611	1.58623e-05	0.000142577	27.2933	23.2644	23.7949	16.8756	17.6427	15.5121
MTTP	protein_coding	microsomal triglyceride transfer protein	-5.33026	1.59514e-05	0.000143151	0.269216	1.1225	1.54182	0	0.0542467	0.0257747
ASPN	protein_coding	biglycan	-1.34969	1.60232e-05	0.000143644	52.2807	55.8574	33.888	20.8715	21.8962	17.141
FBXL21	protein_coding	F-box and leucine rich repeat protein 21	-1.42399	1.61275e-05	0.000144352	24.4632	36.6497	21.7204	10.795	10.9646	11.4339
CASK	protein_coding	calcium/calmodulin dependent serine protein kinase	-0.758984	1.64495e-05	0.000147002	34.9102	31.1736	29.6241	20.7239	22.3139	17.8225
ENSGALG00000054304	protein_coding	NA	-1.51836	1.64878e-05	0.000147267	136.283	123.829	153.036	58.2496	36.3538	59.8293
IGDCC3	protein_coding	immunoglobulin superfamily DCC subclass member 3	-2.2764	1.65654e-05	0.000147882	10.9648	4.53295	7.6669	1.28268	1.44581	2.35529
PIK3CA	protein_coding	phosphatidylinositol-4,5-bisphosphate 3-kinase catalytic subunit alpha	-1.03089	1.67313e-05	0.000149129	19.242	22.2464	18.8985	11.4331	9.1901	11.1026
SYAP1	protein_coding	synapse associated protein 1	-0.845916	1.70014e-05	0.000151221	46.3616	52.0993	41.7973	28.927	26.9845	27.9299
SIRT1	protein_coding	sirtuin 1	-0.918262	1.70425e-05	0.000151372	19.4685	20.0539	22.1906	10.8558	13.5345	10.8435
SLC35E3	protein_coding	solute carrier family 35 member E3	-1.2138	1.70452e-05	0.000151372	80.1087	82.7386	112.798	38.5659	45.7121	43.9224
PKDCC	protein_coding	protein kinase domain containing, cytoplasmic a	-1.18356	1.7272e-05	0.000153148	17.6146	13.1095	11.267	6.62758	6.92693	6.26336
WAPL	protein_coding	WAPL cohesin release factor	-0.783073	1.7432e-05	0.000154354	37.1763	33.7681	35.7324	20.8967	21.492	24.1445
CHD1Z	protein_coding	chromodomain helicase DNA binding protein 1-Z	-0.62082	1.74722e-05	0.0001546	15.2047	15.2139	13.923	10.8021	10.5156	9.69396
ENSGALG00000049638	protein_coding	glutamine amidotransferase like class 1 domain containing 1	-1.50303	1.75e-05	0.000154766	233.911	249.458	241.8	98.6321	63.7994	111.266
CYFIP1	protein_coding	cytoplasmic FMR1 interacting protein 1	-0.695472	1.75178e-05	0.000154843	77.2796	64.635	70.3256	49.5832	46.3494	44.8645
PTPRJ	protein_coding	protein tyrosine phosphatase, receptor type J	-1.72817	1.75556e-05	0.000155017	40.1076	35.5974	38.7483	13.7971	7.70282	15.3768
THOC7	protein_coding	THO complex 7	-0.733777	1.77271e-05	0.000156289	96.1814	99.5873	89.3231	56.0112	67.7668	60.6943
ANKFY1	protein_coding	ankyrin repeat and FYVE domain containing 1	-1.207	1.7914e-05	0.000157854	36.9444	27.6668	30.2469	16.2773	11.9491	15.7276
SPATA2	protein_coding	spermatogenesis associated 2	-0.866253	1.796e-05	0.000158096	13.5505	12.0989	14.747	7.89063	8.0471	7.90283
STEAP3	protein_coding	STEAP3 metalloreductase	-2.06026	1.81796e-05	0.000159782	51.1812	48.6403	75.1626	14.4836	9.51128	20.89
ENSGALG00000007151	protein_coding	bromodomain and WD repeat domain containing 3	-0.990676	1.82422e-05	0.000160167	15.856	12.8999	16.912	8.85171	7.76824	8.08201
GNA11	protein_coding	G protein subunit alpha 11	-1.0075	1.82644e-05	0.000160279	57.9758	55.4294	59.5297	31.4783	26.3204	34.4405
USP38	protein_coding	ubiquitin specific peptidase 38	-0.711716	1.85574e-05	0.000162267	15.4737	13.1302	14.3296	9.56568	9.63726	8.9785
MAP3K21	protein_coding	mixed lineage kinase 4	-1.03963	1.87575e-05	0.000163787	14.1808	12.1649	13.0569	8.20896	6.41666	5.97852
FMR1	protein_coding	fragile X mental retardation 1	-0.679662	1.88384e-05	0.000164301	41.1657	36.7905	36.2744	26.7072	24.6645	25.1996
BICRAL	protein_coding	GLTSCR1 like	-1.00626	1.92886e-05	0.000167969	9.47794	8.17147	7.11257	4.54821	4.90835	3.80141
FRYL	protein_coding	FRY like transcription coactivator	-1.53409	1.95218e-05	0.000169827	16.0592	26.3617	17.3202	8.21007	6.23651	7.73011
MYO1D	protein_coding	myosin ID	-1.44699	1.97454e-05	0.000171417	52.4504	68.5642	74.1215	21.5733	23.8762	31.5135
PIK3CB	protein_coding	phosphatidylinositol-4,5-bisphosphate 3-kinase catalytic subunit beta	-0.894994	1.98174e-05	0.000171872	18.5714	22.5773	20.7667	12.8871	12.0823	10.9166
ENSGALG00000042151	protein_coding	NA	-2.83661	1.99234e-05	0.000172616	567.845	888.936	491.565	92.4299	39.4994	157.664
ZNF451	protein_coding	zinc finger protein 451	-0.670636	2.00758e-05	0.000173671	14.2702	12.5741	12.5979	9.11082	8.92669	8.5848
DGAT2	protein_coding	diacylglycerol O-acyltransferase 2	-1.1518	2.05917e-05	0.000177683	28.7098	22.8027	33.7778	14.555	13.5926	13.1738
HNF4A	protein_coding	hepatocyte nuclear factor 4 alpha	-1.60795	2.07386e-05	0.00017886	57.8952	50.9613	74.0447	23.2169	15.5112	25.5794
TOP2B	protein_coding	DNA topoisomerase 2-beta	-0.594542	2.07703e-05	0.000179043	38.6305	39.5452	37.7953	26.62	30.0565	26.0254
BPNT1	protein_coding	3'(2'), 5'-bisphosphate nucleotidase 1	-1.9789	2.08291e-05	0.000179368	69.2654	46.6775	49.2403	10.3029	12.2222	22.0324
MCU	protein_coding	mitochondrial calcium uniporter	-1.14678	2.08827e-05	0.000179739	72.7179	56.0778	63.6467	33.4856	25.6122	33.9226
VAPB	protein_coding	VAMP associated protein B and C	-0.683111	2.10803e-05	0.000181348	69.6843	69.6558	62.4341	46.5877	48.3146	40.3691
OMA1	protein_coding	OMA1 zinc metallopeptidase	-1.20204	2.11676e-05	0.000181916	17.8804	15.9251	16.7909	5.98496	8.7374	8.89886
ENSGALG00000009959	protein_coding	RAB3A interacting protein	-1.3351	2.12004e-05	0.000182106	27.1928	25.2005	20.6056	7.99957	10.4318	12.5397
SLC35F5	protein_coding	solute carrier family 35 member F5	-1.54288	2.13115e-05	0.000182967	47.771	61.7965	37.2034	19.3045	14.1737	20.4366
TMEM37	protein_coding	transmembrane protein 37	-2.55174	2.13286e-05	0.000183023	59.2702	75.5082	71.4623	7.8811	7.62763	21.9248
HOXA9	protein_coding	homeobox A9	-1.10373	2.15708e-05	0.000184956	32.8187	35.6149	30.0213	13.8719	20.4033	15.1295
NEK3	protein_coding	NIMA related kinase 3	-1.43593	2.15756e-05	0.000184956	8.1141	8.54343	5.16334	3.11732	2.86122	2.6758
ATP5PB	protein_coding	ATP synthase peripheral stalk-membrane subunit b	-0.766775	2.16467e-05	0.000185472	172.271	140.085	151.456	94.4336	95.7013	102.287
EEA1	protein_coding	early endosome antigen 1	-1.48709	2.1663e-05	0.000185518	19.1295	21.4465	30.9712	10.6505	8.22952	8.66414
PUM1	protein_coding	pumilio RNA binding family member 1	-0.809624	2.17029e-05	0.000185766	35.4969	35.5496	39.5541	21.5479	22.2646	24.036
TJP2	protein_coding	tight junction protein 2	-0.78627	2.1892e-05	0.000187291	65.623	57.6051	65.1163	42.6984	36.6789	37.9637
ARHGAP12	protein_coding	Rho GTPase activating protein 12	-1.14313	2.19568e-05	0.000187751	19.745	16.6627	13.9202	8.69944	7.02953	8.6463
TSKU	protein_coding	tsukushi, small leucine rich proteoglycan	-1.96081	2.20223e-05	0.000188217	81.2929	120.43	68.2138	17.4941	22.5231	34.1695
ALG14	protein_coding	ALG14, UDP-N-acetylglucosaminyltransferase subunit	-1.00296	2.21614e-05	0.000189281	11.2907	11.008	11.8925	5.86006	7.15907	5.38333
DNASE1L3	protein_coding	deoxyribonuclease 1 like 3	-1.5844	2.23087e-05	0.000190283	41.7837	31.0341	45.0923	10.0215	18.4217	13.9686
KYAT3	protein_coding	kynurenine aminotransferase 3	-1.47473	2.23396e-05	0.00019041	10.7937	17.9816	13.4536	4.5898	6.16935	5.64105
ENSGALG00000000824	protein_coding	myosin light chain kinase, smooth muscle-like	-2.29706	2.24838e-05	0.000191484	19.2388	6.89628	17.0185	3.17571	2.474	3.71883
CREB3L2	protein_coding	cAMP responsive element binding protein 3 like 2	-1.30193	2.26398e-05	0.000192529	36.7807	33.4328	35.7606	14.826	12.1137	19.0315
ACADS	protein_coding	acyl-CoA dehydrogenase, C-2 to C-3 short chain	-1.16373	2.2742e-05	0.000193301	54.0659	43.0743	42.3568	22.2541	18.6114	25.6848
TLL2	protein_coding	tolloid-like 2	-4.18368	2.28641e-05	0.000194092	49.115	61.4871	61.5784	0.800596	1.17028	8.01737
ENSGALG00000034397	protein_coding	ectonucleotide pyrophosphatase/phosphodiesterase 1	-2.87114	2.28655e-05	0.000194092	43.2568	39.388	34.7039	8.34237	1.73213	6.9713
ENSGALG00000005790	protein_coding	DEP domain containing MTOR-interacting protein	-1.72711	2.28692e-05	0.000194092	7.60522	13.938	8.21366	3.56511	3.08492	3.03623
LYPLA1	protein_coding	lysophospholipase I	-0.942358	2.31494e-05	0.000196177	61.5243	54.8573	52.2558	28.8004	29.4614	35.7433
BAIAP2L2	protein_coding	BAI1 associated protein 2 like 2	-1.52662	2.34109e-05	0.000198196	5.47887	5.83345	7.80038	2.55165	2.86248	1.77222
ENSGALG00000015263	protein_coding	transmembrane protein 30C, pseudogene	-1.85529	2.35573e-05	0.000199336	30.6274	33.218	25.6545	9.02811	5.40518	11.927
TMEFF2	protein_coding	transmembrane protein with EGF like and two follistatin like domains 2	-1.5173	2.37019e-05	0.000200361	14.8088	11.2824	9.19663	5.23948	4.79813	3.21242
CPT2	protein_coding	carnitine palmitoyltransferase 2	-1.40749	2.38686e-05	0.00020167	54.7891	33.187	55.0634	17.684	19.3639	20.8124
SLC25A13	protein_coding	solute carrier family 25 member 13	-1.03997	2.38918e-05	0.000201724	46.863	49.1279	47.8029	22.7802	22.7304	29.4863
SLC66A3	protein_coding	PQ loop repeat containing 3	-0.927879	2.39943e-05	0.000202331	30.3296	34.0569	30.0497	19.1591	16.943	17.2691
RGL1	protein_coding	ral guanine nucleotide dissociation stimulator like 1	-0.98948	2.42151e-05	0.000203991	39.8137	51.1866	40.0361	25.4502	24.3089	21.3557
ATG13	protein_coding	autophagy related 13	-1.48537	2.43446e-05	0.00020488	44.1079	56.963	52.9879	17.4384	16.1019	25.4412
UTRN	protein_coding	utrophin	-1.09631	2.45466e-05	0.000206376	26.804	19.7684	23.7671	11.074	10.728	13.4197
STRADB	protein_coding	STE20-related kinase adaptor beta	-0.98143	2.46239e-05	0.000206923	29.5964	23.1249	30.826	15.1497	14.6957	15.6111
MTM1	protein_coding	myotubularin 1	-0.935783	2.47319e-05	0.000207626	12.1571	13.2623	10.4555	7.19778	6.24872	6.68855
GDF8	protein_coding	myostatin	-3.70807	2.48363e-05	0.000208297	0.767291	3.13259	2.77347	0.208453	0.141724	0.202016
FAM83F	protein_coding	family with sequence similarity 83 member F	-1.64824	2.48547e-05	0.000208349	8.80891	8.3803	9.05769	3.30234	1.91838	3.72701
COX10	protein_coding	COX10, heme A:farnesyltransferase cytochrome c oxidase assembly factor	-0.996047	2.49672e-05	0.00020919	21.6054	17.9239	21.6477	10.4738	10.1598	12.2639
TMEM175	protein_coding	transmembrane protein 175	-1.45032	2.57585e-05	0.000214973	41.0797	45.6994	28.7588	12.5045	14.5123	18.2261
NXPE3	protein_coding	neurexophilin and PC-esterase domain family member 3	-0.968568	2.61402e-05	0.000217839	11.4094	8.31182	8.71687	5.25441	5.35861	4.9805
SEMA6D	protein_coding	semaphorin 6D	-1.94186	2.62388e-05	0.000218554	7.13365	10.5503	8.45938	3.21028	2.80889	1.36113
ENSGALG00000022804	protein_coding	trafficking protein particle complex 10	-1.00238	2.63294e-05	0.000219094	31.7776	24.1318	26.7678	15.3501	13.0699	15.7747
SCCPDH	protein_coding	saccharopine dehydrogenase (putative)	-1.65123	2.65002e-05	0.000220301	110.585	117.922	86.4144	29.8776	27.9749	49.0952
SPTBN1	protein_coding	spectrin beta, non-erythrocytic 1	-1.01751	2.71825e-05	0.000225642	120.906	97.6391	117.661	65.286	51.1794	61.6288
CNOT6	protein_coding	CCR4-NOT transcription complex subunit 6	-1.07399	2.72082e-05	0.000225696	79.0505	76.729	65.3895	30.7421	38.9482	42.9652
MCEE	protein_coding	methylmalonyl-CoA epimerase	-1.22526	2.73201e-05	0.000226454	6.93045	7.62975	7.91085	2.98609	3.1531	4.17437
TSPAN9	protein_coding	tetraspanin 9	-1.18853	2.76567e-05	0.000228799	19.1769	18.8256	13.5613	8.28559	7.12693	8.80028
ENSGALG00000045350	protein_coding	KIAA1210	-2.72557	2.81152e-05	0.000232213	8.86508	2.46421	7.39477	1.01277	0.68017	1.31664
SGSM1	protein_coding	small G protein signaling modulator 1	-1.93067	2.81239e-05	0.000232213	4.92943	5.99474	10.4274	1.71511	2.06061	2.27692
FAM26E	protein_coding	family with sequence similarity 26 member E	-2.41096	2.85438e-05	0.000235111	11.9436	15.9504	5.93521	2.62635	2.97431	1.27263
ITCH	protein_coding	itchy E3 ubiquitin protein ligase	-1.04097	2.86696e-05	0.000235919	14.3599	13.0889	14.2917	8.54607	6.18755	7.04672
RNF4	protein_coding	ring finger protein 4	-0.675282	2.90005e-05	0.000238296	68.18	63.4871	60.736	42.6057	43.3139	43.4974
WIPF3	protein_coding	WAS/WASL interacting protein family member 3	-2.1978	2.91229e-05	0.000239187	20.7123	24.8804	34.0732	5.82669	3.64201	9.10769
ADCY7	protein_coding	adenylate cyclase 7	-0.753328	2.91431e-05	0.000239237	11.7128	11.7225	12.1366	8.16133	7.7841	6.78234
CMTM4	protein_coding	CKLF like MARVEL transmembrane domain containing 4	-1.56323	2.93252e-05	0.000240616	27.1169	23.458	24.5886	10.177	5.98978	10.9914
CHRM3	protein_coding	cholinergic receptor muscarinic 3	-1.88176	2.94022e-05	0.000241132	2.55369	1.97938	2.16396	0.569248	0.435402	0.930944
ENSGALG00000051852	protein_coding	polycystic kidney disease (polycystin) and REJ homolog (sperm receptor for egg jelly homolog, sea urchin)	-2.29982	2.94994e-05	0.000241813	0.97297	0.905152	1.02645	0.102322	0.185512	0.341558
FHL1	protein_coding	four and a half LIM domains 1	-1.07125	2.99018e-05	0.000244876	20.8851	26.6472	18.9203	10.5975	11.7759	11.6356
ATP2B1	protein_coding	ATPase plasma membrane Ca2+ transporting 1	-1.46916	3.00065e-05	0.000245497	77.8826	44.147	52.3333	24.9835	18.7149	23.5234
RAB11FIP2	protein_coding	RAB11 family interacting protein 2	-1.27945	3.01083e-05	0.000246212	43.4258	39.4792	47.9578	20.451	14.9645	22.3465
TMEM106B	protein_coding	transmembrane protein 106B	-1.57844	3.03689e-05	0.000248105	34.5948	42.2365	30.5653	12.1002	9.55556	16.7682
MARVELD2	protein_coding	MARVEL domain containing 2	-1.14669	3.06599e-05	0.000250243	18.515	18.4874	15.6801	9.37386	6.81988	9.28251
BAIAP2L1	protein_coding	BAI1 associated protein 2 like 1	-1.4024	3.0828e-05	0.000251494	105.613	90.9196	110.519	51.6559	30.3969	42.4613
COX7C	protein_coding	cytochrome c oxidase subunit 7C	-0.66229	3.08518e-05	0.000251567	499.506	499.615	427.247	333.386	318.455	316.223
SHTN1	protein_coding	shootin 1	-1.00687	3.14758e-05	0.000256288	25.6927	19.0565	21.1935	13.4357	11.1393	10.643
MLLT3	protein_coding	MLLT3, super elongation complex subunit	-1.32301	3.15175e-05	0.000256505	12.7511	7.94517	12.433	4.79946	5.05253	4.38869
PROX1	protein_coding	prospero homeobox 1	-1.36402	3.16004e-05	0.000257057	4.12269	4.04862	3.58544	2.02784	1.75544	1.14257
NAXD	protein_coding	NAD(P)HX dehydratase	-0.717462	3.19611e-05	0.000259336	40.3466	38.403	36.8416	23.6997	28.6583	23.337
[truncated: 1,515 more rows]
