# Supplementary material for: Exploration of the Mechanism of the Control of Coccidiosis in Chickens Based on Network Pharmacology and Molecular Docking With the Addition of Modified Gegen Qinlian Decoction
Source: Front Vet Sci. 2022 Mar 17;9:849518. doi: 10.3389/fvets.2022.849518 (PMC8968990; doi:10.3389/fvets.2022.849518)
Supplement: Supplementary file 1 [file Data_Sheet_1.Zip › Supplementary Material 6.tsv]

#node1	node2	node1_string_id	node2_string_id	neighborhood_on_chromosome	gene_fusion	phylogenetic_cooccurrence	homology	coexpression	experimentally_determined_interaction	database_annotated	automated_textmining	combined_score
ADORA1	P2RY1	9031.ENSGALP00000000223	9031.ENSGALP00000016845	0	0	0	0	0.093	0.177	0	0.749	0.797
ADORA3	BCHE	9031.ENSGALP00000041936	9031.ENSGALP00000041827	0	0	0	0	0	0	0	0.499	0.499
AHCYL1	CFTR	9031.ENSGALP00000000438	9031.ENSGALP00000015166	0	0	0	0	0.059	0	0	0.527	0.535
AHR	STAT3	9031.ENSGALP00000017595	9031.ENSGALP00000005161	0	0	0	0	0.068	0.067	0	0.487	0.515
AHR	SRC	9031.ENSGALP00000017595	9031.ENSGALP00000006117	0	0	0	0	0	0	0	0.55	0.55
AHR	AR	9031.ENSGALP00000017595	9031.ENSGALP00000007301	0	0	0	0	0	0.156	0	0.705	0.74
AHR	PPARG	9031.ENSGALP00000017595	9031.ENSGALP00000007962	0	0	0	0	0	0.132	0	0.471	0.521
AHR	NCOA2	9031.ENSGALP00000017595	9031.ENSGALP00000025120	0	0	0	0.568	0	0.303	0.327	0.222	0.55
AHR	ESR1	9031.ENSGALP00000017595	9031.ENSGALP00000042556	0	0	0	0	0	0.576	0	0.848	0.932
AKR1B10	SORD	9031.ENSGALP00000021315	9031.ENSGALP00000003637	0.096	0	0	0	0.094	0.116	0.9	0.37	0.946
AKR1B10	GLO1	9031.ENSGALP00000021315	9031.ENSGALP00000016450	0	0	0	0	0.178	0.14	0	0.266	0.435
ALOX5AP	PTGES	9031.ENSGALP00000041581	9031.ENSGALP00000043320	0	0	0	0	0	0.102	0	0.488	0.52
ANXA5	LCK	9031.ENSGALP00000019365	9031.ENSGALP00000000634	0	0	0	0	0	0.045	0	0.457	0.46
ANXA5	SIRT1	9031.ENSGALP00000019365	9031.ENSGALP00000004350	0	0	0	0	0	0	0	0.494	0.494
ANXA5	STAT3	9031.ENSGALP00000019365	9031.ENSGALP00000005161	0	0	0	0	0.056	0.042	0	0.705	0.71
ANXA5	SRC	9031.ENSGALP00000019365	9031.ENSGALP00000006117	0	0	0	0	0	0.045	0	0.41	0.412
ANXA5	AR	9031.ENSGALP00000019365	9031.ENSGALP00000007301	0	0	0	0	0	0	0.195	0.422	0.514
ANXA5	PPARG	9031.ENSGALP00000019365	9031.ENSGALP00000007962	0	0	0	0	0.058	0	0.195	0.284	0.41
ANXA5	F2	9031.ENSGALP00000019365	9031.ENSGALP00000013544	0	0	0	0	0	0.053	0	0.467	0.474
ANXA5	CASP8	9031.ENSGALP00000019365	9031.ENSGALP00000013591	0	0	0	0	0.059	0	0	0.789	0.793
ANXA5	CDKN1B	9031.ENSGALP00000019365	9031.ENSGALP00000036494	0	0	0	0	0	0	0	0.412	0.412
ANXA5	PTGS2	9031.ENSGALP00000019365	9031.ENSGALP00000040835	0	0	0	0	0.058	0	0	0.421	0.431
ANXA5	PGR	9031.ENSGALP00000019365	9031.ENSGALP00000027736	0	0	0	0	0	0	0.195	0.324	0.432
ANXA5	TERT	9031.ENSGALP00000019365	9031.ENSGALP00000021506	0	0	0	0	0	0.043	0	0.434	0.435
ANXA5	CASP6	9031.ENSGALP00000019365	9031.ENSGALP00000019870	0	0	0	0	0	0	0	0.473	0.473
ANXA5	MMP7	9031.ENSGALP00000019365	9031.ENSGALP00000027717	0	0	0	0	0	0	0	0.481	0.481
ANXA5	NFKBIA	9031.ENSGALP00000019365	9031.ENSGALP00000041417	0	0	0	0	0.056	0	0	0.48	0.488
ANXA5	CDK2	9031.ENSGALP00000019365	9031.ENSGALP00000041027	0	0	0	0	0.047	0	0	0.511	0.514
ANXA5	EGFR	9031.ENSGALP00000019365	9031.ENSGALP00000020165	0	0	0	0	0	0.067	0	0.513	0.526
ANXA5	PRKCD	9031.ENSGALP00000019365	9031.ENSGALP00000035514	0	0	0	0	0.057	0.058	0	0.528	0.544
ANXA5	ESR1	9031.ENSGALP00000019365	9031.ENSGALP00000042556	0	0	0	0	0	0	0.195	0.569	0.638
AR	SIRT1	9031.ENSGALP00000007301	9031.ENSGALP00000004350	0	0	0	0	0	0.109	0.568	0.607	0.835
AR	STAT3	9031.ENSGALP00000007301	9031.ENSGALP00000005161	0	0	0	0	0	0.368	0.162	0.842	0.909
AR	HDAC1	9031.ENSGALP00000007301	9031.ENSGALP00000005212	0	0	0	0	0	0.349	0.191	0.583	0.761
AR	INSR	9031.ENSGALP00000007301	9031.ENSGALP00000005655	0	0	0	0	0.058	0.114	0.173	0.277	0.434
AR	SRC	9031.ENSGALP00000007301	9031.ENSGALP00000006117	0	0	0	0	0	0.428	0.534	0.773	0.934
AR	PRKCD	9031.ENSGALP00000007301	9031.ENSGALP00000035514	0	0	0	0	0	0.049	0.373	0.076	0.4
AR	CDKN1B	9031.ENSGALP00000007301	9031.ENSGALP00000036494	0	0	0	0	0	0.082	0	0.381	0.408
AR	TERT	9031.ENSGALP00000007301	9031.ENSGALP00000021506	0	0	0	0	0	0.045	0.269	0.261	0.439
AR	MAPK9	9031.ENSGALP00000007301	9031.ENSGALP00000022313	0	0	0	0	0	0	0.467	0.049	0.471
AR	ANXA5	9031.ENSGALP00000007301	9031.ENSGALP00000019365	0	0	0	0	0	0	0.195	0.422	0.514
AR	CDK2	9031.ENSGALP00000007301	9031.ENSGALP00000041027	0	0	0	0	0	0.08	0.163	0.452	0.541
AR	PGR	9031.ENSGALP00000007301	9031.ENSGALP00000027736	0	0	0	0.934	0.058	0	0.6	0.895	0.63
AR	FYN	9031.ENSGALP00000007301	9031.ENSGALP00000024180	0	0	0	0	0	0.292	0.443	0.298	0.698
AR	CASP8	9031.ENSGALP00000007301	9031.ENSGALP00000013591	0	0	0	0	0	0.16	0.534	0.342	0.72
AR	AHR	9031.ENSGALP00000007301	9031.ENSGALP00000017595	0	0	0	0	0	0.156	0	0.705	0.74
AR	EGFR	9031.ENSGALP00000007301	9031.ENSGALP00000020165	0	0	0	0	0.059	0.288	0	0.718	0.795
AR	TOP2B	9031.ENSGALP00000007301	9031.ENSGALP00000018410	0	0	0	0	0.055	0.044	0.249	0.734	0.795
AR	NCOA2	9031.ENSGALP00000007301	9031.ENSGALP00000025120	0	0	0	0	0	0.987	0.568	0.862	0.999
BCHE	F2	9031.ENSGALP00000041827	9031.ENSGALP00000013544	0	0	0	0	0.059	0	0	0.454	0.465
BCHE	HPGDS	9031.ENSGALP00000041827	9031.ENSGALP00000016919	0	0	0	0	0	0.09	0	0.387	0.419
BCHE	CHRM3	9031.ENSGALP00000041827	9031.ENSGALP00000017509	0	0	0	0	0.079	0	0	0.686	0.699
BCHE	ADORA3	9031.ENSGALP00000041827	9031.ENSGALP00000041936	0	0	0	0	0	0	0	0.499	0.499
BCL6	SIRT1	9031.ENSGALP00000011884	9031.ENSGALP00000004350	0	0	0	0	0.05	0.202	0	0.857	0.882
BCL6	STAT3	9031.ENSGALP00000011884	9031.ENSGALP00000005161	0	0	0	0	0	0.108	0	0.641	0.666
BCL6	HDAC1	9031.ENSGALP00000011884	9031.ENSGALP00000005212	0	0	0	0	0	0.349	0.157	0.528	0.718
BCL6	BTK	9031.ENSGALP00000011884	9031.ENSGALP00000007936	0	0	0	0	0.056	0.067	0.568	0.33	0.711
BMP7	FGFR1	9031.ENSGALP00000012416	9031.ENSGALP00000005237	0	0	0	0	0.058	0.112	0	0.422	0.475
BMP7	PPARG	9031.ENSGALP00000012416	9031.ENSGALP00000007962	0	0	0	0	0	0	0.152	0.357	0.431
BMP7	LIMK1	9031.ENSGALP00000012416	9031.ENSGALP00000039786	0	0	0	0	0	0.131	0.134	0.276	0.407
BMP7	HGF	9031.ENSGALP00000012416	9031.ENSGALP00000039002	0	0	0	0	0	0	0.126	0.37	0.426
BMP7	FGFR2	9031.ENSGALP00000012416	9031.ENSGALP00000037940	0	0	0	0	0.059	0.112	0	0.394	0.45
BMP7	FKBP1A	9031.ENSGALP00000012416	9031.ENSGALP00000042635	0	0	0	0	0	0.059	0.551	0.169	0.618
BTK	LCK	9031.ENSGALP00000007936	9031.ENSGALP00000000634	0	0	0	0.867	0.059	0	0.568	0.77	0.619
BTK	STAT3	9031.ENSGALP00000007936	9031.ENSGALP00000005161	0	0	0	0	0.053	0.23	0.172	0.357	0.56
BTK	FGFR1	9031.ENSGALP00000007936	9031.ENSGALP00000005237	0	0	0	0.65	0	0.371	0.155	0.059	0.449
BTK	SRC	9031.ENSGALP00000007936	9031.ENSGALP00000006117	0	0	0	0.856	0.058	0.367	0.534	0.79	0.731
BTK	NFKBIA	9031.ENSGALP00000007936	9031.ENSGALP00000041417	0	0	0	0	0.058	0.11	0.131	0.299	0.421
BTK	MAPK9	9031.ENSGALP00000007936	9031.ENSGALP00000022313	0	0	0	0.574	0.057	0.112	0.378	0.052	0.436
BTK	EGFR	9031.ENSGALP00000007936	9031.ENSGALP00000020165	0	0	0	0.646	0	0.276	0.202	0.354	0.467
BTK	BCL6	9031.ENSGALP00000007936	9031.ENSGALP00000011884	0	0	0	0	0.056	0.067	0.568	0.33	0.711
BTK	FYN	9031.ENSGALP00000007936	9031.ENSGALP00000024180	0	0	0	0.85	0.139	0.367	0.568	0.637	0.768
C1S	F2	9031.ENSGALP00000023499	9031.ENSGALP00000013544	0	0	0	0.603	0.118	0.11	0.262	0.425	0.47
CA4	CA9	9031.ENSGALP00000008591	9031.ENSGALP00000033774	0	0	0.449	0.783	0	0	0.6	0.669	0.688
CA9	CA4	9031.ENSGALP00000033774	9031.ENSGALP00000008591	0	0	0.449	0.783	0	0	0.6	0.669	0.688
CAMLG	CHRM3	9031.ENSGALP00000010335	9031.ENSGALP00000017509	0	0	0	0	0	0	0	0.439	0.439
CASP6	CASP8	9031.ENSGALP00000019870	9031.ENSGALP00000013591	0	0	0	0.788	0.058	0.285	0.902	0.799	0.94
CASP6	ANXA5	9031.ENSGALP00000019870	9031.ENSGALP00000019365	0	0	0	0	0	0	0	0.473	0.473
CASP6	PTK2	9031.ENSGALP00000019870	9031.ENSGALP00000026014	0	0	0	0	0	0	0.568	0.083	0.586
CASP8	STAT3	9031.ENSGALP00000013591	9031.ENSGALP00000005161	0	0	0	0	0.057	0.042	0	0.462	0.471
CASP8	SRC	9031.ENSGALP00000013591	9031.ENSGALP00000006117	0	0	0	0	0	0.133	0.138	0.585	0.663
CASP8	AR	9031.ENSGALP00000013591	9031.ENSGALP00000007301	0	0	0	0	0	0.16	0.534	0.342	0.72
CASP8	ESR1	9031.ENSGALP00000013591	9031.ENSGALP00000042556	0	0	0	0	0	0.066	0.137	0.316	0.401
CASP8	FKBP1A	9031.ENSGALP00000013591	9031.ENSGALP00000042635	0	0	0	0	0	0	0	0.426	0.426
CASP8	CDK2	9031.ENSGALP00000013591	9031.ENSGALP00000041027	0	0	0	0	0.058	0	0	0.472	0.481
CASP8	PTK2	9031.ENSGALP00000013591	9031.ENSGALP00000026014	0	0	0	0	0	0	0.218	0.537	0.622
CASP8	NFKBIA	9031.ENSGALP00000013591	9031.ENSGALP00000041417	0	0	0	0	0.058	0.111	0.138	0.59	0.665
CASP8	IKBKB	9031.ENSGALP00000013591	9031.ENSGALP00000039780	0	0	0	0	0.057	0.125	0.534	0.332	0.708
CASP8	ANXA5	9031.ENSGALP00000013591	9031.ENSGALP00000019365	0	0	0	0	0.059	0	0	0.789	0.793
CASP8	CASP6	9031.ENSGALP00000013591	9031.ENSGALP00000019870	0	0	0	0.788	0.058	0.285	0.902	0.799	0.94
CCNC	CDK2	9031.ENSGALP00000036437	9031.ENSGALP00000041027	0	0	0	0	0.079	0.295	0.247	0.692	0.829
CDA	DHODH	9031.ENSGALP00000011923	9031.ENSGALP00000001161	0.097	0	0	0	0	0	0.278	0.418	0.587
CDK2	SIRT1	9031.ENSGALP00000041027	9031.ENSGALP00000004350	0	0	0	0	0.056	0.145	0	0.384	0.46
CDK2	STAT3	9031.ENSGALP00000041027	9031.ENSGALP00000005161	0	0	0	0	0.058	0.12	0	0.53	0.576
CDK2	HDAC1	9031.ENSGALP00000041027	9031.ENSGALP00000005212	0	0	0	0	0.059	0.107	0.487	0.315	0.665
CDK2	SRC	9031.ENSGALP00000041027	9031.ENSGALP00000006117	0	0	0.267	0.663	0.059	0.115	0.337	0.486	0.533
CDK2	AR	9031.ENSGALP00000041027	9031.ENSGALP00000007301	0	0	0	0	0	0.08	0.163	0.452	0.541
CDK2	CASP8	9031.ENSGALP00000041027	9031.ENSGALP00000013591	0	0	0	0	0.058	0	0	0.472	0.481
CDK2	ANXA5	9031.ENSGALP00000041027	9031.ENSGALP00000019365	0	0	0	0	0.047	0	0	0.511	0.514
CDK2	TERT	9031.ENSGALP00000041027	9031.ENSGALP00000021506	0	0	0	0	0.048	0	0	0.426	0.43
CDK2	FYN	9031.ENSGALP00000041027	9031.ENSGALP00000024180	0	0	0.238	0.659	0.059	0.115	0.337	0.102	0.453
CDK2	PGR	9031.ENSGALP00000041027	9031.ENSGALP00000027736	0	0	0	0	0	0.145	0.163	0.416	0.546
CDK2	CCNC	9031.ENSGALP00000041027	9031.ENSGALP00000036437	0	0	0	0	0.079	0.295	0.247	0.692	0.829
CDK2	CDKN1B	9031.ENSGALP00000041027	9031.ENSGALP00000036494	0	0	0	0	0.048	0.666	0.911	0.867	0.995
CDK2	NFKBIA	9031.ENSGALP00000041027	9031.ENSGALP00000041417	0	0	0	0	0.059	0.151	0.17	0.38	0.534
CDK2	ESR1	9031.ENSGALP00000041027	9031.ENSGALP00000042556	0	0	0	0	0	0.08	0.163	0.46	0.548
CDKN1B	STAT3	9031.ENSGALP00000036494	9031.ENSGALP00000005161	0	0	0	0	0	0.164	0	0.514	0.576
CDKN1B	AR	9031.ENSGALP00000036494	9031.ENSGALP00000007301	0	0	0	0	0	0.082	0	0.381	0.408
CDKN1B	ANXA5	9031.ENSGALP00000036494	9031.ENSGALP00000019365	0	0	0	0	0	0	0	0.412	0.412
CDKN1B	TERT	9031.ENSGALP00000036494	9031.ENSGALP00000021506	0	0	0	0	0	0	0.568	0.234	0.655
CDKN1B	MAPK9	9031.ENSGALP00000036494	9031.ENSGALP00000022313	0	0	0	0	0	0.11	0.349	0.076	0.417
CDKN1B	NCOA2	9031.ENSGALP00000036494	9031.ENSGALP00000025120	0	0	0	0	0	0	0.302	0.269	0.467
CDKN1B	ESR1	9031.ENSGALP00000036494	9031.ENSGALP00000042556	0	0	0	0	0	0.082	0	0.393	0.419
CDKN1B	CDK2	9031.ENSGALP00000036494	9031.ENSGALP00000041027	0	0	0	0	0.048	0.666	0.911	0.867	0.995
CFTR	AHCYL1	9031.ENSGALP00000015166	9031.ENSGALP00000000438	0	0	0	0	0.059	0	0	0.527	0.535
CFTR	SRC	9031.ENSGALP00000015166	9031.ENSGALP00000006117	0	0	0	0	0	0.053	0	0.512	0.518
CFTR	F2	9031.ENSGALP00000015166	9031.ENSGALP00000013544	0	0	0	0	0	0	0.652	0.068	0.661
CFTR	NR3C2	9031.ENSGALP00000015166	9031.ENSGALP00000016283	0	0	0	0	0	0.042	0	0.526	0.526
CFTR	PDE3B	9031.ENSGALP00000015166	9031.ENSGALP00000038821	0	0	0	0	0.166	0	0	0.547	0.606
CHRM3	SRC	9031.ENSGALP00000017509	9031.ENSGALP00000006117	0	0	0	0	0	0	0.492	0.146	0.547
CHRM3	CAMLG	9031.ENSGALP00000017509	9031.ENSGALP00000010335	0	0	0	0	0	0	0	0.439	0.439
CHRM3	P2RY1	9031.ENSGALP00000017509	9031.ENSGALP00000016845	0	0	0	0	0.047	0	0	0.424	0.428
CHRM3	FYN	9031.ENSGALP00000017509	9031.ENSGALP00000024180	0	0	0	0	0	0	0.417	0.14	0.477
CHRM3	PTK2	9031.ENSGALP00000017509	9031.ENSGALP00000026014	0	0	0	0	0	0	0.476	0.077	0.495
CHRM3	BCHE	9031.ENSGALP00000017509	9031.ENSGALP00000041827	0	0	0	0	0.079	0	0	0.686	0.699
DHODH	CDA	9031.ENSGALP00000001161	9031.ENSGALP00000011923	0.097	0	0	0	0	0	0.278	0.418	0.587
DUSP6	MAP2K2	9031.ENSGALP00000037562	9031.ENSGALP00000001932	0	0	0	0	0	0.142	0	0.387	0.451
DUSP6	FGFR1	9031.ENSGALP00000037562	9031.ENSGALP00000005237	0	0	0	0	0.046	0.108	0.129	0.544	0.616
DUSP6	MAPK9	9031.ENSGALP00000037562	9031.ENSGALP00000022313	0	0	0	0	0	0.178	0.41	0.136	0.544
DUSP6	PGR	9031.ENSGALP00000037562	9031.ENSGALP00000027736	0	0	0	0	0	0.06	0.144	0.345	0.426
DUSP6	FGFR2	9031.ENSGALP00000037562	9031.ENSGALP00000037940	0	0	0	0	0.046	0.108	0.129	0.385	0.483
EEA1	EGFR	9031.ENSGALP00000018382	9031.ENSGALP00000020165	0	0	0	0	0.046	0.341	0	0.39	0.583
EGFR	LCK	9031.ENSGALP00000020165	9031.ENSGALP00000000634	0	0	0	0.701	0	0.232	0.534	0.478	0.677
EGFR	MAP2K2	9031.ENSGALP00000020165	9031.ENSGALP00000001932	0	0	0	0.595	0	0.245	0.469	0.432	0.65
EGFR	STAT3	9031.ENSGALP00000020165	9031.ENSGALP00000005161	0	0	0	0	0	0.585	0.534	0.827	0.963
EGFR	FGFR1	9031.ENSGALP00000020165	9031.ENSGALP00000005237	0	0	0	0.608	0.059	0.251	0	0.663	0.451
EGFR	SRC	9031.ENSGALP00000020165	9031.ENSGALP00000006117	0	0	0	0.674	0.046	0.43	0.893	0.915	0.955
EGFR	AR	9031.ENSGALP00000020165	9031.ENSGALP00000007301	0	0	0	0	0.059	0.288	0	0.718	0.795
EGFR	BTK	9031.ENSGALP00000020165	9031.ENSGALP00000007936	0	0	0	0.646	0	0.276	0.202	0.354	0.467
EGFR	PPARG	9031.ENSGALP00000020165	9031.ENSGALP00000007962	0	0	0	0	0	0.157	0	0.325	0.406
EGFR	IGF2	9031.ENSGALP00000020165	9031.ENSGALP00000010570	0	0	0	0	0.055	0	0.6	0.421	0.762
EGFR	EEA1	9031.ENSGALP00000020165	9031.ENSGALP00000018382	0	0	0	0	0.046	0.341	0	0.39	0.583
EGFR	ANXA5	9031.ENSGALP00000020165	9031.ENSGALP00000019365	0	0	0	0	0	0.067	0	0.513	0.526
EGFR	IKBKB	9031.ENSGALP00000020165	9031.ENSGALP00000039780	0	0	0	0	0	0.125	0.144	0.291	0.423
EGFR	FGFR2	9031.ENSGALP00000020165	9031.ENSGALP00000037940	0	0	0	0.608	0.059	0.244	0	0.626	0.435
EGFR	PTGS2	9031.ENSGALP00000020165	9031.ENSGALP00000040835	0	0	0	0	0	0.077	0	0.463	0.483
EGFR	TERT	9031.ENSGALP00000020165	9031.ENSGALP00000021506	0	0	0	0	0	0	0	0.496	0.496
EGFR	MAPK9	9031.ENSGALP00000020165	9031.ENSGALP00000022313	0	0	0	0.566	0	0.257	0.349	0.213	0.535
EGFR	MMP7	9031.ENSGALP00000020165	9031.ENSGALP00000027717	0	0	0	0	0	0.042	0	0.542	0.543
EGFR	FYN	9031.ENSGALP00000020165	9031.ENSGALP00000024180	0	0	0	0.67	0	0.369	0.534	0.554	0.747
EGFR	PGR	9031.ENSGALP00000020165	9031.ENSGALP00000027736	0	0	0	0	0	0.157	0	0.741	0.772
EGFR	HGF	9031.ENSGALP00000020165	9031.ENSGALP00000039002	0	0	0	0	0.058	0.051	0.639	0.643	0.869
EGFR	ESR1	9031.ENSGALP00000020165	9031.ENSGALP00000042556	0	0	0	0	0	0.286	0	0.826	0.871
EGFR	PTK2	9031.ENSGALP00000020165	9031.ENSGALP00000026014	0	0	0	0.601	0.057	0.372	0.744	0.641	0.876
ESR1	SIRT1	9031.ENSGALP00000042556	9031.ENSGALP00000004350	0	0	0	0	0	0.109	0.188	0.81	0.851
ESR1	STAT3	9031.ENSGALP00000042556	9031.ENSGALP00000005161	0	0	0	0	0	0.206	0.162	0.874	0.909
ESR1	HDAC1	9031.ENSGALP00000042556	9031.ENSGALP00000005212	0	0	0	0	0	0.484	0.534	0.714	0.925
ESR1	FGFR1	9031.ENSGALP00000042556	9031.ENSGALP00000005237	0	0	0	0	0	0.05	0	0.481	0.486
ESR1	INSR	9031.ENSGALP00000042556	9031.ENSGALP00000005655	0	0	0	0	0	0.34	0.495	0.401	0.782
ESR1	SRC	9031.ENSGALP00000042556	9031.ENSGALP00000006117	0	0	0	0	0.071	0.587	0.574	0.855	0.973
ESR1	IGF2	9031.ENSGALP00000042556	9031.ENSGALP00000010570	0	0	0	0	0	0	0.164	0.412	0.487
ESR1	CASP8	9031.ENSGALP00000042556	9031.ENSGALP00000013591	0	0	0	0	0	0.066	0.137	0.316	0.401
ESR1	AHR	9031.ENSGALP00000042556	9031.ENSGALP00000017595	0	0	0	0	0	0.576	0	0.848	0.932
ESR1	ANXA5	9031.ENSGALP00000042556	9031.ENSGALP00000019365	0	0	0	0	0	0	0.195	0.569	0.638
ESR1	EGFR	9031.ENSGALP00000042556	9031.ENSGALP00000020165	0	0	0	0	0	0.286	0	0.826	0.871
ESR1	TERT	9031.ENSGALP00000042556	9031.ENSGALP00000021506	0	0	0	0	0	0.045	0.652	0.367	0.771
ESR1	FYN	9031.ENSGALP00000042556	9031.ENSGALP00000024180	0	0	0	0	0	0.371	0.463	0.235	0.719
ESR1	NCOA2	9031.ENSGALP00000042556	9031.ENSGALP00000025120	0	0	0	0	0.059	0.988	0.568	0.791	0.998
ESR1	PGR	9031.ENSGALP00000042556	9031.ENSGALP00000027736	0	0	0	0.74	0.059	0.614	0	0.975	0.717
ESR1	NOS2	9031.ENSGALP00000042556	9031.ENSGALP00000034026	0	0	0	0	0.058	0.133	0.488	0.413	0.721
ESR1	CDKN1B	9031.ENSGALP00000042556	9031.ENSGALP00000036494	0	0	0	0	0	0.082	0	0.393	0.419
ESR1	FGFR2	9031.ENSGALP00000042556	9031.ENSGALP00000037940	0	0	0	0	0	0.05	0	0.394	0.4
ESR1	PTGS2	9031.ENSGALP00000042556	9031.ENSGALP00000040835	0	0	0	0	0	0	0	0.497	0.497
ESR1	CDK2	9031.ENSGALP00000042556	9031.ENSGALP00000041027	0	0	0	0	0	0.08	0.163	0.46	0.548
ESR1	NFKBIA	9031.ENSGALP00000042556	9031.ENSGALP00000041417	0	0	0	0	0	0.061	0.144	0.326	0.411
ESR1	NOS3	9031.ENSGALP00000042556	9031.ENSGALP00000043105	0	0	0	0	0	0.147	0.551	0.683	0.868
ESRRG	SIRT1	9031.ENSGALP00000015691	9031.ENSGALP00000004350	0	0	0	0	0	0.135	0.188	0.307	0.471
ESRRG	NCOA2	9031.ENSGALP00000015691	9031.ENSGALP00000025120	0	0	0	0	0	0.221	0.165	0.223	0.45
F10	F2	9031.ENSGALP00000042191	9031.ENSGALP00000013544	0	0	0.437	0.768	0.18	0	0.9	0.915	0.939
F10	SERPINB10	9031.ENSGALP00000042191	9031.ENSGALP00000020960	0	0	0	0	0.087	0.136	0.335	0	0.429
F2	MAP2K2	9031.ENSGALP00000013544	9031.ENSGALP00000001932	0	0	0	0	0	0.132	0.513	0.075	0.574
F2	HDAC1	9031.ENSGALP00000013544	9031.ENSGALP00000005212	0	0	0	0	0	0	0	0.475	0.475
F2	SRC	9031.ENSGALP00000013544	9031.ENSGALP00000006117	0	0	0	0	0	0.052	0.574	0.296	0.69
F2	PPARG	9031.ENSGALP00000013544	9031.ENSGALP00000007962	0	0	0	0	0	0.051	0.269	0.258	0.44
F2	BCHE	9031.ENSGALP00000013544	9031.ENSGALP00000041827	0	0	0	0	0.059	0	0	0.454	0.465
F2	C1S	9031.ENSGALP00000013544	9031.ENSGALP00000023499	0	0	0	0.603	0.118	0.11	0.262	0.425	0.47
F2	ANXA5	9031.ENSGALP00000013544	9031.ENSGALP00000019365	0	0	0	0	0	0.053	0	0.467	0.474
F2	MMP7	9031.ENSGALP00000013544	9031.ENSGALP00000027717	0	0	0	0	0.058	0.051	0.127	0.427	0.492
F2	SERPINB10	9031.ENSGALP00000013544	9031.ENSGALP00000020960	0	0	0	0	0.057	0.259	0.335	0	0.494
F2	P2RY1	9031.ENSGALP00000013544	9031.ENSGALP00000016845	0	0	0	0	0	0	0	0.516	0.516
F2	FYN	9031.ENSGALP00000013544	9031.ENSGALP00000024180	0	0	0	0	0	0.052	0.463	0.214	0.564
F2	HPGDS	9031.ENSGALP00000013544	9031.ENSGALP00000016919	0	0	0	0	0.086	0	0	0.567	0.587
F2	CFTR	9031.ENSGALP00000013544	9031.ENSGALP00000015166	0	0	0	0	0	0	0.652	0.068	0.661
F2	F10	9031.ENSGALP00000013544	9031.ENSGALP00000042191	0	0	0.437	0.768	0.18	0	0.9	0.915	0.939
FGFR1	STAT3	9031.ENSGALP00000005237	9031.ENSGALP00000005161	0	0	0	0	0	0.23	0.431	0.61	0.814
FGFR1	P2RY1	9031.ENSGALP00000005237	9031.ENSGALP00000016845	0	0	0	0	0	0	0	0.416	0.416
FGFR1	BTK	9031.ENSGALP00000005237	9031.ENSGALP00000007936	0	0	0	0.65	0	0.371	0.155	0.059	0.449
FGFR1	EGFR	9031.ENSGALP00000005237	9031.ENSGALP00000020165	0	0	0	0.608	0.059	0.251	0	0.663	0.451
FGFR1	BMP7	9031.ENSGALP00000005237	9031.ENSGALP00000012416	0	0	0	0	0.058	0.112	0	0.422	0.475
FGFR1	FYN	9031.ENSGALP00000005237	9031.ENSGALP00000024180	0	0	0	0.693	0.059	0.202	0.3	0.314	0.478
FGFR1	ESR1	9031.ENSGALP00000005237	9031.ENSGALP00000042556	0	0	0	0	0	0.05	0	0.481	0.486
FGFR1	SRC	9031.ENSGALP00000005237	9031.ENSGALP00000006117	0	0	0	0.702	0.059	0.202	0.3	0.68	0.541
FGFR1	PTK2	9031.ENSGALP00000005237	9031.ENSGALP00000026014	0	0	0	0.624	0.057	0.288	0.367	0.281	0.581
FGFR1	DUSP6	9031.ENSGALP00000005237	9031.ENSGALP00000037562	0	0	0	0	0.046	0.108	0.129	0.544	0.616
FGFR1	IGF2	9031.ENSGALP00000005237	9031.ENSGALP00000010570	0	0	0	0	0.058	0	0.6	0.244	0.69
FGFR1	HGF	9031.ENSGALP00000005237	9031.ENSGALP00000039002	0	0	0	0	0	0	0.635	0.341	0.749
FGFR2	STAT3	9031.ENSGALP00000037940	9031.ENSGALP00000005161	0	0	0	0	0	0.23	0.568	0.384	0.777
FGFR2	SRC	9031.ENSGALP00000037940	9031.ENSGALP00000006117	0	0	0	0.707	0.059	0.202	0.534	0.526	0.675
FGFR2	IGF2	9031.ENSGALP00000037940	9031.ENSGALP00000010570	0	0	0	0	0.053	0	0.6	0.212	0.675
FGFR2	BMP7	9031.ENSGALP00000037940	9031.ENSGALP00000012416	0	0	0	0	0.059	0.112	0	0.394	0.45
FGFR2	EGFR	9031.ENSGALP00000037940	9031.ENSGALP00000020165	0	0	0	0.608	0.059	0.244	0	0.626	0.435
FGFR2	FYN	9031.ENSGALP00000037940	9031.ENSGALP00000024180	0	0	0	0.692	0.059	0.202	0.3	0.156	0.449
FGFR2	PTK2	9031.ENSGALP00000037940	9031.ENSGALP00000026014	0	0	0	0.627	0	0.288	0.367	0.125	0.545
FGFR2	PGR	9031.ENSGALP00000037940	9031.ENSGALP00000027736	0	0	0	0	0	0.102	0	0.479	0.512
FGFR2	DUSP6	9031.ENSGALP00000037940	9031.ENSGALP00000037562	0	0	0	0	0.046	0.108	0.129	0.385	0.483
FGFR2	ESR1	9031.ENSGALP00000037940	9031.ENSGALP00000042556	0	0	0	0	0	0.05	0	0.394	0.4
FGFR2	HGF	9031.ENSGALP00000037940	9031.ENSGALP00000039002	0	0	0	0	0	0	0.635	0.311	0.738
FKBP1A	HDAC1	9031.ENSGALP00000042635	9031.ENSGALP00000005212	0	0	0	0	0.059	0.056	0.342	0.117	0.414
FKBP1A	BMP7	9031.ENSGALP00000042635	9031.ENSGALP00000012416	0	0	0	0	0	0.059	0.551	0.169	0.618
FKBP1A	CASP8	9031.ENSGALP00000042635	9031.ENSGALP00000013591	0	0	0	0	0	0	0	0.426	0.426
FKBP1A	PPIA	9031.ENSGALP00000042635	9031.ENSGALP00000041690	0	0	0	0	0.176	0.344	0	0.334	0.608
FYN	LCK	9031.ENSGALP00000024180	9031.ENSGALP00000000634	0	0	0.439	0.956	0.058	0.102	0.568	0.991	0.626
FYN	MAP2K2	9031.ENSGALP00000024180	9031.ENSGALP00000001932	0	0	0	0.589	0.059	0.257	0.372	0.224	0.56
FYN	STAT3	9031.ENSGALP00000024180	9031.ENSGALP00000005161	0	0	0	0	0.053	0.311	0.652	0.427	0.852
FYN	FGFR1	9031.ENSGALP00000024180	9031.ENSGALP00000005237	0	0	0	0.693	0.059	0.202	0.3	0.314	0.478
FYN	INSR	9031.ENSGALP00000024180	9031.ENSGALP00000005655	0	0	0	0.699	0	0.112	0.365	0.118	0.426
FYN	SRC	9031.ENSGALP00000024180	9031.ENSGALP00000006117	0	0	0.446	0.973	0	0.607	0.951	0.976	0.98
FYN	AR	9031.ENSGALP00000024180	9031.ENSGALP00000007301	0	0	0	0	0	0.292	0.443	0.298	0.698
FYN	BTK	9031.ENSGALP00000024180	9031.ENSGALP00000007936	0	0	0	0.85	0.139	0.367	0.568	0.637	0.768
FYN	F2	9031.ENSGALP00000024180	9031.ENSGALP00000013544	0	0	0	0	0	0.052	0.463	0.214	0.564
FYN	PRKCE	9031.ENSGALP00000024180	9031.ENSGALP00000016228	0	0	0	0.566	0.059	0.207	0.3	0.198	0.472
FYN	CHRM3	9031.ENSGALP00000024180	9031.ENSGALP00000017509	0	0	0	0	0	0	0.417	0.14	0.477
FYN	EGFR	9031.ENSGALP00000024180	9031.ENSGALP00000020165	0	0	0	0.67	0	0.369	0.534	0.554	0.747
FYN	MAPK9	9031.ENSGALP00000024180	9031.ENSGALP00000022313	0	0	0.299	0.569	0.059	0.112	0.349	0.178	0.509
FYN	NOS2	9031.ENSGALP00000024180	9031.ENSGALP00000034026	0	0	0	0	0	0.11	0.365	0	0.41
FYN	FGFR2	9031.ENSGALP00000024180	9031.ENSGALP00000037940	0	0	0	0.692	0.059	0.202	0.3	0.156	0.449
FYN	CDK2	9031.ENSGALP00000024180	9031.ENSGALP00000041027	0	0	0.238	0.659	0.059	0.115	0.337	0.102	0.453
FYN	NOS3	9031.ENSGALP00000024180	9031.ENSGALP00000043105	0	0	0	0	0	0.11	0.365	0.206	0.512
FYN	NFKBIA	9031.ENSGALP00000024180	9031.ENSGALP00000041417	0	0	0	0	0	0.116	0.443	0.192	0.567
FYN	HGF	9031.ENSGALP00000024180	9031.ENSGALP00000039002	0	0	0	0	0	0.052	0.443	0.248	0.568
FYN	PGR	9031.ENSGALP00000024180	9031.ENSGALP00000027736	0	0	0	0	0.046	0.244	0.463	0.223	0.658
FYN	ESR1	9031.ENSGALP00000024180	9031.ENSGALP00000042556	0	0	0	0	0	0.371	0.463	0.235	0.719
FYN	PTK2	9031.ENSGALP00000024180	9031.ENSGALP00000026014	0	0	0	0.719	0.059	0.373	0.568	0.944	0.796
FYN	PRKCD	9031.ENSGALP00000024180	9031.ENSGALP00000035514	0	0	0	0.57	0.059	0.588	0.568	0.372	0.844
GLO1	SORD	9031.ENSGALP00000016450	9031.ENSGALP00000003637	0.172	0	0	0	0.059	0	0	0.372	0.467
GLO1	HAGH	9031.ENSGALP00000016450	9031.ENSGALP00000008657	0.048	0	0	0	0.177	0	0.996	0.887	0.999
GLO1	AKR1B10	9031.ENSGALP00000016450	9031.ENSGALP00000021315	0	0	0	0	0.178	0.14	0	0.266	0.435
GLO1	MAOA	9031.ENSGALP00000016450	9031.ENSGALP00000026110	0	0	0	0	0	0	0.812	0.155	0.834
HAGH	SORD	9031.ENSGALP00000008657	9031.ENSGALP00000003637	0.044	0	0	0	0.059	0.045	0	0.529	0.541
HAGH	GLO1	9031.ENSGALP00000008657	9031.ENSGALP00000016450	0.048	0	0	0	0.177	0	0.996	0.887	0.999
HDAC1	SIRT1	9031.ENSGALP00000005212	9031.ENSGALP00000004350	0	0	0	0	0.059	0.37	0.165	0.873	0.928
HDAC1	STAT3	9031.ENSGALP00000005212	9031.ENSGALP00000005161	0	0	0	0	0	0.449	0.447	0.652	0.884
HDAC1	FKBP1A	9031.ENSGALP00000005212	9031.ENSGALP00000042635	0	0	0	0	0.059	0.056	0.342	0.117	0.414
HDAC1	PGR	9031.ENSGALP00000005212	9031.ENSGALP00000027736	0	0	0	0	0	0.136	0.191	0.243	0.425
HDAC1	TOP2B	9031.ENSGALP00000005212	9031.ENSGALP00000018410	0	0	0	0	0.127	0.152	0	0.335	0.464
HDAC1	F2	9031.ENSGALP00000005212	9031.ENSGALP00000013544	0	0	0	0	0	0	0	0.475	0.475
HDAC1	MAOA	9031.ENSGALP00000005212	9031.ENSGALP00000026110	0	0	0	0	0.053	0.363	0	0.223	0.49
HDAC1	PPIA	9031.ENSGALP00000005212	9031.ENSGALP00000041690	0	0	0	0	0.057	0.238	0.358	0.132	0.545
HDAC1	CDK2	9031.ENSGALP00000005212	9031.ENSGALP00000041027	0	0	0	0	0.059	0.107	0.487	0.315	0.665
HDAC1	BCL6	9031.ENSGALP00000005212	9031.ENSGALP00000011884	0	0	0	0	0	0.349	0.157	0.528	0.718
HDAC1	PPARG	9031.ENSGALP00000005212	9031.ENSGALP00000007962	0	0	0	0	0	0.348	0.447	0.37	0.753
HDAC1	AR	9031.ENSGALP00000005212	9031.ENSGALP00000007301	0	0	0	0	0	0.349	0.191	0.583	0.761
HDAC1	NFKBIA	9031.ENSGALP00000005212	9031.ENSGALP00000041417	0	0	0	0	0.059	0.2	0.534	0.514	0.806
HDAC1	TERT	9031.ENSGALP00000005212	9031.ENSGALP00000021506	0	0	0	0	0.059	0	0.822	0.322	0.876
HDAC1	ESR1	9031.ENSGALP00000005212	9031.ENSGALP00000042556	0	0	0	0	0	0.484	0.534	0.714	0.925
HGF	STAT3	9031.ENSGALP00000039002	9031.ENSGALP00000005161	0	0	0	0	0	0	0.6	0.597	0.832
HGF	FGFR1	9031.ENSGALP00000039002	9031.ENSGALP00000005237	0	0	0	0	0	0	0.635	0.341	0.749
HGF	INSR	9031.ENSGALP00000039002	9031.ENSGALP00000005655	0	0	0	0	0	0.052	0.63	0.158	0.679
HGF	SRC	9031.ENSGALP00000039002	9031.ENSGALP00000006117	0	0	0	0	0	0.052	0.805	0.583	0.916
HGF	PPARG	9031.ENSGALP00000039002	9031.ENSGALP00000007962	0	0	0	0	0.059	0.051	0.138	0.32	0.406
HGF	IGF2	9031.ENSGALP00000039002	9031.ENSGALP00000010570	0	0	0	0	0	0	0	0.408	0.408
HGF	BMP7	9031.ENSGALP00000039002	9031.ENSGALP00000012416	0	0	0	0	0	0	0.126	0.37	0.426
HGF	EGFR	9031.ENSGALP00000039002	9031.ENSGALP00000020165	0	0	0	0	0.058	0.051	0.639	0.643	0.869
HGF	MAPK9	9031.ENSGALP00000039002	9031.ENSGALP00000022313	0	0	0	0	0	0	0.467	0.053	0.473
HGF	FYN	9031.ENSGALP00000039002	9031.ENSGALP00000024180	0	0	0	0	0	0.052	0.443	0.248	0.568
HGF	PTK2	9031.ENSGALP00000039002	9031.ENSGALP00000026014	0	0	0	0	0.058	0	0.6	0.408	0.757
HGF	MMP7	9031.ENSGALP00000039002	9031.ENSGALP00000027717	0	0	0	0	0.059	0.051	0.127	0.465	0.527
HGF	FGFR2	9031.ENSGALP00000039002	9031.ENSGALP00000037940	0	0	0	0	0	0	0.635	0.311	0.738
HPGD	PPARG	9031.ENSGALP00000031565	9031.ENSGALP00000007962	0	0	0	0	0	0.054	0.147	0.342	0.422
HPGD	PTGS2	9031.ENSGALP00000031565	9031.ENSGALP00000040835	0	0	0	0	0.058	0	0	0.635	0.641
HPGD	PTGES	9031.ENSGALP00000031565	9031.ENSGALP00000043320	0	0	0	0	0	0	0	0.641	0.641
HPGDS	SRC	9031.ENSGALP00000016919	9031.ENSGALP00000006117	0	0	0	0	0	0	0	0.49	0.49
HPGDS	PPARG	9031.ENSGALP00000016919	9031.ENSGALP00000007962	0	0	0	0	0	0.07	0	0.439	0.456
HPGDS	F2	9031.ENSGALP00000016919	9031.ENSGALP00000013544	0	0	0	0	0.086	0	0	0.567	0.587
HPGDS	BCHE	9031.ENSGALP00000016919	9031.ENSGALP00000041827	0	0	0	0	0	0.09	0	0.387	0.419
HPGDS	TXN	9031.ENSGALP00000016919	9031.ENSGALP00000025280	0	0	0	0	0.056	0	0	0.596	0.602
HPGDS	PTGES	9031.ENSGALP00000016919	9031.ENSGALP00000043320	0	0	0	0	0.046	0	0.9	0.484	0.946
HPGDS	PTGS2	9031.ENSGALP00000016919	9031.ENSGALP00000040835	0	0	0	0	0.047	0	0.907	0.464	0.948
HTR2A	MAOA	9031.ENSGALP00000027400	9031.ENSGALP00000026110	0	0	0	0	0.048	0	0	0.722	0.724
IGF2	FGFR1	9031.ENSGALP00000010570	9031.ENSGALP00000005237	0	0	0	0	0.058	0	0.6	0.244	0.69
IGF2	INSR	9031.ENSGALP00000010570	9031.ENSGALP00000005655	0	0	0	0	0	0.373	0.789	0.881	0.982
IGF2	PPARG	9031.ENSGALP00000010570	9031.ENSGALP00000007962	0	0	0	0	0	0	0.164	0.364	0.445
IGF2	HGF	9031.ENSGALP00000010570	9031.ENSGALP00000039002	0	0	0	0	0	0	0	0.408	0.408
IGF2	ESR1	9031.ENSGALP00000010570	9031.ENSGALP00000042556	0	0	0	0	0	0	0.164	0.412	0.487
IGF2	FGFR2	9031.ENSGALP00000010570	9031.ENSGALP00000037940	0	0	0	0	0.053	0	0.6	0.212	0.675
IGF2	EGFR	9031.ENSGALP00000010570	9031.ENSGALP00000020165	0	0	0	0	0.055	0	0.6	0.421	0.762
IKBKB	STAT3	9031.ENSGALP00000039780	9031.ENSGALP00000005161	0	0	0	0	0.059	0.13	0.141	0.466	0.574
IKBKB	SRC	9031.ENSGALP00000039780	9031.ENSGALP00000006117	0	0	0	0	0.059	0.431	0	0.381	0.639
IKBKB	PPARG	9031.ENSGALP00000039780	9031.ENSGALP00000007962	0	0	0	0	0	0.087	0.123	0.335	0.421
IKBKB	CASP8	9031.ENSGALP00000039780	9031.ENSGALP00000013591	0	0	0	0	0.057	0.125	0.534	0.332	0.708
IKBKB	PRKCE	9031.ENSGALP00000039780	9031.ENSGALP00000016228	0	0	0	0	0.059	0.227	0.568	0.118	0.685
IKBKB	EGFR	9031.ENSGALP00000039780	9031.ENSGALP00000020165	0	0	0	0	0	0.125	0.144	0.291	0.423
IKBKB	MAPK9	9031.ENSGALP00000039780	9031.ENSGALP00000022313	0	0	0	0	0.059	0.11	0.144	0.333	0.457
IKBKB	NOS2	9031.ENSGALP00000039780	9031.ENSGALP00000034026	0	0	0	0	0	0.11	0.144	0.296	0.417
IKBKB	PRKCD	9031.ENSGALP00000039780	9031.ENSGALP00000035514	0	0	0	0	0.059	0.295	0.443	0.205	0.666
IKBKB	PTGS2	9031.ENSGALP00000039780	9031.ENSGALP00000040835	0	0	0	0	0.059	0.067	0	0.431	0.456
IKBKB	NFKBIA	9031.ENSGALP00000039780	9031.ENSGALP00000041417	0	0	0	0	0.058	0.988	0.909	0.812	0.999
INSR	SIRT1	9031.ENSGALP00000005655	9031.ENSGALP00000004350	0	0	0	0	0	0	0	0.56	0.56
INSR	STAT3	9031.ENSGALP00000005655	9031.ENSGALP00000005161	0	0	0	0	0	0.265	0.141	0.28	0.505
INSR	PRKCE	9031.ENSGALP00000005655	9031.ENSGALP00000016228	0	0	0	0.545	0.059	0.115	0.354	0.044	0.415
INSR	FYN	9031.ENSGALP00000005655	9031.ENSGALP00000024180	0	0	0	0.699	0	0.112	0.365	0.118	0.426
INSR	AR	9031.ENSGALP00000005655	9031.ENSGALP00000007301	0	0	0	0	0.058	0.114	0.173	0.277	0.434
INSR	TIMP2	9031.ENSGALP00000005655	9031.ENSGALP00000041954	0	0	0	0	0	0.043	0	0.48	0.481
INSR	PPARG	9031.ENSGALP00000005655	9031.ENSGALP00000007962	0	0	0	0	0	0.114	0.173	0.421	0.538
INSR	SRC	9031.ENSGALP00000005655	9031.ENSGALP00000006117	0	0	0	0.718	0	0.142	0.443	0.342	0.545
INSR	PRKCD	9031.ENSGALP00000005655	9031.ENSGALP00000035514	0	0	0	0.549	0.059	0.203	0.443	0.075	0.553
INSR	HGF	9031.ENSGALP00000005655	9031.ENSGALP00000039002	0	0	0	0	0	0.052	0.63	0.158	0.679
INSR	ESR1	9031.ENSGALP00000005655	9031.ENSGALP00000042556	0	0	0	0	0	0.34	0.495	0.401	0.782
INSR	IGF2	9031.ENSGALP00000005655	9031.ENSGALP00000010570	0	0	0	0	0	0.373	0.789	0.881	0.982
LCK	ANXA5	9031.ENSGALP00000000634	9031.ENSGALP00000019365	0	0	0	0	0	0.045	0	0.457	0.46
LCK	SRC	9031.ENSGALP00000000634	9031.ENSGALP00000006117	0	0	0.442	0.956	0	0.067	0.534	0.932	0.573
LCK	MAP2K2	9031.ENSGALP00000000634	9031.ENSGALP00000001932	0	0	0	0.593	0	0.164	0.534	0.162	0.614
LCK	BTK	9031.ENSGALP00000000634	9031.ENSGALP00000007936	0	0	0	0.867	0.059	0	0.568	0.77	0.619
LCK	FYN	9031.ENSGALP00000000634	9031.ENSGALP00000024180	0	0	0.439	0.956	0.058	0.102	0.568	0.991	0.626
LCK	MAPK9	9031.ENSGALP00000000634	9031.ENSGALP00000022313	0	0	0.318	0.57	0.057	0.112	0.568	0.139	0.67
LCK	PTK2	9031.ENSGALP00000000634	9031.ENSGALP00000026014	0	0	0	0.758	0	0.154	0.568	0.589	0.671
LCK	EGFR	9031.ENSGALP00000000634	9031.ENSGALP00000020165	0	0	0	0.701	0	0.232	0.534	0.478	0.677
LCK	PRKCE	9031.ENSGALP00000000634	9031.ENSGALP00000016228	0	0	0	0.572	0.059	0.208	0.568	0.322	0.693
LCK	PRKCD	9031.ENSGALP00000000634	9031.ENSGALP00000035514	0	0	0	0.573	0.059	0.273	0.568	0.528	0.748
LCK	NFKBIA	9031.ENSGALP00000000634	9031.ENSGALP00000041417	0	0	0	0	0	0.11	0.568	0.4	0.749
LCK	STAT3	9031.ENSGALP00000000634	9031.ENSGALP00000005161	0	0	0	0	0.053	0.368	0.568	0.466	0.843
LIMK1	BMP7	9031.ENSGALP00000039786	9031.ENSGALP00000012416	0	0	0	0	0	0.131	0.134	0.276	0.407
MAOA	SIRT1	9031.ENSGALP00000026110	9031.ENSGALP00000004350	0	0	0	0	0.059	0.135	0	0.451	0.514
MAOA	HDAC1	9031.ENSGALP00000026110	9031.ENSGALP00000005212	0	0	0	0	0.053	0.363	0	0.223	0.49
MAOA	GLO1	9031.ENSGALP00000026110	9031.ENSGALP00000016450	0	0	0	0	0	0	0.812	0.155	0.834
MAOA	HTR2A	9031.ENSGALP00000026110	9031.ENSGALP00000027400	0	0	0	0	0.048	0	0	0.722	0.724
MAP2K2	LCK	9031.ENSGALP00000001932	9031.ENSGALP00000000634	0	0	0	0.593	0	0.164	0.534	0.162	0.614
MAP2K2	DUSP6	9031.ENSGALP00000001932	9031.ENSGALP00000037562	0	0	0	0	0	0.142	0	0.387	0.451
MAP2K2	PRKCE	9031.ENSGALP00000001932	9031.ENSGALP00000016228	0	0	0	0.613	0.059	0.202	0.367	0.222	0.52
MAP2K2	PPARG	9031.ENSGALP00000001932	9031.ENSGALP00000007962	0	0	0	0	0	0.152	0	0.46	0.522
MAP2K2	FYN	9031.ENSGALP00000001932	9031.ENSGALP00000024180	0	0	0	0.589	0.059	0.257	0.372	0.224	0.56
MAP2K2	F2	9031.ENSGALP00000001932	9031.ENSGALP00000013544	0	0	0	0	0	0.132	0.513	0.075	0.574
MAP2K2	SRC	9031.ENSGALP00000001932	9031.ENSGALP00000006117	0	0	0	0.59	0.059	0.257	0.469	0.306	0.642
MAP2K2	EGFR	9031.ENSGALP00000001932	9031.ENSGALP00000020165	0	0	0	0.595	0	0.245	0.469	0.432	0.65
MAP2K2	PRKCD	9031.ENSGALP00000001932	9031.ENSGALP00000035514	0	0	0	0.621	0.059	0.202	0.534	0.305	0.659
MAP2K2	STAT3	9031.ENSGALP00000001932	9031.ENSGALP00000005161	0	0	0	0	0	0	0.534	0.397	0.707
MAPK9	LCK	9031.ENSGALP00000022313	9031.ENSGALP00000000634	0	0	0.318	0.57	0.057	0.112	0.568	0.139	0.67
MAPK9	SIRT1	9031.ENSGALP00000022313	9031.ENSGALP00000004350	0	0	0	0	0.059	0.152	0	0.376	0.458
MAPK9	STAT3	9031.ENSGALP00000022313	9031.ENSGALP00000005161	0	0	0	0	0	0.216	0	0.306	0.433
MAPK9	SRC	9031.ENSGALP00000022313	9031.ENSGALP00000006117	0	0	0.327	0.571	0.059	0.112	0.864	0.312	0.905
MAPK9	AR	9031.ENSGALP00000022313	9031.ENSGALP00000007301	0	0	0	0	0	0	0.467	0.049	0.471
MAPK9	BTK	9031.ENSGALP00000022313	9031.ENSGALP00000007936	0	0	0	0.574	0.057	0.112	0.378	0.052	0.436
MAPK9	PRKCE	9031.ENSGALP00000022313	9031.ENSGALP00000016228	0	0	0	0.58	0.058	0.201	0.338	0.075	0.466
MAPK9	EGFR	9031.ENSGALP00000022313	9031.ENSGALP00000020165	0	0	0	0.566	0	0.257	0.349	0.213	0.535
MAPK9	CDKN1B	9031.ENSGALP00000022313	9031.ENSGALP00000036494	0	0	0	0	0	0.11	0.349	0.076	0.417
MAPK9	IKBKB	9031.ENSGALP00000022313	9031.ENSGALP00000039780	0	0	0	0	0.059	0.11	0.144	0.333	0.457
MAPK9	PTK2	9031.ENSGALP00000022313	9031.ENSGALP00000026014	0	0	0	0.577	0.08	0.059	0.393	0.195	0.467
MAPK9	HGF	9031.ENSGALP00000022313	9031.ENSGALP00000039002	0	0	0	0	0	0	0.467	0.053	0.473
MAPK9	FYN	9031.ENSGALP00000022313	9031.ENSGALP00000024180	0	0	0.299	0.569	0.059	0.112	0.349	0.178	0.509
MAPK9	NFKBIA	9031.ENSGALP00000022313	9031.ENSGALP00000041417	0	0	0	0	0	0.103	0	0.488	0.521
MAPK9	DUSP6	9031.ENSGALP00000022313	9031.ENSGALP00000037562	0	0	0	0	0	0.178	0.41	0.136	0.544
MAPK9	PGR	9031.ENSGALP00000022313	9031.ENSGALP00000027736	0	0	0	0	0.054	0	0.826	0.089	0.837
MAPK9	PRKCD	9031.ENSGALP00000022313	9031.ENSGALP00000035514	0	0	0	0.622	0	0.201	0.861	0.114	0.888
MMP7	STAT3	9031.ENSGALP00000027717	9031.ENSGALP00000005161	0	0	0	0	0	0	0	0.545	0.545
MMP7	SRC	9031.ENSGALP00000027717	9031.ENSGALP00000006117	0	0	0	0	0.058	0	0.138	0.543	0.596
MMP7	F2	9031.ENSGALP00000027717	9031.ENSGALP00000013544	0	0	0	0	0.058	0.051	0.127	0.427	0.492
MMP7	ANXA5	9031.ENSGALP00000027717	9031.ENSGALP00000019365	0	0	0	0	0	0	0	0.481	0.481
MMP7	EGFR	9031.ENSGALP00000027717	9031.ENSGALP00000020165	0	0	0	0	0	0.042	0	0.542	0.543
MMP7	PTK2	9031.ENSGALP00000027717	9031.ENSGALP00000026014	0	0	0	0	0	0	0.199	0.332	0.442
MMP7	HGF	9031.ENSGALP00000027717	9031.ENSGALP00000039002	0	0	0	0	0.059	0.051	0.127	0.465	0.527
MMP7	PTGS2	9031.ENSGALP00000027717	9031.ENSGALP00000040835	0	0	0	0	0	0	0	0.555	0.555
MMP7	TIMP2	9031.ENSGALP00000027717	9031.ENSGALP00000041954	0	0	0	0	0	0.258	0.27	0.871	0.924
NAE1	SNRPE	9031.ENSGALP00000008356	9031.ENSGALP00000000189	0	0	0	0	0.054	0.045	0	0.634	0.64
NCOA2	SIRT1	9031.ENSGALP00000025120	9031.ENSGALP00000004350	0	0	0	0	0	0.133	0.568	0.142	0.65
NCOA2	AR	9031.ENSGALP00000025120	9031.ENSGALP00000007301	0	0	0	0	0	0.987	0.568	0.862	0.999
NCOA2	PPARG	9031.ENSGALP00000025120	9031.ENSGALP00000007962	0	0	0	0	0.058	0.976	0.652	0.771	0.997
NCOA2	ESRRG	9031.ENSGALP00000025120	9031.ENSGALP00000015691	0	0	0	0	0	0.221	0.165	0.223	0.45
NCOA2	AHR	9031.ENSGALP00000025120	9031.ENSGALP00000017595	0	0	0	0.568	0	0.303	0.327	0.222	0.55
NCOA2	CDKN1B	9031.ENSGALP00000025120	9031.ENSGALP00000036494	0	0	0	0	0	0	0.302	0.269	0.467
NCOA2	PGR	9031.ENSGALP00000025120	9031.ENSGALP00000027736	0	0	0	0	0	0.221	0.165	0.444	0.607
NCOA2	ESR1	9031.ENSGALP00000025120	9031.ENSGALP00000042556	0	0	0	0	0.059	0.988	0.568	0.791	0.998
NFKBIA	LCK	9031.ENSGALP00000041417	9031.ENSGALP00000000634	0	0	0	0	0	0.11	0.568	0.4	0.749
NFKBIA	SIRT1	9031.ENSGALP00000041417	9031.ENSGALP00000004350	0	0	0	0	0.058	0.136	0	0.357	0.431
NFKBIA	STAT3	9031.ENSGALP00000041417	9031.ENSGALP00000005161	0	0	0	0	0.058	0.065	0.163	0.646	0.704
NFKBIA	HDAC1	9031.ENSGALP00000041417	9031.ENSGALP00000005212	0	0	0	0	0.059	0.2	0.534	0.514	0.806
NFKBIA	SRC	9031.ENSGALP00000041417	9031.ENSGALP00000006117	0	0	0	0	0	0.149	0.534	0.442	0.759
NFKBIA	BTK	9031.ENSGALP00000041417	9031.ENSGALP00000007936	0	0	0	0	0.058	0.11	0.131	0.299	0.421
NFKBIA	PPARG	9031.ENSGALP00000041417	9031.ENSGALP00000007962	0	0	0	0	0.058	0.061	0.144	0.464	0.539
NFKBIA	CASP8	9031.ENSGALP00000041417	9031.ENSGALP00000013591	0	0	0	0	0.058	0.111	0.138	0.59	0.665
NFKBIA	PRKCE	9031.ENSGALP00000041417	9031.ENSGALP00000016228	0	0	0	0	0.056	0.11	0.431	0.116	0.52
NFKBIA	ANXA5	9031.ENSGALP00000041417	9031.ENSGALP00000019365	0	0	0	0	0.056	0	0	0.48	0.488
NFKBIA	MAPK9	9031.ENSGALP00000041417	9031.ENSGALP00000022313	0	0	0	0	0	0.103	0	0.488	0.521
NFKBIA	FYN	9031.ENSGALP00000041417	9031.ENSGALP00000024180	0	0	0	0	0	0.116	0.443	0.192	0.567
NFKBIA	NOS2	9031.ENSGALP00000041417	9031.ENSGALP00000034026	0.043	0	0	0	0.052	0.05	0.652	0.582	0.851
NFKBIA	PRKCD	9031.ENSGALP00000041417	9031.ENSGALP00000035514	0	0	0	0	0.057	0.11	0.568	0.216	0.677
NFKBIA	IKBKB	9031.ENSGALP00000041417	9031.ENSGALP00000039780	0	0	0	0	0.058	0.988	0.909	0.812	0.999
NFKBIA	PTGS2	9031.ENSGALP00000041417	9031.ENSGALP00000040835	0	0	0	0	0.058	0	0	0.772	0.776
NFKBIA	CDK2	9031.ENSGALP00000041417	9031.ENSGALP00000041027	0	0	0	0	0.059	0.151	0.17	0.38	0.534
NFKBIA	ESR1	9031.ENSGALP00000041417	9031.ENSGALP00000042556	0	0	0	0	0	0.061	0.144	0.326	0.411
NFKBIA	NOS3	9031.ENSGALP00000041417	9031.ENSGALP00000043105	0.043	0	0	0	0.052	0.05	0.47	0.286	0.614
NOS2	STAT3	9031.ENSGALP00000034026	9031.ENSGALP00000005161	0	0	0	0	0	0	0	0.425	0.425
NOS2	SRC	9031.ENSGALP00000034026	9031.ENSGALP00000006117	0	0	0	0	0.059	0.11	0.534	0.202	0.647
NOS2	PPARG	9031.ENSGALP00000034026	9031.ENSGALP00000007962	0	0	0	0	0.059	0.08	0.18	0.435	0.545
NOS2	FYN	9031.ENSGALP00000034026	9031.ENSGALP00000024180	0	0	0	0	0	0.11	0.365	0	0.41
NOS2	IKBKB	9031.ENSGALP00000034026	9031.ENSGALP00000039780	0	0	0	0	0	0.11	0.144	0.296	0.417
NOS2	PRKCD	9031.ENSGALP00000034026	9031.ENSGALP00000035514	0	0	0	0	0	0.049	0.411	0.051	0.422
NOS2	PTGES	9031.ENSGALP00000034026	9031.ENSGALP00000043320	0	0	0	0	0	0	0	0.566	0.566
NOS2	ESR1	9031.ENSGALP00000034026	9031.ENSGALP00000042556	0	0	0	0	0.058	0.133	0.488	0.413	0.721
NOS2	PTGS2	9031.ENSGALP00000034026	9031.ENSGALP00000040835	0	0	0	0	0.111	0.157	0	0.75	0.797
NOS2	NOS3	9031.ENSGALP00000034026	9031.ENSGALP00000043105	0	0	0.433	0.96	0	0.114	0.8	0.67	0.823
NOS2	NFKBIA	9031.ENSGALP00000034026	9031.ENSGALP00000041417	0.043	0	0	0	0.052	0.05	0.652	0.582	0.851
NOS3	REN	9031.ENSGALP00000043105	9031.ENSGALP00000000756	0	0	0	0	0.058	0	0	0.568	0.576
NOS3	SIRT1	9031.ENSGALP00000043105	9031.ENSGALP00000004350	0.042	0	0	0	0.058	0.077	0	0.452	0.483
NOS3	SRC	9031.ENSGALP00000043105	9031.ENSGALP00000006117	0	0	0	0	0.058	0.11	0.411	0.571	0.759
NOS3	PPARG	9031.ENSGALP00000043105	9031.ENSGALP00000007962	0	0	0	0	0.048	0.08	0.18	0.449	0.551
NOS3	XDH	9031.ENSGALP00000043105	9031.ENSGALP00000014144	0	0	0	0	0	0	0	0.43	0.43
NOS3	FYN	9031.ENSGALP00000043105	9031.ENSGALP00000024180	0	0	0	0	0	0.11	0.365	0.206	0.512
NOS3	NOX4	9031.ENSGALP00000043105	9031.ENSGALP00000027810	0	0	0	0	0.059	0	0	0.453	0.463
NOS3	NOS2	9031.ENSGALP00000043105	9031.ENSGALP00000034026	0	0	0.433	0.96	0	0.114	0.8	0.67	0.823
NOS3	PRKCD	9031.ENSGALP00000043105	9031.ENSGALP00000035514	0	0	0	0	0	0.049	0.551	0.114	0.588
NOS3	PTGS2	9031.ENSGALP00000043105	9031.ENSGALP00000040835	0	0	0	0	0	0.135	0	0.372	0.434
NOS3	NFKBIA	9031.ENSGALP00000043105	9031.ENSGALP00000041417	0.043	0	0	0	0.052	0.05	0.47	0.286	0.614
NOS3	ESR1	9031.ENSGALP00000043105	9031.ENSGALP00000042556	0	0	0	0	0	0.147	0.551	0.683	0.868
NOX4	REN	9031.ENSGALP00000027810	9031.ENSGALP00000000756	0	0	0	0	0	0	0	0.626	0.626
NOX4	SIRT1	9031.ENSGALP00000027810	9031.ENSGALP00000004350	0	0	0	0	0	0	0	0.439	0.439
NOX4	XDH	9031.ENSGALP00000027810	9031.ENSGALP00000014144	0	0	0	0	0.058	0	0	0.625	0.631
NOX4	SOD3	9031.ENSGALP00000027810	9031.ENSGALP00000023211	0	0	0	0	0.058	0.092	0	0.43	0.47
NOX4	TXN	9031.ENSGALP00000027810	9031.ENSGALP00000025280	0	0	0	0	0.09	0.054	0	0.477	0.511
NOX4	NOS3	9031.ENSGALP00000027810	9031.ENSGALP00000043105	0	0	0	0	0.059	0	0	0.453	0.463
NR3C2	REN	9031.ENSGALP00000016283	9031.ENSGALP00000000756	0	0	0	0	0	0.047	0.18	0.795	0.826
NR3C2	CFTR	9031.ENSGALP00000016283	9031.ENSGALP00000015166	0	0	0	0	0	0.042	0	0.526	0.526
P2RY1	ADORA1	9031.ENSGALP00000016845	9031.ENSGALP00000000223	0	0	0	0	0.093	0.177	0	0.749	0.797
P2RY1	FGFR1	9031.ENSGALP00000016845	9031.ENSGALP00000005237	0	0	0	0	0	0	0	0.416	0.416
P2RY1	SRC	9031.ENSGALP00000016845	9031.ENSGALP00000006117	0	0	0	0	0	0	0.65	0.069	0.66
P2RY1	F2	9031.ENSGALP00000016845	9031.ENSGALP00000013544	0	0	0	0	0	0	0	0.516	0.516
P2RY1	CHRM3	9031.ENSGALP00000016845	9031.ENSGALP00000017509	0	0	0	0	0.047	0	0	0.424	0.428
P2RY1	TXN	9031.ENSGALP00000016845	9031.ENSGALP00000025280	0	0	0	0	0	0	0	0.479	0.479
PDE3B	CFTR	9031.ENSGALP00000038821	9031.ENSGALP00000015166	0	0	0	0	0.166	0	0	0.547	0.606
PGR	SIRT1	9031.ENSGALP00000027736	9031.ENSGALP00000004350	0	0	0	0	0	0.109	0.188	0.47	0.583
PGR	STAT3	9031.ENSGALP00000027736	9031.ENSGALP00000005161	0	0	0	0	0	0.437	0.162	0.809	0.902
PGR	HDAC1	9031.ENSGALP00000027736	9031.ENSGALP00000005212	0	0	0	0	0	0.136	0.191	0.243	0.425
PGR	SRC	9031.ENSGALP00000027736	9031.ENSGALP00000006117	0	0	0	0	0.058	0.332	0.574	0.775	0.931
PGR	AR	9031.ENSGALP00000027736	9031.ENSGALP00000007301	0	0	0	0.934	0.058	0	0.6	0.895	0.63
PGR	ANXA5	9031.ENSGALP00000027736	9031.ENSGALP00000019365	0	0	0	0	0	0	0.195	0.324	0.432
PGR	EGFR	9031.ENSGALP00000027736	9031.ENSGALP00000020165	0	0	0	0	0	0.157	0	0.741	0.772
PGR	TERT	9031.ENSGALP00000027736	9031.ENSGALP00000021506	0	0	0	0	0	0.045	0.269	0.257	0.436
PGR	MAPK9	9031.ENSGALP00000027736	9031.ENSGALP00000022313	0	0	0	0	0.054	0	0.826	0.089	0.837
PGR	FYN	9031.ENSGALP00000027736	9031.ENSGALP00000024180	0	0	0	0	0.046	0.244	0.463	0.223	0.658
PGR	NCOA2	9031.ENSGALP00000027736	9031.ENSGALP00000025120	0	0	0	0	0	0.221	0.165	0.444	0.607
PGR	DUSP6	9031.ENSGALP00000027736	9031.ENSGALP00000037562	0	0	0	0	0	0.06	0.144	0.345	0.426
PGR	PTGS2	9031.ENSGALP00000027736	9031.ENSGALP00000040835	0	0	0	0	0.057	0	0	0.495	0.504
PGR	FGFR2	9031.ENSGALP00000027736	9031.ENSGALP00000037940	0	0	0	0	0	0.102	0	0.479	0.512
PGR	CDK2	9031.ENSGALP00000027736	9031.ENSGALP00000041027	0	0	0	0	0	0.145	0.163	0.416	0.546
PGR	ESR1	9031.ENSGALP00000027736	9031.ENSGALP00000042556	0	0	0	0.74	0.059	0.614	0	0.975	0.717
PLIN2	PPARG	9031.ENSGALP00000024295	9031.ENSGALP00000007962	0	0	0	0	0.058	0	0	0.621	0.627
PLIN2	XDH	9031.ENSGALP00000024295	9031.ENSGALP00000014144	0	0	0	0	0.059	0	0	0.556	0.564
PPARG	REN	9031.ENSGALP00000007962	9031.ENSGALP00000000756	0	0	0	0	0	0.047	0.18	0.493	0.569
PPARG	MAP2K2	9031.ENSGALP00000007962	9031.ENSGALP00000001932	0	0	0	0	0	0.152	0	0.46	0.522
PPARG	SIRT1	9031.ENSGALP00000007962	9031.ENSGALP00000004350	0	0	0	0	0	0.372	0.188	0.921	0.956
PPARG	STAT3	9031.ENSGALP00000007962	9031.ENSGALP00000005161	0	0	0	0	0	0.11	0.162	0.636	0.705
PPARG	HDAC1	9031.ENSGALP00000007962	9031.ENSGALP00000005212	0	0	0	0	0	0.348	0.447	0.37	0.753
PPARG	INSR	9031.ENSGALP00000007962	9031.ENSGALP00000005655	0	0	0	0	0	0.114	0.173	0.421	0.538
PPARG	SRC	9031.ENSGALP00000007962	9031.ENSGALP00000006117	0	0	0	0	0	0.089	0.149	0.448	0.535
PPARG	EGFR	9031.ENSGALP00000007962	9031.ENSGALP00000020165	0	0	0	0	0	0.157	0	0.325	0.406
PPARG	HGF	9031.ENSGALP00000007962	9031.ENSGALP00000039002	0	0	0	0	0.059	0.051	0.138	0.32	0.406
PPARG	ANXA5	9031.ENSGALP00000007962	9031.ENSGALP00000019365	0	0	0	0	0.058	0	0.195	0.284	0.41
PPARG	TXN	9031.ENSGALP00000007962	9031.ENSGALP00000025280	0	0	0	0	0	0.061	0.134	0.345	0.42
PPARG	IKBKB	9031.ENSGALP00000007962	9031.ENSGALP00000039780	0	0	0	0	0	0.087	0.123	0.335	0.421
PPARG	HPGD	9031.ENSGALP00000007962	9031.ENSGALP00000031565	0	0	0	0	0	0.054	0.147	0.342	0.422
PPARG	BMP7	9031.ENSGALP00000007962	9031.ENSGALP00000012416	0	0	0	0	0	0	0.152	0.357	0.431
PPARG	F2	9031.ENSGALP00000007962	9031.ENSGALP00000013544	0	0	0	0	0	0.051	0.269	0.258	0.44
PPARG	TERT	9031.ENSGALP00000007962	9031.ENSGALP00000021506	0	0	0	0	0	0.045	0.269	0.268	0.444
PPARG	IGF2	9031.ENSGALP00000007962	9031.ENSGALP00000010570	0	0	0	0	0	0	0.164	0.364	0.445
PPARG	HPGDS	9031.ENSGALP00000007962	9031.ENSGALP00000016919	0	0	0	0	0	0.07	0	0.439	0.456
PPARG	AHR	9031.ENSGALP00000007962	9031.ENSGALP00000017595	0	0	0	0	0	0.132	0	0.471	0.521
PPARG	NFKBIA	9031.ENSGALP00000007962	9031.ENSGALP00000041417	0	0	0	0	0.058	0.061	0.144	0.464	0.539
PPARG	NOS2	9031.ENSGALP00000007962	9031.ENSGALP00000034026	0	0	0	0	0.059	0.08	0.18	0.435	0.545
PPARG	NOS3	9031.ENSGALP00000007962	9031.ENSGALP00000043105	0	0	0	0	0.048	0.08	0.18	0.449	0.551
PPARG	PLIN2	9031.ENSGALP00000007962	9031.ENSGALP00000024295	0	0	0	0	0.058	0	0	0.621	0.627
PPARG	PTGS2	9031.ENSGALP00000007962	9031.ENSGALP00000040835	0	0	0	0	0	0	0	0.814	0.814
PPARG	NCOA2	9031.ENSGALP00000007962	9031.ENSGALP00000025120	0	0	0	0	0.058	0.976	0.652	0.771	0.997
PPIA	HDAC1	9031.ENSGALP00000041690	9031.ENSGALP00000005212	0	0	0	0	0.057	0.238	0.358	0.132	0.545
PPIA	TXN	9031.ENSGALP00000041690	9031.ENSGALP00000025280	0	0	0	0	0.513	0.146	0.1	0.143	0.636
PPIA	FKBP1A	9031.ENSGALP00000041690	9031.ENSGALP00000042635	0	0	0	0	0.176	0.344	0	0.334	0.608
PRKCD	LCK	9031.ENSGALP00000035514	9031.ENSGALP00000000634	0	0	0	0.573	0.059	0.273	0.568	0.528	0.748
PRKCD	MAP2K2	9031.ENSGALP00000035514	9031.ENSGALP00000001932	0	0	0	0.621	0.059	0.202	0.534	0.305	0.659
PRKCD	STAT3	9031.ENSGALP00000035514	9031.ENSGALP00000005161	0	0	0	0	0.058	0.201	0.568	0.584	0.846
PRKCD	INSR	9031.ENSGALP00000035514	9031.ENSGALP00000005655	0	0	0	0.549	0.059	0.203	0.443	0.075	0.553
PRKCD	SRC	9031.ENSGALP00000035514	9031.ENSGALP00000006117	0	0	0	0.566	0.059	0.207	0.534	0.68	0.731
PRKCD	AR	9031.ENSGALP00000035514	9031.ENSGALP00000007301	0	0	0	0	0	0.049	0.373	0.076	0.4
PRKCD	PRKCE	9031.ENSGALP00000035514	9031.ENSGALP00000016228	0	0	0	0.922	0	0	0.6	0.432	0.612
PRKCD	ANXA5	9031.ENSGALP00000035514	9031.ENSGALP00000019365	0	0	0	0	0.057	0.058	0	0.528	0.544
PRKCD	MAPK9	9031.ENSGALP00000035514	9031.ENSGALP00000022313	0	0	0	0.622	0	0.201	0.861	0.114	0.888
PRKCD	FYN	9031.ENSGALP00000035514	9031.ENSGALP00000024180	0	0	0	0.57	0.059	0.588	0.568	0.372	0.844
PRKCD	PTK2	9031.ENSGALP00000035514	9031.ENSGALP00000026014	0	0	0	0.553	0.053	0.207	0.443	0.171	0.572
PRKCD	NOS2	9031.ENSGALP00000035514	9031.ENSGALP00000034026	0	0	0	0	0	0.049	0.411	0.051	0.422
PRKCD	NOS3	9031.ENSGALP00000035514	9031.ENSGALP00000043105	0	0	0	0	0	0.049	0.551	0.114	0.588
PRKCD	IKBKB	9031.ENSGALP00000035514	9031.ENSGALP00000039780	0	0	0	0	0.059	0.295	0.443	0.205	0.666
PRKCD	NFKBIA	9031.ENSGALP00000035514	9031.ENSGALP00000041417	0	0	0	0	0.057	0.11	0.568	0.216	0.677
PRKCE	LCK	9031.ENSGALP00000016228	9031.ENSGALP00000000634	0	0	0	0.572	0.059	0.208	0.568	0.322	0.693
PRKCE	MAP2K2	9031.ENSGALP00000016228	9031.ENSGALP00000001932	0	0	0	0.613	0.059	0.202	0.367	0.222	0.52
PRKCE	STAT3	9031.ENSGALP00000016228	9031.ENSGALP00000005161	0	0	0	0	0.058	0.135	0.431	0.752	0.869
PRKCE	INSR	9031.ENSGALP00000016228	9031.ENSGALP00000005655	0	0	0	0.545	0.059	0.115	0.354	0.044	0.415
PRKCE	SRC	9031.ENSGALP00000016228	9031.ENSGALP00000006117	0	0	0	0.565	0.059	0.297	0.534	0.298	0.703
PRKCE	MAPK9	9031.ENSGALP00000016228	9031.ENSGALP00000022313	0	0	0	0.58	0.058	0.201	0.338	0.075	0.466
PRKCE	FYN	9031.ENSGALP00000016228	9031.ENSGALP00000024180	0	0	0	0.566	0.059	0.207	0.3	0.198	0.472
PRKCE	NFKBIA	9031.ENSGALP00000016228	9031.ENSGALP00000041417	0	0	0	0	0.056	0.11	0.431	0.116	0.52
PRKCE	PTK2	9031.ENSGALP00000016228	9031.ENSGALP00000026014	0	0	0	0.552	0.053	0.165	0.443	0.1	0.534
PRKCE	PRKCD	9031.ENSGALP00000016228	9031.ENSGALP00000035514	0	0	0	0.922	0	0	0.6	0.432	0.612
PRKCE	IKBKB	9031.ENSGALP00000016228	9031.ENSGALP00000039780	0	0	0	0	0.059	0.227	0.568	0.118	0.685
PTGES	HPGDS	9031.ENSGALP00000043320	9031.ENSGALP00000016919	0	0	0	0	0.046	0	0.9	0.484	0.946
PTGES	HPGD	9031.ENSGALP00000043320	9031.ENSGALP00000031565	0	0	0	0	0	0	0	0.641	0.641
PTGES	NOS2	9031.ENSGALP00000043320	9031.ENSGALP00000034026	0	0	0	0	0	0	0	0.566	0.566
PTGES	PTGS2	9031.ENSGALP00000043320	9031.ENSGALP00000040835	0	0	0	0	0.059	0	0.992	0.937	0.999
PTGES	ALOX5AP	9031.ENSGALP00000043320	9031.ENSGALP00000041581	0	0	0	0	0	0.102	0	0.488	0.52
PTGS2	REN	9031.ENSGALP00000040835	9031.ENSGALP00000000756	0	0	0	0	0.094	0	0.148	0.597	0.662
PTGS2	SIRT1	9031.ENSGALP00000040835	9031.ENSGALP00000004350	0	0	0	0	0	0	0	0.407	0.407
PTGS2	STAT3	9031.ENSGALP00000040835	9031.ENSGALP00000005161	0	0	0	0	0	0	0	0.619	0.619
PTGS2	SRC	9031.ENSGALP00000040835	9031.ENSGALP00000006117	0	0	0	0	0	0.067	0	0.437	0.452
PTGS2	PPARG	9031.ENSGALP00000040835	9031.ENSGALP00000007962	0	0	0	0	0	0	0	0.814	0.814
PTGS2	HPGDS	9031.ENSGALP00000040835	9031.ENSGALP00000016919	0	0	0	0	0.047	0	0.907	0.464	0.948
PTGS2	ANXA5	9031.ENSGALP00000040835	9031.ENSGALP00000019365	0	0	0	0	0.058	0	0	0.421	0.431
PTGS2	EGFR	9031.ENSGALP00000040835	9031.ENSGALP00000020165	0	0	0	0	0	0.077	0	0.463	0.483
PTGS2	MMP7	9031.ENSGALP00000040835	9031.ENSGALP00000027717	0	0	0	0	0	0	0	0.555	0.555
PTGS2	PGR	9031.ENSGALP00000040835	9031.ENSGALP00000027736	0	0	0	0	0.057	0	0	0.495	0.504
PTGS2	HPGD	9031.ENSGALP00000040835	9031.ENSGALP00000031565	0	0	0	0	0.058	0	0	0.635	0.641
PTGS2	NOS2	9031.ENSGALP00000040835	9031.ENSGALP00000034026	0	0	0	0	0.111	0.157	0	0.75	0.797
PTGS2	IKBKB	9031.ENSGALP00000040835	9031.ENSGALP00000039780	0	0	0	0	0.059	0.067	0	0.431	0.456
PTGS2	NOS3	9031.ENSGALP00000040835	9031.ENSGALP00000043105	0	0	0	0	0	0.135	0	0.372	0.434
PTGS2	ESR1	9031.ENSGALP00000040835	9031.ENSGALP00000042556	0	0	0	0	0	0	0	0.497	0.497
PTGS2	NFKBIA	9031.ENSGALP00000040835	9031.ENSGALP00000041417	0	0	0	0	0.058	0	0	0.772	0.776
PTGS2	PTGES	9031.ENSGALP00000040835	9031.ENSGALP00000043320	0	0	0	0	0.059	0	0.992	0.937	0.999
PTK2	LCK	9031.ENSGALP00000026014	9031.ENSGALP00000000634	0	0	0	0.758	0	0.154	0.568	0.589	0.671
PTK2	STAT3	9031.ENSGALP00000026014	9031.ENSGALP00000005161	0	0	0	0	0	0.368	0.259	0.847	0.922
PTK2	FGFR1	9031.ENSGALP00000026014	9031.ENSGALP00000005237	0	0	0	0.624	0.057	0.288	0.367	0.281	0.581
PTK2	SRC	9031.ENSGALP00000026014	9031.ENSGALP00000006117	0	0	0	0.733	0.059	0.817	0.911	0.978	0.987
PTK2	CASP8	9031.ENSGALP00000026014	9031.ENSGALP00000013591	0	0	0	0	0	0	0.218	0.537	0.622
PTK2	PRKCE	9031.ENSGALP00000026014	9031.ENSGALP00000016228	0	0	0	0.552	0.053	0.165	0.443	0.1	0.534
PTK2	CHRM3	9031.ENSGALP00000026014	9031.ENSGALP00000017509	0	0	0	0	0	0	0.476	0.077	0.495
PTK2	CASP6	9031.ENSGALP00000026014	9031.ENSGALP00000019870	0	0	0	0	0	0	0.568	0.083	0.586
PTK2	EGFR	9031.ENSGALP00000026014	9031.ENSGALP00000020165	0	0	0	0.601	0.057	0.372	0.744	0.641	0.876
PTK2	MAPK9	9031.ENSGALP00000026014	9031.ENSGALP00000022313	0	0	0	0.577	0.08	0.059	0.393	0.195	0.467
PTK2	FYN	9031.ENSGALP00000026014	9031.ENSGALP00000024180	0	0	0	0.719	0.059	0.373	0.568	0.944	0.796
PTK2	MMP7	9031.ENSGALP00000026014	9031.ENSGALP00000027717	0	0	0	0	0	0	0.199	0.332	0.442
PTK2	FGFR2	9031.ENSGALP00000026014	9031.ENSGALP00000037940	0	0	0	0.627	0	0.288	0.367	0.125	0.545
PTK2	PRKCD	9031.ENSGALP00000026014	9031.ENSGALP00000035514	0	0	0	0.553	0.053	0.207	0.443	0.171	0.572
PTK2	HGF	9031.ENSGALP00000026014	9031.ENSGALP00000039002	0	0	0	0	0.058	0	0.6	0.408	0.757
REN	PPARG	9031.ENSGALP00000000756	9031.ENSGALP00000007962	0	0	0	0	0	0.047	0.18	0.493	0.569
REN	NOS3	9031.ENSGALP00000000756	9031.ENSGALP00000043105	0	0	0	0	0.058	0	0	0.568	0.576
REN	NOX4	9031.ENSGALP00000000756	9031.ENSGALP00000027810	0	0	0	0	0	0	0	0.626	0.626
REN	PTGS2	9031.ENSGALP00000000756	9031.ENSGALP00000040835	0	0	0	0	0.094	0	0.148	0.597	0.662
REN	NR3C2	9031.ENSGALP00000000756	9031.ENSGALP00000016283	0	0	0	0	0	0.047	0.18	0.795	0.826
SERPINB10	F2	9031.ENSGALP00000020960	9031.ENSGALP00000013544	0	0	0	0	0.057	0.259	0.335	0	0.494
SERPINB10	F10	9031.ENSGALP00000020960	9031.ENSGALP00000042191	0	0	0	0	0.087	0.136	0.335	0	0.429
SIRT1	PTGS2	9031.ENSGALP00000004350	9031.ENSGALP00000040835	0	0	0	0	0	0	0	0.407	0.407
SIRT1	NFKBIA	9031.ENSGALP00000004350	9031.ENSGALP00000041417	0	0	0	0	0.058	0.136	0	0.357	0.431
SIRT1	NOX4	9031.ENSGALP00000004350	9031.ENSGALP00000027810	0	0	0	0	0	0	0	0.439	0.439
SIRT1	MAPK9	9031.ENSGALP00000004350	9031.ENSGALP00000022313	0	0	0	0	0.059	0.152	0	0.376	0.458
SIRT1	CDK2	9031.ENSGALP00000004350	9031.ENSGALP00000041027	0	0	0	0	0.056	0.145	0	0.384	0.46
SIRT1	ESRRG	9031.ENSGALP00000004350	9031.ENSGALP00000015691	0	0	0	0	0	0.135	0.188	0.307	0.471
SIRT1	NOS3	9031.ENSGALP00000004350	9031.ENSGALP00000043105	0.042	0	0	0	0.058	0.077	0	0.452	0.483
SIRT1	ANXA5	9031.ENSGALP00000004350	9031.ENSGALP00000019365	0	0	0	0	0	0	0	0.494	0.494
SIRT1	MAOA	9031.ENSGALP00000004350	9031.ENSGALP00000026110	0	0	0	0	0.059	0.135	0	0.451	0.514
SIRT1	TERT	9031.ENSGALP00000004350	9031.ENSGALP00000021506	0	0	0	0	0.059	0.089	0	0.501	0.535
SIRT1	INSR	9031.ENSGALP00000004350	9031.ENSGALP00000005655	0	0	0	0	0	0	0	0.56	0.56
SIRT1	PGR	9031.ENSGALP00000004350	9031.ENSGALP00000027736	0	0	0	0	0	0.109	0.188	0.47	0.583
SIRT1	NCOA2	9031.ENSGALP00000004350	9031.ENSGALP00000025120	0	0	0	0	0	0.133	0.568	0.142	0.65
SIRT1	STAT3	9031.ENSGALP00000004350	9031.ENSGALP00000005161	0	0	0	0	0.058	0.102	0	0.783	0.8
SIRT1	AR	9031.ENSGALP00000004350	9031.ENSGALP00000007301	0	0	0	0	0	0.109	0.568	0.607	0.835
SIRT1	ESR1	9031.ENSGALP00000004350	9031.ENSGALP00000042556	0	0	0	0	0	0.109	0.188	0.81	0.851
SIRT1	BCL6	9031.ENSGALP00000004350	9031.ENSGALP00000011884	0	0	0	0	0.05	0.202	0	0.857	0.882
SIRT1	HDAC1	9031.ENSGALP00000004350	9031.ENSGALP00000005212	0	0	0	0	0.059	0.37	0.165	0.873	0.928
SIRT1	PPARG	9031.ENSGALP00000004350	9031.ENSGALP00000007962	0	0	0	0	0	0.372	0.188	0.921	0.956
SNRPE	TERT	9031.ENSGALP00000000189	9031.ENSGALP00000021506	0	0	0	0	0.047	0.11	0	0.373	0.421
SNRPE	NAE1	9031.ENSGALP00000000189	9031.ENSGALP00000008356	0	0	0	0	0.054	0.045	0	0.634	0.64
SOD3	XDH	9031.ENSGALP00000023211	9031.ENSGALP00000014144	0	0	0	0	0.059	0	0	0.445	0.455
SOD3	NOX4	9031.ENSGALP00000023211	9031.ENSGALP00000027810	0	0	0	0	0.058	0.092	0	0.43	0.47
SOD3	TXN	9031.ENSGALP00000023211	9031.ENSGALP00000025280	0	0	0	0	0.134	0.137	0	0.43	0.536
SORD	XDH	9031.ENSGALP00000003637	9031.ENSGALP00000014144	0	0	0	0	0	0	0	0.465	0.465
SORD	GLO1	9031.ENSGALP00000003637	9031.ENSGALP00000016450	0.172	0	0	0	0.059	0	0	0.372	0.467
SORD	HAGH	9031.ENSGALP00000003637	9031.ENSGALP00000008657	0.044	0	0	0	0.059	0.045	0	0.529	0.541
SORD	AKR1B10	9031.ENSGALP00000003637	9031.ENSGALP00000021315	0.096	0	0	0	0.094	0.116	0.9	0.37	0.946
SRC	LCK	9031.ENSGALP00000006117	9031.ENSGALP00000000634	0	0	0.442	0.956	0	0.067	0.534	0.932	0.573
SRC	MAP2K2	9031.ENSGALP00000006117	9031.ENSGALP00000001932	0	0	0	0.59	0.059	0.257	0.469	0.306	0.642
SRC	STAT3	9031.ENSGALP00000006117	9031.ENSGALP00000005161	0	0	0	0	0.053	0.472	0.534	0.862	0.963
SRC	FGFR1	9031.ENSGALP00000006117	9031.ENSGALP00000005237	0	0	0	0.702	0.059	0.202	0.3	0.68	0.541
SRC	INSR	9031.ENSGALP00000006117	9031.ENSGALP00000005655	0	0	0	0.718	0	0.142	0.443	0.342	0.545
SRC	ANXA5	9031.ENSGALP00000006117	9031.ENSGALP00000019365	0	0	0	0	0	0.045	0	0.41	0.412
SRC	PTGS2	9031.ENSGALP00000006117	9031.ENSGALP00000040835	0	0	0	0	0	0.067	0	0.437	0.452
SRC	HPGDS	9031.ENSGALP00000006117	9031.ENSGALP00000016919	0	0	0	0	0	0	0	0.49	0.49
SRC	CFTR	9031.ENSGALP00000006117	9031.ENSGALP00000015166	0	0	0	0	0	0.053	0	0.512	0.518
SRC	CDK2	9031.ENSGALP00000006117	9031.ENSGALP00000041027	0	0	0.267	0.663	0.059	0.115	0.337	0.486	0.533
SRC	PPARG	9031.ENSGALP00000006117	9031.ENSGALP00000007962	0	0	0	0	0	0.089	0.149	0.448	0.535
SRC	CHRM3	9031.ENSGALP00000006117	9031.ENSGALP00000017509	0	0	0	0	0	0	0.492	0.146	0.547
SRC	AHR	9031.ENSGALP00000006117	9031.ENSGALP00000017595	0	0	0	0	0	0	0	0.55	0.55
SRC	MMP7	9031.ENSGALP00000006117	9031.ENSGALP00000027717	0	0	0	0	0.058	0	0.138	0.543	0.596
SRC	IKBKB	9031.ENSGALP00000006117	9031.ENSGALP00000039780	0	0	0	0	0.059	0.431	0	0.381	0.639
SRC	NOS2	9031.ENSGALP00000006117	9031.ENSGALP00000034026	0	0	0	0	0.059	0.11	0.534	0.202	0.647
SRC	P2RY1	9031.ENSGALP00000006117	9031.ENSGALP00000016845	0	0	0	0	0	0	0.65	0.069	0.66
SRC	CASP8	9031.ENSGALP00000006117	9031.ENSGALP00000013591	0	0	0	0	0	0.133	0.138	0.585	0.663
SRC	FGFR2	9031.ENSGALP00000006117	9031.ENSGALP00000037940	0	0	0	0.707	0.059	0.202	0.534	0.526	0.675
SRC	F2	9031.ENSGALP00000006117	9031.ENSGALP00000013544	0	0	0	0	0	0.052	0.574	0.296	0.69
SRC	PRKCE	9031.ENSGALP00000006117	9031.ENSGALP00000016228	0	0	0	0.565	0.059	0.297	0.534	0.298	0.703
SRC	BTK	9031.ENSGALP00000006117	9031.ENSGALP00000007936	0	0	0	0.856	0.058	0.367	0.534	0.79	0.731
SRC	PRKCD	9031.ENSGALP00000006117	9031.ENSGALP00000035514	0	0	0	0.566	0.059	0.207	0.534	0.68	0.731
SRC	NFKBIA	9031.ENSGALP00000006117	9031.ENSGALP00000041417	0	0	0	0	0	0.149	0.534	0.442	0.759
SRC	NOS3	9031.ENSGALP00000006117	9031.ENSGALP00000043105	0	0	0	0	0.058	0.11	0.411	0.571	0.759
SRC	MAPK9	9031.ENSGALP00000006117	9031.ENSGALP00000022313	0	0	0.327	0.571	0.059	0.112	0.864	0.312	0.905
SRC	HGF	9031.ENSGALP00000006117	9031.ENSGALP00000039002	0	0	0	0	0	0.052	0.805	0.583	0.916
SRC	PGR	9031.ENSGALP00000006117	9031.ENSGALP00000027736	0	0	0	0	0.058	0.332	0.574	0.775	0.931
SRC	AR	9031.ENSGALP00000006117	9031.ENSGALP00000007301	0	0	0	0	0	0.428	0.534	0.773	0.934
SRC	EGFR	9031.ENSGALP00000006117	9031.ENSGALP00000020165	0	0	0	0.674	0.046	0.43	0.893	0.915	0.955
SRC	ESR1	9031.ENSGALP00000006117	9031.ENSGALP00000042556	0	0	0	0	0.071	0.587	0.574	0.855	0.973
SRC	FYN	9031.ENSGALP00000006117	9031.ENSGALP00000024180	0	0	0.446	0.973	0	0.607	0.951	0.976	0.98
SRC	PTK2	9031.ENSGALP00000006117	9031.ENSGALP00000026014	0	0	0	0.733	0.059	0.817	0.911	0.978	0.987
STAT3	LCK	9031.ENSGALP00000005161	9031.ENSGALP00000000634	0	0	0	0	0.053	0.368	0.568	0.466	0.843
STAT3	MAP2K2	9031.ENSGALP00000005161	9031.ENSGALP00000001932	0	0	0	0	0	0	0.534	0.397	0.707
STAT3	SIRT1	9031.ENSGALP00000005161	9031.ENSGALP00000004350	0	0	0	0	0.058	0.102	0	0.783	0.8
STAT3	NOS2	9031.ENSGALP00000005161	9031.ENSGALP00000034026	0	0	0	0	0	0	0	0.425	0.425
STAT3	MAPK9	9031.ENSGALP00000005161	9031.ENSGALP00000022313	0	0	0	0	0	0.216	0	0.306	0.433
STAT3	CASP8	9031.ENSGALP00000005161	9031.ENSGALP00000013591	0	0	0	0	0.057	0.042	0	0.462	0.471
STAT3	INSR	9031.ENSGALP00000005161	9031.ENSGALP00000005655	0	0	0	0	0	0.265	0.141	0.28	0.505
STAT3	AHR	9031.ENSGALP00000005161	9031.ENSGALP00000017595	0	0	0	0	0.068	0.067	0	0.487	0.515
STAT3	MMP7	9031.ENSGALP00000005161	9031.ENSGALP00000027717	0	0	0	0	0	0	0	0.545	0.545
STAT3	BTK	9031.ENSGALP00000005161	9031.ENSGALP00000007936	0	0	0	0	0.053	0.23	0.172	0.357	0.56
STAT3	IKBKB	9031.ENSGALP00000005161	9031.ENSGALP00000039780	0	0	0	0	0.059	0.13	0.141	0.466	0.574
STAT3	CDK2	9031.ENSGALP00000005161	9031.ENSGALP00000041027	0	0	0	0	0.058	0.12	0	0.53	0.576
STAT3	CDKN1B	9031.ENSGALP00000005161	9031.ENSGALP00000036494	0	0	0	0	0	0.164	0	0.514	0.576
STAT3	PTGS2	9031.ENSGALP00000005161	9031.ENSGALP00000040835	0	0	0	0	0	0	0	0.619	0.619
STAT3	BCL6	9031.ENSGALP00000005161	9031.ENSGALP00000011884	0	0	0	0	0	0.108	0	0.641	0.666
STAT3	NFKBIA	9031.ENSGALP00000005161	9031.ENSGALP00000041417	0	0	0	0	0.058	0.065	0.163	0.646	0.704
STAT3	PPARG	9031.ENSGALP00000005161	9031.ENSGALP00000007962	0	0	0	0	0	0.11	0.162	0.636	0.705
STAT3	ANXA5	9031.ENSGALP00000005161	9031.ENSGALP00000019365	0	0	0	0	0.056	0.042	0	0.705	0.71
STAT3	FGFR2	9031.ENSGALP00000005161	9031.ENSGALP00000037940	0	0	0	0	0	0.23	0.568	0.384	0.777
STAT3	FGFR1	9031.ENSGALP00000005161	9031.ENSGALP00000005237	0	0	0	0	0	0.23	0.431	0.61	0.814
STAT3	HGF	9031.ENSGALP00000005161	9031.ENSGALP00000039002	0	0	0	0	0	0	0.6	0.597	0.832
STAT3	PRKCD	9031.ENSGALP00000005161	9031.ENSGALP00000035514	0	0	0	0	0.058	0.201	0.568	0.584	0.846
STAT3	FYN	9031.ENSGALP00000005161	9031.ENSGALP00000024180	0	0	0	0	0.053	0.311	0.652	0.427	0.852
STAT3	PRKCE	9031.ENSGALP00000005161	9031.ENSGALP00000016228	0	0	0	0	0.058	0.135	0.431	0.752	0.869
STAT3	HDAC1	9031.ENSGALP00000005161	9031.ENSGALP00000005212	0	0	0	0	0	0.449	0.447	0.652	0.884
STAT3	PGR	9031.ENSGALP00000005161	9031.ENSGALP00000027736	0	0	0	0	0	0.437	0.162	0.809	0.902
STAT3	ESR1	9031.ENSGALP00000005161	9031.ENSGALP00000042556	0	0	0	0	0	0.206	0.162	0.874	0.909
STAT3	AR	9031.ENSGALP00000005161	9031.ENSGALP00000007301	0	0	0	0	0	0.368	0.162	0.842	0.909
STAT3	PTK2	9031.ENSGALP00000005161	9031.ENSGALP00000026014	0	0	0	0	0	0.368	0.259	0.847	0.922
STAT3	EGFR	9031.ENSGALP00000005161	9031.ENSGALP00000020165	0	0	0	0	0	0.585	0.534	0.827	0.963
STAT3	SRC	9031.ENSGALP00000005161	9031.ENSGALP00000006117	0	0	0	0	0.053	0.472	0.534	0.862	0.963
TERT	SNRPE	9031.ENSGALP00000021506	9031.ENSGALP00000000189	0	0	0	0	0.047	0.11	0	0.373	0.421
TERT	SIRT1	9031.ENSGALP00000021506	9031.ENSGALP00000004350	0	0	0	0	0.059	0.089	0	0.501	0.535
TERT	HDAC1	9031.ENSGALP00000021506	9031.ENSGALP00000005212	0	0	0	0	0.059	0	0.822	0.322	0.876
TERT	AR	9031.ENSGALP00000021506	9031.ENSGALP00000007301	0	0	0	0	0	0.045	0.269	0.261	0.439
TERT	PPARG	9031.ENSGALP00000021506	9031.ENSGALP00000007962	0	0	0	0	0	0.045	0.269	0.268	0.444
TERT	TNKS	9031.ENSGALP00000021506	9031.ENSGALP00000018629	0	0	0	0	0	0	0.652	0.287	0.741
TERT	ANXA5	9031.ENSGALP00000021506	9031.ENSGALP00000019365	0	0	0	0	0	0.043	0	0.434	0.435
TERT	EGFR	9031.ENSGALP00000021506	9031.ENSGALP00000020165	0	0	0	0	0	0	0	0.496	0.496
TERT	CDK2	9031.ENSGALP00000021506	9031.ENSGALP00000041027	0	0	0	0	0.048	0	0	0.426	0.43
TERT	PGR	9031.ENSGALP00000021506	9031.ENSGALP00000027736	0	0	0	0	0	0.045	0.269	0.257	0.436
TERT	TNKS2	9031.ENSGALP00000021506	9031.ENSGALP00000023517	0	0	0	0	0	0	0.521	0.152	0.576
TERT	CDKN1B	9031.ENSGALP00000021506	9031.ENSGALP00000036494	0	0	0	0	0	0	0.568	0.234	0.655
TERT	ESR1	9031.ENSGALP00000021506	9031.ENSGALP00000042556	0	0	0	0	0	0.045	0.652	0.367	0.771
TIMP2	INSR	9031.ENSGALP00000041954	9031.ENSGALP00000005655	0	0	0	0	0	0.043	0	0.48	0.481
TIMP2	MMP7	9031.ENSGALP00000041954	9031.ENSGALP00000027717	0	0	0	0	0	0.258	0.27	0.871	0.924
TNKS	TERT	9031.ENSGALP00000018629	9031.ENSGALP00000021506	0	0	0	0	0	0	0.652	0.287	0.741
TNKS	TNKS2	9031.ENSGALP00000018629	9031.ENSGALP00000023517	0	0	0	0.982	0.062	0.067	0.9	0.89	0.906
TNKS2	TNKS	9031.ENSGALP00000023517	9031.ENSGALP00000018629	0	0	0	0.982	0.062	0.067	0.9	0.89	0.906
TNKS2	TERT	9031.ENSGALP00000023517	9031.ENSGALP00000021506	0	0	0	0	0	0	0.521	0.152	0.576
TOP2B	HDAC1	9031.ENSGALP00000018410	9031.ENSGALP00000005212	0	0	0	0	0.127	0.152	0	0.335	0.464
TOP2B	AR	9031.ENSGALP00000018410	9031.ENSGALP00000007301	0	0	0	0	0.055	0.044	0.249	0.734	0.795
TXN	PPARG	9031.ENSGALP00000025280	9031.ENSGALP00000007962	0	0	0	0	0	0.061	0.134	0.345	0.42
TXN	XDH	9031.ENSGALP00000025280	9031.ENSGALP00000014144	0	0	0	0	0	0.06	0	0.43	0.441
TXN	P2RY1	9031.ENSGALP00000025280	9031.ENSGALP00000016845	0	0	0	0	0	0	0	0.479	0.479
TXN	HPGDS	9031.ENSGALP00000025280	9031.ENSGALP00000016919	0	0	0	0	0.056	0	0	0.596	0.602
TXN	SOD3	9031.ENSGALP00000025280	9031.ENSGALP00000023211	0	0	0	0	0.134	0.137	0	0.43	0.536
TXN	NOX4	9031.ENSGALP00000025280	9031.ENSGALP00000027810	0	0	0	0	0.09	0.054	0	0.477	0.511
TXN	PPIA	9031.ENSGALP00000025280	9031.ENSGALP00000041690	0	0	0	0	0.513	0.146	0.1	0.143	0.636
XDH	SORD	9031.ENSGALP00000014144	9031.ENSGALP00000003637	0	0	0	0	0	0	0	0.465	0.465
XDH	NOS3	9031.ENSGALP00000014144	9031.ENSGALP00000043105	0	0	0	0	0	0	0	0.43	0.43
XDH	TXN	9031.ENSGALP00000014144	9031.ENSGALP00000025280	0	0	0	0	0	0.06	0	0.43	0.441
XDH	SOD3	9031.ENSGALP00000014144	9031.ENSGALP00000023211	0	0	0	0	0.059	0	0	0.445	0.455
XDH	PLIN2	9031.ENSGALP00000014144	9031.ENSGALP00000024295	0	0	0	0	0.059	0	0	0.556	0.564
XDH	NOX4	9031.ENSGALP00000014144	9031.ENSGALP00000027810	0	0	0	0	0.058	0	0	0.625	0.631
